# Supplementary material for: Exploring fern pathosystems and immune receptors to bridge gaps in plant immunity
Source: BMC Biol. 2025 Oct 9;23:301. doi: 10.1186/s12915-025-02413-6 (PMC12512272; doi:10.1186/s12915-025-02413-6)
Supplement: Supplementary file 1 — Additional file 1: Supplemental tables: Table S1: List of microbes, fern and control plant species genomes used in this study; Table S2: List of RLKs used in this study; Table S3: List of NLRs used in this study; Table S4: Presence/absence of known immune genes. [file 12915_2025_2413_MOESM1_ESM.xlsx]

## Sheet: TableS1_material
Table S1: List of microbes, fern and control plant species genomes used in this study
Species	Short	Group	Usage	Genome / ref
Marchantia paleacea	Marpal	Bryophyte>Liverwort	NLR/PRR mining	https://doi.org/10.1126/science.abg0929
Marchantia polymorpha	Marpolrud	Bryophyte>Liverwort	NLR/PRR mining	https://doi.org/10.1016/j.cub.2019.12.015
Physcomitrium patens	Phypat	Bryophyte>Moss	NLR/PRR mining	https://doi.org/10.1111/tpj.13801
Takakia lepidozioides	Taklep	Bryophyte>Moss	NLR/PRR mining	https://doi.org/10.1016/j.cell.2023.07.003
Camellia sinensis	Camsin	Tracheophyte>Angiosperm>Dicot>Asterid	NLR/PRR mining	https://doi.org/10.1073/pnas.1719622115
Arabidopsis thaliana	Aratha	Tracheophyte>Angiosperm>Dicot>Rosid	NLR/PRR mining	https://doi.org/10.1093/nar/gkr1090
Medicago truncatula	Medtru	Tracheophyte>Angiosperm>Dicot>Rosid	NLR/PRR mining	https://doi.org/10.1038/s41477-018-0286-7
Quercus suber	Quesub	Tracheophyte>Angiosperm>Dicot>Rosid	NLR/PRR mining	https://doi.org/10.1093/gigascience/giab027
Alsophila spinulosa	Alsspi	Tracheophyte>Fern>Cyatheales	NLR/PRR mining	https://doi.org/10.1038/s41477-022-01146-6
Ceratopteris richardii	Cerric	Tracheophyte>Fern>Polypodiales	NLR/PRR mining	https://doi.org/10.1038/s41477-022-01226-7
Adiantum capillus-veneris	Adicap	Tracheophyte>Fern>Polypodiales	NLR/PRR mining	https://doi.org/10.1038/s41477-022-01222-x
Adiantum nelumboides	Adinel	Tracheophyte>Fern>Polypodiales	NLR/PRR mining	https://doi.org/10.1093/gbe/evac127
Azolla filiculoides	Azofil	Tracheophyte>Fern>Salviniales	NLR/PRR mining	https://doi.org/10.1038/s41477-018-0188-8
Salvinia cucullata	Salcuc	Tracheophyte>Fern>Salviniales	NLR/PRR mining	https://doi.org/10.1038/s41477-018-0188-8
Marsilea vestita	Marves	Tracheophyte>Fern>Salviniales	NLR/PRR mining	https://doi.org/10.1111/nph.18652
Isoetes sinensis	Isosin	Tracheophyte>Lycophyte>Isoetale	NLR/PRR mining	https://doi.org/10.1093/gigascience/giad079
Diphasiastrum complanatum	Dipcom	Tracheophyte>Lycophyte>Lycopodiale	NLR/PRR mining	https://doi.org/10.1073/pnas.2312607121
Selaginella moellendorffii	Selmoe	Tracheophyte>Lycophyte>Selaginellale	NLR/PRR mining	https://doi.org/10.1126/science.1203810
Dendrobium catenatum	Dencat	Tracheophyte>Monocot	NLR/PRR mining	https://doi.org/10.1038/nature23897
Oryza sativa	Orysat	Tracheophyte>Monocot	NLR/PRR mining	https://doi.org/10.1093/nar/gkl976
Setaria italica	Setita	Tracheophyte>Monocot	NLR/PRR mining	https://doi.org/10.1038/nbt.2196
Pteris vittata	Ptevit	Tracheophyte>Fern>Polypodiales>Pteridaceae	Inoculation	Gumaelius et al., 2004 (Florida, USA)
Adiantum raddianum	Adirad	Tracheophyte>Fern>Polypodiales>Pteridaceae	Inoculation	Jardiland shop (Toulouse, FR)
Asplenium antiquum	Aspant	Tracheophyte>Fern>Polypodiales>Aspleniaceae	Inoculation	Jardiland shop (Toulouse, FR)
Asplenium dimorphum	Aspdim	Tracheophyte>Fern>Polypodiales>Aspleniaceae	Inoculation	Jardiland shop (Toulouse, FR)
Ceratopteris richardii Hn-n	Cerric	Tracheophyte>Fern>Polypodiales>Pteridaceae	Inoculation	Plackett et al., 2015 (Cuba)
Davallia tyermanii	Davtye	Tracheophyte>Fern>Polypodiales>Davalliaceae	Inoculation	Jardiland shop (Toulouse, FR)
Nephrolepis exaltata	Nepexa	Tracheophyte>Fern>Polypodiales>Nephrolepidaceae	Inoculation	Locally harvested (Castanet-Tolosan, FR)
Polystichum setiferum	Polset	Tracheophyte>Fern>Polypodiales>Dryopteridaceae	Inoculation	Locally harvested (Castanet-Tolosan, FR)
Equisetum arvense	Equarv	Tracheophyte>Fern>Equisetales>Equisetaceae	Inoculation	Locally harvested (Castanet-Tolosan, FR)
Equisetum ramosissimum	Equram	Tracheophyte>Fern>Equisetales>Equisetaceae	Inoculation	Locally harvested (Castanet-Tolosan, FR)
Equisetum telmateia	Equtel	Tracheophyte>Fern>Equisetales>Equisetaceae	Inoculation	Locally harvested (Castanet-Tolosan, FR)
Sclerotinia sclerotiorum 1980 ATCC18683	Sclscl	Ascomycota	Inoculation	Guyon et al., 2014
Fusarium proliferatum	Fuspro	Ascomycota	Inoculation	This study (Isolated from Marchantia polymorpha, FR)
Fusarium oxysporum	Fusoxy	Ascomycota	Inoculation	Redkar et al., 2021
Xylaria cubensis	Xylcub	Ascomycota	Inoculation	Nelson et al., 2018 (Isolated from Marchantia polymorpha, USA)
Colletotrichum graminicola	Colgra	Ascomycota	Inoculation	Crouch et al., 2014
Colletotrichum gloeosporioides	Colglo	Ascomycota	Inoculation	Crouch et al., 2014
Colletotrichum tabacum	Coltab	Ascomycota	Inoculation	Crouch et al., 2014
Colletotrotrichum nymphaeae	Colnym	Ascomycota	Inoculation	Nelson et al., 2018 (Isolated from Marchantia polymorpha, USA)
Colletotrichum malvarum	Colmal	Ascomycota	Inoculation	Crouch et al., 2014
Colletotrichum orbiculare	Colorb	Ascomycota	Inoculation	Crouch et al., 2014
Colletotrichum magnum	Colmag	Ascomycota	Inoculation	Crouch et al., 2014
Colletotrichum trifolii ‘2’	Coltri 2	Ascomycota	Inoculation	Ameline-Torregrosa et al., 2008
Colletotrichum trifolii ‘FR’	Coltri FR	Ascomycota	Inoculation	Jaulneau et al., 2010
Hypoxylon sp.	Hypo	Ascomycota	Inoculation	Nelson et al., 2018 (Isolated from Marchantia polymorpha, USA)
Coniochaeta sp.	Conio	Ascomycota	Inoculation	Nelson et al., 2018 (Isolated from Marchantia polymorpha, USA)
Biscogniauxia mediterranea	Bismed	Ascomycota	Inoculation	Nelson et al., 2018 (Isolated from Marchantia polymorpha, USA)
Aphanomyces euteiches RB84	Apheut	Oomycota	Inoculation	Moussart et al., 2007 (Isolated from Pisum sativum, FR)

## Sheet: TableS2_PRRs
Table S2: List of RLKs and RLPs from ferns and control species
species	seqname	RGA_type	hmmscan_res	Category
Adicap	Adicap_JABFUD_Adc00010.rna	RLK	PK_Tyr_Ser-Thr|Pkinase	other-RLK
Adicap	Adicap_JABFUD_Adc00013.rna	RLK	GUB_WAK_bind|TM_ErbB1|ABC1|Pkinase|PK_Tyr_Ser-Thr|Pkinase|PK_Tyr_Ser-Thr	WAK-RLK
Adicap	Adicap_JABFUD_Adc00170.rna	RLK	LRRNT_2|LRR_8|LRR_4|LRR_8|LRR_1|LRR_4|LRR_9|LRR_4|LRR_8|LRR_4|LRR_1|LRR_6|LRR_4|LRR_1|LRR_8|LRR_6|LRR_8|LRR_4|LRR_6|LRR_4|LRR_1|LRR_8|LRR_1|Pkinase|PK_Tyr_Ser-Thr|LRR_9	LRR-RLK
Adicap	Adicap_JABFUD_Adc00210.rna	RLK	LRRNT_2|LRR_8|LRR_4|LRR_1|LRR_1|LRR_8|LRR_4|LRR_1|LRR_1|LRR_8|LRR_1|LRR_4|LRR_4|LRR_4|LRR_8|LRR_4|LRR_4|Adeno_E3_CR2|ABC1|PK_Tyr_Ser-Thr|Pkinase|ABC1	LRR-RLK
Adicap	Adicap_JABFUD_Adc00212.rna	RLK	Malectin_like|Malectin|LRR_4|LRR_8|LRR_4|LRR_1|LRR_1|ABC1|Pkinase|PK_Tyr_Ser-Thr|ABC1|Pkinase_fungal	LRR-Mal.-RLK
Adicap	Adicap_JABFUD_Adc00214.rna	RLK	LRR_8|LRR_1|LRR_1|LRR_8|LRR_1|LRR_4|LRR_1|LRR_4|LRR_4|LRR_8|LRR_4|LRR_4|PK_Tyr_Ser-Thr|Pkinase	LRR-RLK
Adicap	Adicap_JABFUD_Adc00230.rna	RLK	LRRNT_2|LRR_8|LRR_4|LRR_1|LRR_4|LRR_1|LRR_8|LRR_1|LRR_8|LRR_1|LRR_4|LRR_1|LRR_4|LRR_1|LRR_8|LRR_1|LRR_1|LRR_8|LRR_4|LRR_4|LRR_1|LRR_6|LRR_1|LRR_8|LRR_1|LRR_4|LRR_6|LRR_1|LRR_8|LRR_1|LRR_1|LRR_4|LRR_6|LRR_1|LRR_8|LRR_6|LRR_4|LRR_1|LRR_6|LRR_1|Pkinase|PK_Tyr_Ser-Thr|ABC1|ABC1|Kinase-like	LRR-RLK
Adicap	Adicap_JABFUD_Adc00258.rna	RLK	LRRNT_2|LRR_8|LRR_4|LRR_1|LRR_1|LRR_8|LRR_1|LRR_8|LRR_4|LRR_1|LRR_1|LRR_9|LRR_8|LRR_1|LRR_4|LRR_1|LRR_8|LRR_4|LRR_1|LRR_4|LRR_1|LRR_8|LRR_1|LRR_4|LRR_1|LRR_1|LRR_8|LRR_4|LRR_1|LRR_8|LRR_4|LRR_1|LRR_4|LRR_1|LRR_8|LRR_4|LRR_1|LRR_1|Pkinase|PK_Tyr_Ser-Thr|PK_Tyr_Ser-Thr	LRR-RLK
Adicap	Adicap_JABFUD_Adc00276.rna	RLK	Kdo|Pkinase|PK_Tyr_Ser-Thr|APH	other-RLK
Adicap	Adicap_JABFUD_Adc00297.rna	RLP	Malectin|Malectin_like|Malectin|LRR_8|LRR_9|LRR_4|LRR_1|LRR_1|LRR_8|LRR_4|LRR_1|LRR_1	LRR-Mal.-RLP
Adicap	Adicap_JABFUD_Adc00363.rna	RLK	Chitin_bind_1|Glyco_hydro_19|PK_Tyr_Ser-Thr|Pkinase|ABC1|ABC1	GH-RLK
Adicap	Adicap_JABFUD_Adc00369.rna	RLK	Glyco_hydro_19|Haspin_kinase|Pkinase|PK_Tyr_Ser-Thr|ABC1|ABC1	GH-RLK
Adicap	Adicap_JABFUD_Adc00387.rna	RLK	Pkinase|PK_Tyr_Ser-Thr|ABC1|Kinase-like|ABC1|NAF	other-RLK
Adicap	Adicap_JABFUD_Adc00410.rna	RLK	TMEM154|ABC1|PK_Tyr_Ser-Thr|Pkinase|ABC1	other-RLK
Adicap	Adicap_JABFUD_Adc00411.rna	RLK	Pkinase|PK_Tyr_Ser-Thr	other-RLK
Adicap	Adicap_JABFUD_Adc00451.rna	RLK	ABC1|PK_Tyr_Ser-Thr|Pkinase|ABC1	other-RLK
Adicap	Adicap_JABFUD_Adc00480.rna	RLK	LRRNT_2|LRR_4|LRR_8|LRR_4|LRR_1|LRR_1|LRR_4|LRR_1|LRR_8|LRR_1|LRR_1|LRR_8|LRR_4|LRR_1|LRR_1|LRR_8|LRR_4|LRR_1|LRR_4|LRR_1|LRR_4|LRR_1|LRR_8|LRR_8|LRR_1|ABC1|Pkinase|PK_Tyr_Ser-Thr|ABC1	LRR-RLK
Adicap	Adicap_JABFUD_Adc00586.rna	RLP	LRR_1|LRR_6|LRR_1|LRR_1|LRR_8|LRR_4|LRR_1|LRR_6|LRR_4|LRR_1|LRR_8|LRR_4|LRR_1|LRR_1|LRR_8|LRR_6|LRR_4|LRR_1	LRR-RLP
Adicap	Adicap_JABFUD_Adc00760.rna	RLK	LRRNT_2|LRR_8|LRR_1|LRR_4|LRR_4|LRR_1|LRR_8|LRR_4|LRR_1|LRR_8|LRR_4|LRR_1|LRR_4|LRR_1|LRR_8|LRR_1|LRR_4|LRR_4|LRR_1|LRR_8|LRR_4|LRR_1|LRR_1|LRR_4|LRR_8|LRR_1|LRR_8|LRR_1|LRR_4|LRR_1|LRR_8|LRR_1|LRR_4|LRR_1|LRR_8|LRR_4|LRR_1|LRR_1|LRR_1|ABC1|Pkinase|PK_Tyr_Ser-Thr|ABC1	LRR-RLK
Adicap	Adicap_JABFUD_Adc00764.rna	RLK	Pkinase|PK_Tyr_Ser-Thr|Kdo	other-RLK
Adicap	Adicap_JABFUD_Adc00771.rna	RLK	Malectin_like|PK_Tyr_Ser-Thr|Pkinase	Malectin-RLK
Adicap	Adicap_JABFUD_Adc00841.rna	RLK	LRRNT_2|LRR_8|LRR_4|LRR_1|LRR_1|LRR_8|LRR_4|LRR_1|LRR_1|DUF4690|PK_Tyr_Ser-Thr|Pkinase|Kinase-like	LRR-RLK
Adicap	Adicap_JABFUD_Adc00966.rna	RLK	GUB_WAK_bind|S_locus_glycop|Haspin_kinase|ABC1|PK_Tyr_Ser-Thr|Pkinase|PIP49_C|ABC1	WAK-RLK
Adicap	Adicap_JABFUD_Adc01075.rna	RLK	Pkinase|PK_Tyr_Ser-Thr	other-RLK
Adicap	Adicap_JABFUD_Adc01178.rna	RLK	B_lectin|PAN_1|PAN_2|PAN_3|PK_Tyr_Ser-Thr|Pkinase	Lectin-RLK
Adicap	Adicap_JABFUD_Adc01182.rna	RLK	SPARK|ABC1|Pkinase|PK_Tyr_Ser-Thr|ABC1	SPARK-RLK
Adicap	Adicap_JABFUD_Adc01276.rna	RLK	Photo_RC|Photo_RC|Pkinase|PK_Tyr_Ser-Thr	other-RLK
Adicap	Adicap_JABFUD_Adc01282.rna	RLK	PK_Tyr_Ser-Thr|Pkinase|SH3_15|SH3_15|SH3_15	other-RLK
Adicap	Adicap_JABFUD_Adc01324.rna	RLK	LRRNT_2|LRR_8|LRR_4|LRR_1|LRR_8|LRR_4|LRR_1|LRR_4|LRR_1|LRR_4|LRR_1|LRR_8|LRR_4|LRR_1|LRR_8|LRR_1|LRR_8|LRR_4|LRR_1|LRR_4|LRR_8|LRR_1|LRR_6|LRR_4|LRR_1|LRR_8|LRR_1|LRR_1|LRR_4|LRR_1|LRR_8|LRR_8|LRR_4|LRR_1|LRR_6|LRR_8|LRR_1|LRR_4|LRR_1|LRR_8|LRR_4|LRR_4|LRR_1|LRR_6|LRR_4|LRR_1|LRR_8|LRR_4|LRR_1|LRR_8|LRR_1|LRR_4|LRR_4|LRR_1|LRR_8|LRR_1|Pkinase|PK_Tyr_Ser-Thr	LRR-RLK
Adicap	Adicap_JABFUD_Adc01491.rna	RLK	Pkinase|PK_Tyr_Ser-Thr|Pkinase_fungal|ATG1-like_MIT2	other-RLK
Adicap	Adicap_JABFUD_Adc01580.rna	RLK	LRR_8|LRR_4|LRR_1|LRR_4|LRR_8|LRR_4|LRR_1|LRR_8|LRR_1|LRR_4|LRR_1|LRR_8|LRR_4|LRR_1|LRR_8|LRR_1|LRR_4|LRR_1|LRR_1|Malectin|Pkinase|PK_Tyr_Ser-Thr	LRR-Mal.-RLK
Adicap	Adicap_JABFUD_Adc01582.rna	RLK	LysM|ABC1|PK_Tyr_Ser-Thr|Pkinase|ABC1	LysM-RLK
Adicap	Adicap_JABFUD_Adc01828.rna	RLK	LRR_1|LRR_8|LRR_1|LRR_4|LRR_8|LRR_4|LRR_1|ABC1|Pkinase|PK_Tyr_Ser-Thr|Pkinase_fungal|ABC1	LRR-RLK
Adicap	Adicap_JABFUD_Adc01938.rna	RLK	Lectin_legB|Pkinase|PK_Tyr_Ser-Thr|Pkinase|PK_Tyr_Ser-Thr	Lectin-RLK
Adicap	Adicap_JABFUD_Adc01947.rna	RLK	Lectin_legB|TMEM100|Pkinase|PK_Tyr_Ser-Thr	Lectin-RLK
Adicap	Adicap_JABFUD_Adc02094.rna	RLK	ABC1|Pkinase|PK_Tyr_Ser-Thr|ABC1	other-RLK
Adicap	Adicap_JABFUD_Adc02154.rna	RLK	Pkinase|PK_Tyr_Ser-Thr	other-RLK
Adicap	Adicap_JABFUD_Adc02506.rna	RLK	PK_Tyr_Ser-Thr|Pkinase	other-RLK
Adicap	Adicap_JABFUD_Adc02698.rna	RLK	Pkinase|PK_Tyr_Ser-Thr|ABC1	other-RLK
Adicap	Adicap_JABFUD_Adc02846.rna	RLK	LRRNT_2|LRR_8|LRR_1|LRR_1|LRR_8|LRR_1|LRR_4|LRR_1|LRR_4|LRR_1|LRR_8|LRR_4|LRR_1|LRR_4|LRR_1|LRR_8|LRR_4|LRR_1|LRR_4|LRR_1|Pkinase|PK_Tyr_Ser-Thr	LRR-RLK
Adicap	Adicap_JABFUD_Adc02883.rna	RLK	LRRNT_2|LRR_4|LRR_8|LRR_1|LRR_8|LRR_8|LRR_4|LRR_4|LRR_1|LRR_4|LRR_8|LRR_1|LRRNT_2|LRR_4|LRR_1|ABC1|PK_Tyr_Ser-Thr|Pkinase|ABC1	LRR-RLK
Adicap	Adicap_JABFUD_Adc02987.rna	RLK	EDR1|PK_Tyr_Ser-Thr|Pkinase|APH|Haspin_kinase	other-RLK
Adicap	Adicap_JABFUD_Adc03102.rna	RLK	LRRNT_2|LRR_8|LRR_4|LRR_1|LRR_4|LRR_1|LRR_1|LRR_8|LRR_4|LRR_1|ABC1|Pkinase|PK_Tyr_Ser-Thr|ABC1	LRR-RLK
Adicap	Adicap_JABFUD_Adc03126.rna	RLK	PK_Tyr_Ser-Thr|Pkinase|APH	other-RLK
Adicap	Adicap_JABFUD_Adc03181.rna	RLK	PK_Tyr_Ser-Thr|Pkinase|ABC1|APH|ABC1	other-RLK
Adicap	Adicap_JABFUD_Adc03269.rna	RLK	LRR_8|LRR_4|LRR_1|LRR_1|LRR_8|LRR_4|LRR_1|LRR_8|LRR_1|LRR_8|LRR_4|LRR_1|LRR_1|Pkinase|PK_Tyr_Ser-Thr|Pkinase|PK_Tyr_Ser-Thr	LRR-RLK
Adicap	Adicap_JABFUD_Adc03402.rna	RLK	Lectin_leg-like|Lectin_legB|Bact_lectin|ABC1|Pkinase|PK_Tyr_Ser-Thr|Pkinase_fungal|ABC1	Lectin-RLK
Adicap	Adicap_JABFUD_Adc03465.rna	RLK	B_lectin|PAN_1|PAN_2|PK_Tyr_Ser-Thr|Pkinase	Lectin-RLK
Adicap	Adicap_JABFUD_Adc03477.rna	RLK	Pkinase|PK_Tyr_Ser-Thr|ABC1|APH|TCAD9|ABC1	other-RLK
Adicap	Adicap_JABFUD_Adc03483.rna	RLK	LRR_8|LRR_4|LRR_1|LRR_6|LRR_8|LRR_1|LRR_1|LRR_4|LRR_1|ABC1|PK_Tyr_Ser-Thr|Pkinase|APH|ABC1	LRR-RLK
Adicap	Adicap_JABFUD_Adc03656.rna	RLK	ABC1|PK_Tyr_Ser-Thr|Pkinase|ABC1	other-RLK
Adicap	Adicap_JABFUD_Adc03870.rna	RLK	Stress-antifung|Stress-antifung|Haspin_kinase|ABC1|PK_Tyr_Ser-Thr|Pkinase|ABC1|APH	CRR-RLK
Adicap	Adicap_JABFUD_Adc03872.rna	RLK	Stress-antifung|Stress-antifung|ABC1|PK_Tyr_Ser-Thr|Pkinase|ABC1|APH	CRR-RLK
Adicap	Adicap_JABFUD_Adc03875.rna	RLK	Stress-antifung|Haspin_kinase|Pkinase|PK_Tyr_Ser-Thr|Pkinase_fungal|ABC1|APH	CRR-RLK
Adicap	Adicap_JABFUD_Adc04025.rna	RLK	EB|EGF_MSP1_1|ABC1|PK_Tyr_Ser-Thr|Pkinase|ABC1	other-RLK
Adicap	Adicap_JABFUD_Adc04081.rna	RLK	LRR_8|LRR_4|LRR_8|LRR_8|LRR_6|LRR_1|LRR_6|LRR_4|LRR_1|LRR_6|LRR_4|LRR_1|LRR_8|LRR_4|LRR_1|LRR_6|LRR_4|LRR_1|LRR_8|LRR_1|LRR_6|LRR_8|LRR_4|LRR_1|LRR_1|LRR_8|LRR_4|LRR_1|LRR_8|LRR_4|LRR_1|LRR_1|LRR_4|LRR_1|LRR_8|LRR_6|LRR_1|LRR_1|LRR_1|LRR_8|LRR_1|LRR_4|LRR_1|LRR_8|LRR_1|LRR_4|LRR_1|Pkinase|PK_Tyr_Ser-Thr	LRR-RLK
Adicap	Adicap_JABFUD_Adc04269.rna	RLK	LRRNT_2|LRR_8|LRR_4|LRR_1|LRR_4|LRR_1|LRR_8|LRR_6|LRR_1|LRR_4|LRR_8|LRR_8|LRR_1|LRR_8|LRR_4|LRR_8|LRR_1|LRR_1|LRR_4|LRR_8|LRR_8|LRR_4|LRR_6|LRR_1|LRR_1|LRR_8|LRR_1|LRR_4|LRR_1|ABC1|Pkinase|PK_Tyr_Ser-Thr|ABC1	LRR-RLK
Adicap	Adicap_JABFUD_Adc04412.rna	RLK	LRRNT_2|LRR_8|LRR_1|LRR_4|LRR_4|LRR_4|LRR_8|LRR_1|LRR_4|LRR_4|LRR_1|LRR_8|LRR_1|LRR_4|LRR_4|LRR_1|LRR_4|LRR_8|LRR_1|LRR_4|LRR_1|Pkinase|PK_Tyr_Ser-Thr	LRR-RLK
Adicap	Adicap_JABFUD_Adc04425.rna	RLK	LRRNT_2|LRR_4|LRR_8|LRR_4|LRR_1|LRR_8|LRR_1|LRR_4|LRR_1|LRR_4|LRR_1|LRR_8|LRR_1|LRR_4|LRR_1|ABC1|PK_Tyr_Ser-Thr|Pkinase|ABC1	LRR-RLK
Adicap	Adicap_JABFUD_Adc04475.rna	RLK	LRRNT_2|LRR_4|LRR_8|LRR_6|LRR_1|LRR_4|LRR_8|LRR_4|LRR_1|LRR_6|LRR_1|LRR_8|LRR_6|LRR_4|LRR_1|LRR_6|LRR_1|LRR_8|LRR_4|LRR_1|LRR_8|LRR_4|LRR_1|LRR_8|LRR_1|LRR_8|LRR_4|LRR_8|LRR_8|LRR_4|LRR_1|LRR_1|LRR_1|LRR_8|LRR_4|LRR_6|LRR_1|LRR_8|LRR_1|LRR_4|LRR_6|LRR_4|LRR_1|LRR_1|Pkinase|PK_Tyr_Ser-Thr|ABC1	LRR-RLK
Adicap	Adicap_JABFUD_Adc04477.rna	RLK	LRRNT_2|LRR_4|LRR_8|LRR_6|LRR_1|LRR_8|LRR_4|LRR_4|LRR_1|LRR_6|LRR_1|LRR_8|LRR_6|LRR_4|LRR_1|LRR_6|LRR_1|LRR_8|LRR_4|LRR_1|LRR_8|LRR_4|LRR_1|LRR_8|LRR_1|LRR_4|LRR_8|LRR_8|LRR_4|LRR_1|LRR_1|LRR_1|LRR_4|LRR_8|LRR_6|LRR_1|LRR_8|LRR_1|LRR_4|LRR_6|LRR_4|LRR_1|LRR_1|Pkinase|PK_Tyr_Ser-Thr|ABC1	LRR-RLK
Adicap	Adicap_JABFUD_Adc04547.rna	RLK	Usp|PK_Tyr_Ser-Thr|Pkinase|U-box	other-RLK
Adicap	Adicap_JABFUD_Adc04600.rna	RLK	LRR_8|LRR_4|LRR_1|LRR_6|LRR_1|LRR_8|LRR_4|LRR_6|LRR_1|LRR_8|LRR_1|LRR_4|LRR_1|LRR_6|LRR_8|LRR_4|LRR_1|LRR_6|LRR_4|LRR_1|LRR_8|LRR_4|LRR_1|LRR_1|LRR_4|LRR_6|LRR_1|LRR_4|LRR_1|LRR_8|LRR_4|LRR_1|LRR_1|LRR_4|LRR_1|LRR_1|LRR_8|LRR_4|LRR_1|LRR_4|LRR_1|LRR_8|LRR_1|PK_Tyr_Ser-Thr|Pkinase	LRR-RLK
Adicap	Adicap_JABFUD_Adc04685.rna	RLK	LRRNT_2|LRR_8|LRR_4|LRR_1|LRR_8|LRR_1|LRR_4|LRR_1|LRR_1|LRR_8|LRR_4|LRR_1|LRR_8|LRR_8|LRR_4|LRR_1|LRR_8|LRR_1|LRR_4|LRR_1|LRR_4|LRR_8|LRR_1|LRR_8|LRR_4|LRR_1|LRR_1|LRR_4|LRR_1|LRR_8|LRR_1|LRR_8|LRR_1|LRR_4|LRR_1|PK_Tyr_Ser-Thr|Pkinase	LRR-RLK
Adicap	Adicap_JABFUD_Adc04688.rna	RLK	LRR_8|LRR_4|LRR_4|LRR_1|LRR_8|LRR_4|LRR_1|LRR_6|LRR_4|LRR_1|LRR_6|LRR_4|LRR_1|LRR_8|LRR_1|LRR_1|LRR_4|LRR_1|LRR_8|LRR_8|LRR_4|LRR_1|LRR_8|LRR_1|LRR_4|LRR_1|LRR_6|LRR_1|Pkinase|PK_Tyr_Ser-Thr|ABC1	LRR-RLK
Adicap	Adicap_JABFUD_Adc04826.rna	RLK	LRRNT_2|LRR_8|LRR_8|LRR_1|LRR_4|LRR_1|LRR_8|LRR_4|LRR_4|LRR_1|LRR_4|LRR_1|LRR_1|LRR_8|LRR_4|LRR_1|LRR_1|LRR_8|LRR_4|LRR_1|LRR_8|PK_Tyr_Ser-Thr|Pkinase	LRR-RLK
Adicap	Adicap_JABFUD_Adc05097.rna	RLK	Pkinase|PK_Tyr_Ser-Thr|APH|Kinase-like|APH|Pkinase_fungal	other-RLK
Adicap	Adicap_JABFUD_Adc05243.rna	RLK	LRRNT_2|LRR_8|LRR_4|LRR_4|LRR_1|LRR_6|LRR_8|LRR_4|LRR_1|LRR_1|LRR_4|LRR_8|LRR_1|LRR_8|LRR_4|LRR_1|LRR_1|LRR_8|LRR_4|LRR_1|LRR_1|PK_Tyr_Ser-Thr|Pkinase|ABC1|ABC1|Seadorna_VP7	LRR-RLK
Adicap	Adicap_JABFUD_Adc05322.rna	RLK	LRRNT_2|LRR_8|LRR_4|LRR_1|LRR_8|LRR_1|LRR_4|LRR_8|LRR_1|LRR_1|LRR_1|PK_Tyr_Ser-Thr|Pkinase	LRR-RLK
Adicap	Adicap_JABFUD_Adc05400.rna	RLK	LRRNT_2|LRR_8|LRR_4|LRR_1|LRR_1|LRR_8|LRR_4|LRR_1|LRR_1|LRR_4|ABC1|PK_Tyr_Ser-Thr|Pkinase|ABC1	LRR-RLK
Adicap	Adicap_JABFUD_Adc05522.rna	RLK	Lectin_legB|Pkinase|PK_Tyr_Ser-Thr|Pkinase_fungal	Lectin-RLK
Adicap	Adicap_JABFUD_Adc05592.rna	RLK	LRRNT_2|LRR_4|LRR_8|LRR_1|LRR_4|LRR_1|LRR_8|LRR_1|LRR_4|LRR_1|LRR_1|LRR_8|LRR_4|LRR_1|DUF4690|PRIMA1|PK_Tyr_Ser-Thr|Pkinase	LRR-RLK
Adicap	Adicap_JABFUD_Adc05615.rna	RLK	LRRNT_2|LRR_8|LRR_4|LRR_1|LRR_4|LRR_1|LRR_4|LRR_1|LRR_8|LRR_4|LRR_1|LRR_1|Pkinase|PK_Tyr_Ser-Thr	LRR-RLK
Adicap	Adicap_JABFUD_Adc05685.rna	RLK	LRRNT_2|LRR_4|LRR_8|LRR_6|DUF6570|LRR_1|LRR_4|LRR_6|LRR_4|LRR_1|LRR_8|LRR_4|LRR_1|LRR_8|LRR_4|LRR_1|LRR_6|LRR_4|LRR_1|LRR_1|LRR_8|LRR_1|LRR_4|LRR_1|LRR_4|LRR_8|LRR_1|LRR_4|LRR_1|LRR_8|LRR_1|LRR_6|LRR_4|LRR_1|Pkinase|PK_Tyr_Ser-Thr	LRR-RLK
Adicap	Adicap_JABFUD_Adc05732.rna	RLK	Pkinase|PK_Tyr_Ser-Thr	other-RLK
Adicap	Adicap_JABFUD_Adc05737.rna	RLK	LRRNT_2|LRR_8|LRR_4|LRR_1|LRR_8|LRR_4|LRR_1|LRR_1|LRR_4|LRR_1|LRR_8|LRR_1|LRR_1|PK_Tyr_Ser-Thr|Pkinase	LRR-RLK
Adicap	Adicap_JABFUD_Adc05933.rna	RLK	Lectin_C|Pkinase|PK_Tyr_Ser-Thr	Lectin-RLK
Adicap	Adicap_JABFUD_Adc05959.rna	RLK	LRRNT_2|LRR_8|LRR_4|LRR_1|LRR_8|LRR_1|LRR_4|LRR_1|LRR_8|LRR_4|LRR_4|LRR_1|LRR_8|LRR_1|ABC1|Pkinase|PK_Tyr_Ser-Thr|ABC1	LRR-RLK
Adicap	Adicap_JABFUD_Adc06107.rna	RLK	PQQ_2|Pkinase|PK_Tyr_Ser-Thr|APH|Kdo|Pkinase_fungal|Ribonuc_2-5A	other-RLK
Adicap	Adicap_JABFUD_Adc06138.rna	RLK	GUB_WAK_bind|WAK_assoc|ABC1|Pkinase|PK_Tyr_Ser-Thr|ABC1	WAK-RLK
Adicap	Adicap_JABFUD_Adc06225.rna	RLP	F-box-like|F-box|LRR_4|LRR_4|LRR_4|LRR_4|LRR_4|LRR_4|LRR_6|LRR_4|LRR_4	LRR-RLP
Adicap	Adicap_JABFUD_Adc06424.rna	RLP	LRR_8|LRR_8|LRR_1|LRR_8|LRR_4|LRR_6|LRR_4|LRR_1|LRR_8|LRR_8|LRR_1|LRR_6|LRR_6|LRR_1|LRR_4|LRR_8|LRR_4|LRR_6|LRR_1	LRR-RLP
Adicap	Adicap_JABFUD_Adc06483.rna	RLK	LRRNT_2|LRR_8|LRR_4|LRR_1|LRR_4|LRR_1|LRR_8|LRR_1|LRR_4|LRR_1|Amnionless|TMEM132D_C|S1FA|PK_Tyr_Ser-Thr|Pkinase	LRR-RLK
Adicap	Adicap_JABFUD_Adc06567.rna	RLK	LRR_8|LRR_4|LRR_1|LRR_4|LRR_1|LRR_8|LRR_1|LRR_1|LRR_8|LRR_1|LRR_1|LRR_8|LRR_4|LRR_1|LRR_8|LRR_4|LRR_1|DUF485|PK_Tyr_Ser-Thr|Pkinase	LRR-RLK
Adicap	Adicap_JABFUD_Adc06682.rna	RLK	LRRNT_2|LRR_8|LRR_4|LRR_1|LRR_1|LRR_8|LRR_1|LRR_4|LRR_1|LRR_8|LRR_4|LRR_1|LRR_4|LRR_1|LRR_8|LRR_4|LRR_1|LRR_4|LRR_1|LRR_8|LRR_4|LRR_1|LRR_1|LRR_4|LRR_4|LRR_1|LRR_8|LRR_1|LRR_4|LRR_1|LRR_4|LRR_1|Dict-STAT-coil|LRR_8|LRR_1|LRR_4|LRR_1|LRR_1|LRR_8|LRR_1|LRR_8|LRR_4|LRR_1|LRR_8|LRR_1|LRR_4|LRR_1|LRR_8|LRR_1|LRR_1|LRR_4|LRR_4|LRR_1|LRR_8|LRR_1|Pkinase|PK_Tyr_Ser-Thr	LRR-RLK
Adicap	Adicap_JABFUD_Adc06710.rna	RLK	LRRNT_2|LRR_4|LRR_8|LRR_4|LRR_1|LRR_1|LRR_4|LRR_8|LRR_4|LRR_1|LRR_1|LRR_8|LRR_4|LRR_8|LRR_4|LRR_1|LRR_1|LRR_1|LRR_8|LRR_4|LRR_1|LRR_4|LRR_8|LRR_1|LRR_8|LRR_1|LRR_8|LRR_1|LRR_4|LRR_8|LRR_1|LRR_4|LRR_1|LRR_8|LRR_1|LRR_4|LRR_1|LRR_1|LRR_8|LRR_4|LRR_1|LRR_1|LRR_1|LRR_8|LRR_4|LRR_4|LRR_1|Pkinase|PK_Tyr_Ser-Thr	LRR-RLK
Adicap	Adicap_JABFUD_Adc06773.rna	RLK	LRRNT_2|LRR_8|LRR_1|LRR_4|LRR_4|LRR_1|LRR_8|LRR_1|LRR_4|LRR_1|Pkinase|PK_Tyr_Ser-Thr	LRR-RLK
Adicap	Adicap_JABFUD_Adc06855.rna	RLP	LRRNT_2|LRR_8|LRR_4|LRR_1|LRR_8|LRR_1|LRR_4|LRR_1|LRR_1	LRR-RLP
Adicap	Adicap_JABFUD_Adc07553.rna	RLK	LRRNT_2|LRR_8|LRR_4|LRR_1|LRR_4|LRR_1|LRR_8|LRR_1|LRR_1|LRR_1|LRR_8|LRR_4|LRR_1|LRR_4|LRR_1|LRR_1|LRR_8|LRR_4|LRR_1|LRR_8|ABC1|Pkinase|PK_Tyr_Ser-Thr|ABC1	LRR-RLK
Adicap	Adicap_JABFUD_Adc07598.rna	RLK	LRRNT_2|LRR_6|LRR_8|LRR_4|LRR_1|LRR_1|LRR_1|LRR_8|LRR_4|LRR_6|LRR_1|LRR_4|LRR_8|LRR_6|LRR_8|LRR_4|LRR_1|LRR_8|LRR_4|LRR_1|LRR_1|LRR_8|LRR_4|LRR_8|LRR_1|LRR_4|LRR_1|LRR_8|LRR_4|LRR_1|LRR_1|LRR_8|LRR_4|LRR_6|LRR_1|LRR_8|LRR_4|LRR_1|LRR_8|LRR_1|LRR_8|LRR_4|LRR_1|LRR_1|Island|LRR_6|LRR_8|LRR_4|LRR_1|LRR_4|LRR_1|LRR_8|ABC1|Pkinase|PK_Tyr_Ser-Thr|ABC1	LRR-RLK
Adicap	Adicap_JABFUD_Adc07635.rna	RLK	LRRNT_2|LRR_8|LRR_4|LRR_1|LRR_4|LRR_1|LRR_8|LRR_1|LRR_1|ABC1|PK_Tyr_Ser-Thr|Pkinase|ABC1	LRR-RLK
Adicap	Adicap_JABFUD_Adc07639.rna	RLK	GUB_WAK_bind|EGF_3|ABC1|Pkinase|PK_Tyr_Ser-Thr|ABC1	WAK-RLK
Adicap	Adicap_JABFUD_Adc07696.rna	RLK	ABC1|PK_Tyr_Ser-Thr|Pkinase|ABC1	other-RLK
Adicap	Adicap_JABFUD_Adc07704.rna	RLK	GUB_WAK_bind|EGF_3|EGF|EGF_CA|EGF_3|EGF|ABC1|Pkinase|PK_Tyr_Ser-Thr|PIP49_C|ABC1	WAK-RLK
Adicap	Adicap_JABFUD_Adc07707.rna	RLK	GUB_WAK_bind|EGF_CA|EGF_3|cEGF|EGF_CA|EGF_3|ABC1|Pkinase|PK_Tyr_Ser-Thr|ABC1	WAK-RLK
Adicap	Adicap_JABFUD_Adc07841.rna	RLK	LRRNT_2|LRR_4|LRR_8|LRR_4|LRR_1|LRR_1|LRR_8|LRR_4|LRR_1|LRR_4|LRR_8|LRR_1|LRR_8|LRR_4|LRR_1|LRR_6|LRR_1|LRR_8|LRR_4|LRR_1|LRR_1|LRR_1|LRR_8|LRR_4|LRR_1|LRR_4|LRR_1|LRR_8|LRR_1|LRR_6|LRR_4|LRR_1|LRR_6|LRR_1|LRR_8|LRR_6|LRR_4|LRR_1|LRR_1|LRR_1|Pkinase|PK_Tyr_Ser-Thr|PK_Tyr_Ser-Thr|Pkinase	LRR-RLK
Adicap	Adicap_JABFUD_Adc07844.rna	RLK	Kinase-like|Pkinase|PK_Tyr_Ser-Thr|ABC1|ABC1|Kinase-like|NAF	other-RLK
Adicap	Adicap_JABFUD_Adc07972.rna	RLK	Pkinase|Kdo|Pkinase|PK_Tyr_Ser-Thr|Kinase-like|EF-hand_8|AIF-1|DUF5580_M|EF-hand_4|EF-hand_7|EF-hand_1|EF-hand_6|EF-hand_5|EF-hand_9|EF-hand_8|EF-hand_1|EF-hand_6|EF-hand_5|DUF5580_M|EF-hand_8|EF-hand_4|AIF-1|EF-hand_7|EF-hand_1|EF-hand_6|EF-hand_5|EF-hand_9|EF-hand_8|EF-hand_1|EF-hand_6|EF-hand_5	other-RLK
Adicap	Adicap_JABFUD_Adc08157.rna	RLK	GUB_WAK_bind|WAK_assoc|ABC1|Pkinase|PK_Tyr_Ser-Thr|ABC1	WAK-RLK
Adicap	Adicap_JABFUD_Adc08225.rna	RLK	LRRNT_2|LRR_4|LRR_8|LRR_1|LRR_4|LRR_1|LRR_8|LRR_1|LRR_4|LRR_1|LRR_1|LRR_8|LRR_1|LRR_4|LRR_1|Pkinase|PK_Tyr_Ser-Thr	LRR-RLK
Adicap	Adicap_JABFUD_Adc08303.rna	RLK	Lectin_legB|Bact_lectin|Pkinase|PK_Tyr_Ser-Thr|ABC1|ABC1|Pkinase_fungal	Lectin-RLK
Adicap	Adicap_JABFUD_Adc08400.rna	RLK	Pkinase|PK_Tyr_Ser-Thr|PK_Tyr_Ser-Thr|Kdo|EF-hand_7|EF-hand_1|EF-hand_6|EF-hand_5|EF-hand_8|EF-hand_7|EF-hand_1|EF-hand_6|EF-hand_5|EF-hand_8|EF-hand_1|EF-hand_6|EF-hand_5	other-RLK
Adicap	Adicap_JABFUD_Adc08456.rna	RLK	Pkinase|PK_Tyr_Ser-Thr|Kinase-like	other-RLK
Adicap	Adicap_JABFUD_Adc08467.rna	RLK	LRRNT_2|LRR_8|LRR_4|LRR_4|LRR_1|LRR_8|LRR_4|LRR_1|LRR_4|LRR_1|LRR_4|LRR_1|LRR_8|LRR_4|LRR_1|LRR_4|LRR_1|LRR_1|LRR_8|LRR_4|LRR_1|LRR_1|LRR_1|LRR_8|Pkinase|PK_Tyr_Ser-Thr	LRR-RLK
Adicap	Adicap_JABFUD_Adc08553.rna	RLK	PK_Tyr_Ser-Thr|Pkinase	other-RLK
Adicap	Adicap_JABFUD_Adc08607.rna	RLK	Pkinase|PK_Tyr_Ser-Thr|APH|Pkinase|PK_Tyr_Ser-Thr	other-RLK
Adicap	Adicap_JABFUD_Adc08635.rna	RLK	LysM|LysM|LysM|Pkinase|PK_Tyr_Ser-Thr	LysM-RLK
Adicap	Adicap_JABFUD_Adc08736.rna	RLP	LRR_4|LRR_8|LRR_8|LRR_1|LRR_8|LRR_1|LRR_4|LRR_1|LRR_4|LRR_1	LRR-RLP
Adicap	Adicap_JABFUD_Adc08912.rna	RLK	SPARK|ABC1|Pkinase|PK_Tyr_Ser-Thr|ABC1	SPARK-RLK
Adicap	Adicap_JABFUD_Adc08978.rna	RLK	LRRNT_2|LRR_4|LRR_8|LRR_1|LRR_6|LRR_4|LRR_1|LRR_8|LRR_1|LRR_8|LRR_4|LRR_1|LRR_1|LRR_4|LRR_1|LRR_8|LRR_4|LRR_6|LRR_1|LRR_1|LRR_8|LRR_4|LRR_1|LRR_1|LRR_8|LRR_4|LRR_1|LRR_6|LRR_1|LRR_8|LRR_4|LRR_1|LRR_1|LRR_8|LRR_4|LRR_1|LRR_4|LRR_1|LRR_4|LRR_8|LRR_1|LRR_4|LRR_1|PK_Tyr_Ser-Thr|Pkinase	LRR-RLK
Adicap	Adicap_JABFUD_Adc08999.rna	RLK	PK_Tyr_Ser-Thr|Pkinase|APH|Pkinase_fungal	other-RLK
Adicap	Adicap_JABFUD_Adc09076.rna	RLK	GUB_WAK_bind|WAK_assoc|Pkinase|PK_Tyr_Ser-Thr|PIP49_C	WAK-RLK
Adicap	Adicap_JABFUD_Adc09089.rna	RLK	LRRNT_2|LRR_4|LRR_8|LRR_1|LRR_8|LRR_6|LRR_8|LRR_4|LRR_1|LRR_6|LRR_1|LRR_8|LRR_4|LRR_8|LRR_1|LRR_8|LRR_4|LRR_1|LRR_1|LRR_8|LRR_4|LRR_4|LRR_1|LRR_1|LRR_8|LRR_1|LRR_4|LRR_8|LRR_4|LRR_1|LRR_6|LRR_1|LRR_1|Pkinase|PK_Tyr_Ser-Thr|ABC1	LRR-RLK
Adicap	Adicap_JABFUD_Adc09095.rna	RLK	LRRNT_2|LRR_8|LRR_4|LRR_1|LRR_8|LRR_4|LRR_1|LRR_1|LRR_4|LRR_8|LRR_4|LRR_1|LRR_1|LRR_8|LRR_4|LRR_1|LRR_1|LRR_8|LRR_4|LRR_1|LRR_1|LRR_1|LRR_8|LRR_4|LRR_8|LRR_1|LRR_4|LRR_1|LRR_8|LRR_4|LRR_1|LRR_8|LRR_1|LRR_4|LRR_8|LRR_1|LRR_4|LRR_1|LRR_8|LRR_4|LRR_1|LRR_1|LRR_8|LRR_4|LRR_1|LRR_1|LRR_8|LRR_1|LRR_8|LRR_4|LRR_1|LRR_8|LRR_4|LRR_1|LRR_1|LRR_4|LRR_1|ABC1|Pkinase|PK_Tyr_Ser-Thr|ABC1	LRR-RLK
Adicap	Adicap_JABFUD_Adc09096.rna	RLK	LRRNT_2|LRR_4|LRR_8|LRR_1|LRR_8|LRR_4|LRR_1|LRR_1|LRR_8|LRR_4|LRR_1|LRR_1|LRR_8|LRR_4|LRR_1|LRR_4|LRR_1|LRR_8|LRR_1|LRR_1|LRR_8|LRR_4|LRR_8|LRR_4|LRR_1|LRR_4|LRR_1|LRR_8|LRR_4|LRR_8|LRR_1|LRR_1|LRR_4|LRR_8|LRR_1|LRR_1|LRR_8|LRR_4|LRR_1|LRR_1|LRR_8|LRR_4|LRR_1|LRR_1|LRR_8|LRR_1|LRR_1|LRR_4|LRR_1|LRR_8|LRR_1|LRR_4|LRR_1|ABC1|Pkinase|PK_Tyr_Ser-Thr|ABC1	LRR-RLK
Adicap	Adicap_JABFUD_Adc09299.rna	RLK	LRRNT_2|LRR_8|LRR_4|LRR_1|LRR_1|LRR_8|LRR_1|LRR_4|LRR_1|LRR_8|LRR_1|PK_Tyr_Ser-Thr|Pkinase	LRR-RLK
Adicap	Adicap_JABFUD_Adc09374.rna	RLK	ABC1|Pkinase|PK_Tyr_Ser-Thr|APH|ABC1|APH	other-RLK
Adicap	Adicap_JABFUD_Adc09657.rna	RLK	B_lectin|S_locus_glycop|PAN_1|PAN_2|PK_Tyr_Ser-Thr|Pkinase	Lectin-RLK
Adicap	Adicap_JABFUD_Adc09827.rna	RLK	Cu_bind_like|Cu_bind_like|ABC1|Pkinase|PK_Tyr_Ser-Thr|ABC1	other-RLK
Adicap	Adicap_JABFUD_Adc09852.rna	RLK	Pkinase|PK_Tyr_Ser-Thr	other-RLK
Adicap	Adicap_JABFUD_Adc09934.rna	RLK	LRR_8|LRR_4|LRR_1|LRR_1|LRR_8|LRR_4|LRR_1|LRR_4|LRR_8|LRR_4|LRR_1|LRR_4|LRR_1|LRR_8|LRR_4|LRR_1|LRR_4|LRR_1|LRR_8|LRR_8|LRR_1|LRR_1|PK_Tyr_Ser-Thr|Pkinase	LRR-RLK
Adicap	Adicap_JABFUD_Adc09974.rna	RLK	LRRNT_2|LRR_8|LRR_4|LRR_1|LRR_4|LRR_8|LRR_8|LRR_1|LRR_4|LRR_1|LRR_1|LRR_8|LRR_4|LRR_1|LRR_1|LRR_8|LRR_4|LRR_1|LRR_4|LRR_1|Pkinase|PK_Tyr_Ser-Thr	LRR-RLK
Adicap	Adicap_JABFUD_Adc09989.rna	RLK	Pkinase|PK_Tyr_Ser-Thr	other-RLK
Adicap	Adicap_JABFUD_Adc10035.rna	RLK	PK_Tyr_Ser-Thr|Pkinase|ABC1	other-RLK
Adicap	Adicap_JABFUD_Adc10095.rna	RLK	LRRNT_2|LRR_8|LRR_4|LRR_4|LRR_1|LRR_4|LRR_1|LRR_8|LRR_1|LRR_4|LRR_1|LRR_1|LRR_4|LRR_8|LRR_4|LRR_1|LRR_8|LRR_4|LRR_1|LRR_4|LRR_1|LRR_4|LRR_1|LRR_8|LRR_4|LRR_1|LRR_1|LRR_8|LRR_4|LRR_1|LRR_4|LRR_1|LRR_8|LRR_1|LRR_4|LRR_1|LRR_8|LRR_4|LRR_1|LRR_1|LRR_1|LRR_1|Pkinase|PK_Tyr_Ser-Thr|PK_Tyr_Ser-Thr|Pkinase	LRR-RLK
Adicap	Adicap_JABFUD_Adc10117.rna	RLK	Malectin_like|LRR_8|LRR_4|LRR_1|LRR_1|LRR_4|LRR_1|ABC1|Pkinase|PK_Tyr_Ser-Thr|ABC1	LRR-Mal.-RLK
Adicap	Adicap_JABFUD_Adc10354.rna	RLK	LRR_1|LRR_8|LRR_4|LRR_8|LRR_1|LRR_4|LRR_1|LRR_1|PK_Tyr_Ser-Thr|Pkinase	LRR-RLK
Adicap	Adicap_JABFUD_Adc10384.rna	RLK	PK_Tyr_Ser-Thr|Pkinase|ABC1|ABC1	other-RLK
Adicap	Adicap_JABFUD_Adc10407.rna	RLK	Malectin|Malectin_like|Malectin|LRR_4|LRR_8|LRR_1|LRR_8|LRR_4|LRR_1|LRR_1|ABC1|Pkinase|PK_Tyr_Ser-Thr|ABC1	LRR-Mal.-RLK
Adicap	Adicap_JABFUD_Adc10443.rna	RLK	Malectin_like|Malectin|LRR_4|LRR_8|LRR_8|LRR_1|LRR_4|LRR_1|LRR_1|VSP|Adeno_E3_CR2|PK_Tyr_Ser-Thr|Pkinase	LRR-Mal.-RLK
Adicap	Adicap_JABFUD_Adc10446.rna	RLK	Malectin_like|Malectin|LRR_8|LRR_4|LRR_8|LRR_1|LRR_4|LRR_1|LRR_1|ABC1|Pkinase|PK_Tyr_Ser-Thr|ABC1|Pkinase_fungal	LRR-Mal.-RLK
Adicap	Adicap_JABFUD_Adc10448.rna	RLK	Adeno_E3_CR2|PK_Tyr_Ser-Thr|Pkinase|ABC1|ABC1	other-RLK
Adicap	Adicap_JABFUD_Adc10450.rna	RLK	Malectin_like|Malectin|LRR_4|LRR_8|LRR_1|LRR_4|LRR_1|LRR_1|Adeno_E3_CR2|PK_Tyr_Ser-Thr|ABC1|Pkinase|ABC1	LRR-Mal.-RLK
Adicap	Adicap_JABFUD_Adc10452.rna	RLK	Malectin_like|Malectin|LRR_4|LRR_8|LRR_8|LRR_1|LRR_1|LRR_4|LRR_1|ABC1|PK_Tyr_Ser-Thr|Pkinase|ABC1|Pkinase_fungal	LRR-Mal.-RLK
Adicap	Adicap_JABFUD_Adc10491.rna	RLK	GUB_WAK_bind|PK_Tyr_Ser-Thr|Pkinase|PK_Tyr_Ser-Thr	WAK-RLK
Adicap	Adicap_JABFUD_Adc10606.rna	RLK	LRRNT_2|LRR_4|LRR_8|LRR_1|LRR_4|LRR_1|LRR_8|LRR_1|LRR_4|LRR_1|PK_Tyr_Ser-Thr|Pkinase	LRR-RLK
Adicap	Adicap_JABFUD_Adc10678.rna	RLK	LRR_8|LRR_4|LRR_4|LRR_1|LRR_1|LRR_4|LRR_8|LRR_1|LRR_1|LRR_4|LRR_1|PK_Tyr_Ser-Thr|Pkinase	LRR-RLK
Adicap	Adicap_JABFUD_Adc10832.rna	RLK	LRRNT_2|LRR_4|LRR_4|LRR_8|LRR_1|LRR_1|LRR_4|LRR_1|LRR_4|LRR_1|PK_Tyr_Ser-Thr|Pkinase	LRR-RLK
Adicap	Adicap_JABFUD_Adc10865.rna	RLK	LRRNT_2|LRR_8|LRR_4|LRR_1|LRR_1|LRR_6|LRR_4|LRR_1|LRR_8|LRR_1|LRR_4|LRR_6|LRR_1|LRR_8|LRR_4|LRR_1|LRR_1|LRR_4|LRR_6|LRR_1|LRR_1|LRR_8|LRR_4|LRR_1|LRR_8|LRR_1|LRR_4|LRR_4|LRR_1|LRR_4|LRR_1|LRR_8|LRR_4|LRR_1|LRR_4|LRR_1|LRR_8|LRR_4|LRR_1|LRR_4|LRR_1|LRR_4|LRR_1|LRR_8|LRR_4|LRR_1|LRR_1|PK_Tyr_Ser-Thr|Pkinase|ABC1|ABC1	LRR-RLK
Adicap	Adicap_JABFUD_Adc11070.rna	RLK	DUF5671|Pkinase|PK_Tyr_Ser-Thr|Pkinase	other-RLK
Adicap	Adicap_JABFUD_Adc11071.rna	RLK	LRRNT_2|LRR_8|LRR_4|LRR_1|LRR_8|LRR_4|LRR_1|LRR_1|ABC1|PK_Tyr_Ser-Thr|Pkinase|ABC1|Pkinase_fungal	LRR-RLK
Adicap	Adicap_JABFUD_Adc11226.rna	RLK	ABC1|Haspin_kinase|PK_Tyr_Ser-Thr|Pkinase|ABC1|APH	other-RLK
Adicap	Adicap_JABFUD_Adc11247.rna	RLK	LRRNT_2|LRR_8|LRR_4|LRR_8|LRR_1|LRR_4|LRR_1|LRR_8|LRR_1|LRR_1|PK_Tyr_Ser-Thr|Pkinase	LRR-RLK
Adicap	Adicap_JABFUD_Adc11263.rna	RLK	Lectin_legB|ABC1|Pkinase|PK_Tyr_Ser-Thr|ABC1|Pkinase_fungal	Lectin-RLK
Adicap	Adicap_JABFUD_Adc11354.rna	RLK	PK_Tyr_Ser-Thr|Pkinase	other-RLK
Adicap	Adicap_JABFUD_Adc11673.rna	RLK	PK_Tyr_Ser-Thr|Pkinase	other-RLK
Adicap	Adicap_JABFUD_Adc11692.rna	RLK	LRRNT_2|LRR_8|LRR_1|LRR_4|LRR_6|LRR_1|LRR_1|LRR_4|LRR_8|LRR_6|LRR_1|ABC1|Pkinase|PK_Tyr_Ser-Thr|APH|ABC1	LRR-RLK
Adicap	Adicap_JABFUD_Adc11725.rna	RLK	PAN_2|PAN_1|ABC1|Pkinase|PK_Tyr_Ser-Thr|ABC1	other-RLK
Adicap	Adicap_JABFUD_Adc11727.rna	RLK	Lectin_legB|Bact_lectin|ABC1|PK_Tyr_Ser-Thr|Pkinase|ABC1	Lectin-RLK
Adicap	Adicap_JABFUD_Adc12028.rna	RLK	ABC1|Pkinase|PK_Tyr_Ser-Thr|ABC1	other-RLK
Adicap	Adicap_JABFUD_Adc12128.rna	RLK	LRR_8|LRR_1|LRR_8|LRR_1|LRR_4|LRR_6|LRR_4|LRR_8|LRR_1|LRR_1|LRR_4|LRR_1|LRR_8|LRR_6|LRR_1|LRR_4|LRR_6|LRR_1|ABC1|Pkinase|PK_Tyr_Ser-Thr|ABC1	LRR-RLK
Adicap	Adicap_JABFUD_Adc12335.rna	RLP	Malectin|Malectin_like|Malectin|LRRNT_2|LRR_8|LRR_4|LRR_1|LRR_8|LRR_4|LRR_1|LRR_1	LRR-Mal.-RLP
Adicap	Adicap_JABFUD_Adc12373.rna	RLK	LRRNT_2|LRR_8|LRR_4|LRR_1|LRR_1|LRR_8|LRR_4|LRR_1|LRR_8|LRR_1|LRR_8|LRR_4|LRR_1|LRR_8|LRR_1|LRR_8|LRR_4|LRR_1|LRR_8|LRR_4|LRR_1|LRR_1|LRR_8|LRR_1|LRR_8|LRR_1|LRR_4|LRR_1|LRR_1|LRR_4|LRR_1|LRR_4|LRR_8|LRR_1|LRR_4|LRR_1|LRR_8|LRR_4|LRR_1|LRR_1|LRR_8|LRR_1|LRR_4|LRR_8|LRR_1|LRR_4|LRR_1|LRR_1|LRR_8|LRR_4|LRR_1|LRR_8|LRR_1|LRR_4|LRR_8|LRR_1|LRR_1|ABC1|PK_Tyr_Ser-Thr|Pkinase|ABC1	LRR-RLK
Adicap	Adicap_JABFUD_Adc12444.rna	RLK	LRRNT_2|LRR_8|LRR_4|LRR_1|LRR_8|LRR_4|LRR_1|LRR_4|LRR_1|LRR_1|LRR_8|LRR_4|LRR_1|LRR_1|LRR_1|LRR_8|LRR_1|LRR_1|LRR_8|LRR_4|LRR_8|LRR_4|LRR_1|LRR_1|LRR_8|LRR_1|LRR_4|LRR_1|LRR_4|LRR_1|LRR_1|LRR_8|LRR_4|LRR_4|LRR_1|LRR_4|LRR_1|LRR_8|LRR_6|LRR_1|LRR_4|Pkinase|PK_Tyr_Ser-Thr	LRR-RLK
Adicap	Adicap_JABFUD_Adc12455.rna	RLK	LRRNT_2|LRR_8|LRR_1|LRR_8|LRR_4|LRR_1|LRR_1|LRR_4|LRR_1|LRR_8|LRR_4|LRR_1|LRR_1|LRR_4|LRR_1|LRR_8|LRR_6|LRR_1|LRR_1|LRR_8|LRR_4|LRR_8|LRR_4|LRR_1|LRR_8|LRR_1|LRR_4|LRR_8|LRR_1|LRR_4|LRR_4|LRR_1|LRR_1|LRR_8|LRR_4|LRR_4|LRR_1|LRR_6|LRR_8|LRR_1|LRR_6|LRR_1|LRR_4|Pkinase|PK_Tyr_Ser-Thr	LRR-RLK
Adicap	Adicap_JABFUD_Adc12632.rna	RLK	PK_Tyr_Ser-Thr|Pkinase|ABC1|ABC1|Pkinase_fungal	other-RLK
Adicap	Adicap_JABFUD_Adc12813.rna	RLK	LRRNT_2|LRR_8|LRR_4|LRR_1|LRR_1|LRR_4|LRR_8|LRR_1|LRR_1|LRR_4|LRR_1|LRR_4|LRR_8|LRR_1|LRR_4|LRR_1|LRR_8|LRR_4|LRR_4|LRR_1|LRR_8|LRR_4|LRR_1|LRR_4|LRR_1|LRR_8|LRR_4|LRR_1|LRR_6|LRR_4|LRR_1|LRR_1|LRR_8|LRR_6|LRR_6|LRR_4|LRR_1|LRR_1|Pkinase|PK_Tyr_Ser-Thr|Pkinase_fungal	LRR-RLK
Adicap	Adicap_JABFUD_Adc12886.rna	RLK	Lectin_legB|Bact_lectin|PK_Tyr_Ser-Thr|Pkinase	Lectin-RLK
Adicap	Adicap_JABFUD_Adc13170.rna	RLK	LRR_8|LRR_1|LRR_6|LRR_8|LRR_4|LRR_1|LRR_8|LRR_1|LRR_4|LRR_1|LRR_8|LRR_1|LRR_1|LRR_4|LRR_6|LRR_8|LRR_4|LRR_1|LRR_4|LRR_1|LRR_1|LRR_8|LRR_8|LRR_4|LRR_1|LRR_4|LRR_1|LRR_8|LRR_4|LRR_1|LRR_6|LRR_4|LRR_1|LRR_8|LRR_4|LRR_1|LRR_1|LRR_8|LRR_6|LRR_1|LRR_1|LRR_4|LRR_8|LRR_1|LRR_6|LRR_4|LRR_1|Pkinase|PK_Tyr_Ser-Thr|ABC1|RIO1|ABC1	LRR-RLK
Adicap	Adicap_JABFUD_Adc13195.rna	RLK	LRRNT_2|LRR_8|LRR_4|LRR_1|LRR_1|LRR_8|LRR_6|LRR_4|LRR_1|LRR_8|LRR_4|LRR_1|LRR_8|LRR_4|LRR_4|LRR_1|LRR_4|LRR_1|LRR_8|LRR_4|LRR_1|LRR_4|LRR_1|LRR_8|LRR_4|LRR_1|LRR_4|LRR_1|LRR_4|LRR_8|LRR_4|LRR_1|LRR_4|LRR_1|LRR_4|LRR_1|LRR_8|LRR_1|LRR_1|LRR_8|LRR_4|LRR_6|LRR_1|Pkinase|PK_Tyr_Ser-Thr	LRR-RLK
Adicap	Adicap_JABFUD_Adc13227.rna	RLK	DUF642|DUF642|LRRNT_2|LRR_4|LRR_8|LRR_1|LRR_1|LRR_1|LRR_4|LRR_8|LRR_1|PK_Tyr_Ser-Thr|Pkinase	LRR-RLK
Adicap	Adicap_JABFUD_Adc13253.rna	RLK	Orf78|Pkinase|PK_Tyr_Ser-Thr	other-RLK
Adicap	Adicap_JABFUD_Adc13360.rna	RLK	LRRNT_2|LRR_8|LRR_4|LRR_1|LRR_4|LRR_8|LRR_4|LRR_1|LRR_4|LRR_1|LRR_1|LRR_8|LRR_4|LRR_1|LRR_8|LRR_4|LRR_1|LRR_1|LRR_4|LRR_1|LRR_8|LRR_1|LRR_1|LRR_8|LRR_4|LRR_1|LRR_8|LRR_4|LRR_1|LRR_1|LRR_8|LRR_4|LRR_1|LRR_8|LRR_1|LRR_4|LRR_1|LRR_8|LRR_1|LRR_4|LRR_1|LRR_1|LRR_8|LRR_4|LRR_1|LRR_1|LRR_8|LRR_1|LRR_4|LRR_1|LRR_4|LRR_8|Pkinase|PK_Tyr_Ser-Thr|PK_Tyr_Ser-Thr|Pkinase	LRR-RLK
Adicap	Adicap_JABFUD_Adc13493.rna	RLK	LRRNT_2|LRR_4|LRR_8|LRR_1|LRR_1|LRR_4|LRR_8|LRR_1|LRR_1|LRR_4|LRR_1|LRR_8|LRR_4|LRR_1|LRR_1|LRR_8|LRR_4|LRR_1|LRR_4|LRR_1|LRR_4|LRR_1|LRR_8|LRR_1|LRR_8|LRR_1|LRR_4|LRR_6|LRR_8|LRR_4|LRR_1|LRR_6|LRR_4|LRR_1|LRR_8|LRR_4|LRR_1|LRR_8|LRR_1|Pkinase|PK_Tyr_Ser-Thr|PIP49_C	LRR-RLK
Adicap	Adicap_JABFUD_Adc13854.rna	RLK	LRRNT_2|LRR_8|LRR_4|LRR_1|LRR_4|LRR_1|LRR_5|LRR_8|LRR_1|LRR_1|LRR_4|LRR_1|LRR_4|PK_Tyr_Ser-Thr|Pkinase	LRR-RLK
Adicap	Adicap_JABFUD_Adc13933.rna	RLK	LRRNT_2|LRR_4|LRR_8|LRR_1|LRR_8|LRR_4|LRR_1|LRR_8|LRR_1|LRR_4|LRR_8|LRR_8|LRR_1|LRR_1|LRR_4|LRR_1|PK_Tyr_Ser-Thr|Pkinase|PK_Tyr_Ser-Thr	LRR-RLK
Adicap	Adicap_JABFUD_Adc13988.rna	RLK	LRRNT_2|LRR_4|LRR_8|LRR_8|LRR_4|LRR_1|LRR_4|LRR_8|LRR_1|LRR_8|LRR_4|LRR_1|LRR_6|LRR_8|LRR_1|LRR_1|LRR_4|LRR_1|PK_Tyr_Ser-Thr|Pkinase|Pkinase|PK_Tyr_Ser-Thr	LRR-RLK
Adicap	Adicap_JABFUD_Adc13999.rna	RLK	B_lectin|S_locus_glycop|ABC1|Pkinase|PK_Tyr_Ser-Thr|Pkinase|PK_Tyr_Ser-Thr|ABC1	Lectin-RLK
Adicap	Adicap_JABFUD_Adc14144.rna	RLK	GUB_WAK_bind|EGF_CA|EGF_3|EGF|cEGF|EGF_CA|EGF_3|EGF|PK_Tyr_Ser-Thr|Pkinase|ABC1	WAK-RLK
Adicap	Adicap_JABFUD_Adc14161.rna	RLK	LRRNT_2|LRR_8|LRR_4|LRR_1|LRR_6|LRR_4|LRR_1|LRR_8|LRR_6|LRR_1|LRR_6|LRR_8|LRR_4|LRR_1|LRR_6|LRR_1|LRR_8|LRR_1|LRR_4|LRR_6|LRR_1|LRR_8|LRR_4|LRR_1|LRR_4|LRR_1|LRR_6|LRR_4|LRR_1|LRR_8|LRR_1|LRR_1|LRR_4|LRR_8|LRR_1|LRR_8|LRR_4|LRR_1|LRR_1|LRR_4|LRR_1|LRR_1|Pkinase|PK_Tyr_Ser-Thr	LRR-RLK
Adicap	Adicap_JABFUD_Adc14182.rna	RLK	LRRNT_2|LRR_4|LRR_1|LRR_8|LRR_1|LRR_1|LRR_4|LRR_1|LRR_1|PK_Tyr_Ser-Thr|Pkinase	LRR-RLK
Adicap	Adicap_JABFUD_Adc14186.rna	RLK	PK_Tyr_Ser-Thr|Pkinase	other-RLK
Adicap	Adicap_JABFUD_Adc14390.rna	RLK	LRRNT_2|LRR_8|LRR_6|LRR_4|LRR_1|LRR_1|LRR_8|LRR_4|LRR_1|LRR_4|LRR_8|LRR_1|LRR_8|LRR_4|LRR_1|LRR_4|LRR_1|LRR_4|LRR_1|LRR_8|LRR_4|LRR_1|LRR_8|LRR_4|LRR_1|LRR_8|LRR_8|LRR_1|LRR_8|LRR_4|LRR_1|LRR_6|LRR_8|LRR_1|LRR_4|LRR_6|LRR_8|LRR_1|LRR_4|LRR_1|LRR_6|LRR_1|LRR_1|LRR_8|LRR_1|Pkinase|PK_Tyr_Ser-Thr	LRR-RLK
Adicap	Adicap_JABFUD_Adc14402.rna	RLK	LRRNT_2|LRR_8|LRR_4|LRR_1|LRR_4|LRR_1|LRR_8|LRR_1|LRR_4|LRR_1|LRR_8|LRR_8|LRR_4|LRR_1|LRR_1|LRR_8|LRR_4|LRR_1|LRR_8|PK_Tyr_Ser-Thr|Pkinase	LRR-RLK
Adicap	Adicap_JABFUD_Adc14516.rna	RLK	LRRNT_2|LRR_4|LRR_8|LRR_1|LRR_4|LRR_4|LRR_1|LRR_1|LRR_8|FERM_M|LRR_8|LRR_4|LRR_1|LRR_1|LRR_1|LRR_4|LRR_8|LRR_4|LRR_1|LRR_4|LRR_1|LRR_4|LRR_1|LRR_8|LRR_1|LRR_6|LRR_4|LRR_1|LRR_8|LRR_1|LRR_8|LRR_4|LRR_4|LRR_1|LRR_8|LRR_4|LRR_1|LRR_6|LRR_1|LRR_4|LRR_1|LRR_8|LRR_6|LRR_1|Pkinase|PK_Tyr_Ser-Thr	LRR-RLK
Adicap	Adicap_JABFUD_Adc14532.rna	RLK	GUB_WAK_bind|WAK_assoc|Pkinase|PK_Tyr_Ser-Thr|ABC1|Pkinase|PK_Tyr_Ser-Thr|ABC1	WAK-RLK
Adicap	Adicap_JABFUD_Adc14539.rna	RLK	GUB_WAK_bind|EGF_CA|EGF_3|EGF_CA|EGF_3|Pkinase|PK_Tyr_Ser-Thr	WAK-RLK
Adicap	Adicap_JABFUD_Adc14540.rna	RLK	GUB_WAK_bind|EGF_CA|EGF_3|EGF_CA|EGF_3|Pkinase|PK_Tyr_Ser-Thr	WAK-RLK
Adicap	Adicap_JABFUD_Adc14541.rna	RLK	GUB_WAK_bind|EGF|cEGF|EGF_CA|EGF|DUF3262|ABC1|Pkinase|PK_Tyr_Ser-Thr|ABC1	WAK-RLK
Adicap	Adicap_JABFUD_Adc15041.rna	RLK	LRRNT_2|LRR_4|LRR_8|LRR_1|LRR_4|LRR_1|LRR_1|LRR_8|LRR_4|LRR_1|LRR_1|LRR_4|LRR_1|LRR_1|LRRNT_2|LRR_8|LRR_4|LRR_4|LRR_1|LRR_1|ABC1|PK_Tyr_Ser-Thr|Pkinase|ABC1	LRR-RLK
Adicap	Adicap_JABFUD_Adc15134.rna	RLK	Pkinase|PK_Tyr_Ser-Thr|APH	other-RLK
Adicap	Adicap_JABFUD_Adc15259.rna	RLK	Pkinase|PK_Tyr_Ser-Thr|Kinase-like|Kdo|ABC1|NAF	other-RLK
Adicap	Adicap_JABFUD_Adc15281.rna	RLP	LRR_8|LRR_4|LRR_1|LRR_1|LRR_8|LRR_1|LRR_4|LRR_8|LRR_1|LRR_8|LRR_4|LRR_1|LRR_4|LRR_1|LRR_8|LRR_4|LRR_1|LRR_4|LRR_1|LRR_4|LRR_1|LRR_8|LRR_4|LRR_1|LRR_1|LRR_8|LRR_1|LRR_4|LRR_1	LRR-RLP
Adicap	Adicap_JABFUD_Adc15353.rna	RLK	LRRNT_2|LRR_4|LRR_8|LRR_1|LRR_8|LRR_4|LRR_1|LRR_8|LRR_1|LRR_4|LRR_8|LRR_1|LRR_4|LRR_1|LRR_8|LRR_1|ABC1|Pkinase|PK_Tyr_Ser-Thr|ABC1	LRR-RLK
Adicap	Adicap_JABFUD_Adc15545.rna	RLK	SPARK|ABC1|Pkinase|PK_Tyr_Ser-Thr|ABC1|Pkinase_fungal	SPARK-RLK
Adicap	Adicap_JABFUD_Adc15605.rna	RLK	Pkinase|PK_Tyr_Ser-Thr|Pkinase_fungal	other-RLK
Adicap	Adicap_JABFUD_Adc15715.rna	RLK	EGF_CA|EGF_3|EGF_CA|EGF_3|Pkinase|PK_Tyr_Ser-Thr	other-RLK
Adicap	Adicap_JABFUD_Adc15913.rna	RLK	LRRNT_2|LRR_8|LRR_4|LRR_1|LRR_8|LRR_1|LRR_4|LRR_1|LRR_8|LRR_1|LRR_4|PK_Tyr_Ser-Thr|Pkinase	LRR-RLK
Adicap	Adicap_JABFUD_Adc15989.rna	RLK	LRRNT_2|LRR_4|LRR_8|LRR_4|LRR_1|LRR_8|LRR_1|LRR_4|LRR_1|LRR_4|LRR_1|LRR_8|LRR_8|LRR_4|LRR_1|LRR_1|ABC1|PK_Tyr_Ser-Thr|Pkinase|ABC1	LRR-RLK
Adicap	Adicap_JABFUD_Adc16201.rna	RLK	LRRNT_2|LRR_8|LRR_4|LRR_8|LRR_4|LRR_1|LRR_1|LRR_4|LRR_1|LRR_8|LRR_1|LRR_4|LRR_1|LRR_8|LRR_4|LRR_1|LRR_4|LRR_1|LRR_8|LRR_4|LRR_1|LRR_1|LRR_8|LRR_4|LRR_1|LRR_1|LRR_1|LRR_8|LRR_1|LRR_1|LRR_4|LRR_1|Pkinase|PK_Tyr_Ser-Thr	LRR-RLK
Adicap	Adicap_JABFUD_Adc16299.rna	RLK	LRRNT_2|LRR_8|LRR_4|LRR_1|LRR_4|LRR_1|LRR_8|LRR_4|LRR_1|LRR_1|LRR_1|LRR_8|LRR_8|LRR_1|LRR_4|LRR_4|LRR_4|LRR_1|LRR_8|LRR_4|LRR_1|LRR_8|LRR_8|PK_Tyr_Ser-Thr|Pkinase	LRR-RLK
Adicap	Adicap_JABFUD_Adc16321.rna	RLK	PK_Tyr_Ser-Thr|Pkinase|APH	other-RLK
Adicap	Adicap_JABFUD_Adc16575.rna	RLK	LRR_8|LRR_4|LRR_4|LRR_1|LRR_8|LRR_1|LRR_4|LRR_4|LRR_1|LRR_8|LRR_8|LRR_4|LRR_1|LRR_1|LRR_8|LRR_4|LRR_1|LRR_1|LRR_8|LRR_4|LRR_4|LRR_1|LRR_1|LRR_4|LRR_8|LRR_4|LRR_1|LRR_4|LRR_1|Pkinase|PK_Tyr_Ser-Thr|ABC1	LRR-RLK
Adicap	Adicap_JABFUD_Adc16853.rna	RLK	Pkinase|PK_Tyr_Ser-Thr|Pkinase|PK_Tyr_Ser-Thr	other-RLK
Adicap	Adicap_JABFUD_Adc16974.rna	RLK	B_lectin|S_locus_glycop|Pkinase|PK_Tyr_Ser-Thr	Lectin-RLK
Adicap	Adicap_JABFUD_Adc16975.rna	RLK	B_lectin|B_lectin|S_locus_glycop|Pkinase|PK_Tyr_Ser-Thr	Lectin-RLK
Adicap	Adicap_JABFUD_Adc17001.rna	RLK	LRRNT_2|LRR_8|LRR_4|LRR_6|LRR_1|LRR_8|LRR_4|LRR_1|LRR_1|LRR_4|LRR_4|LRR_1|LRR_8|LRR_6|LRR_4|LRR_1|LRR_8|LRR_1|LRR_4|LRR_1|LRR_6|Pkinase|PK_Tyr_Ser-Thr|PK_Tyr_Ser-Thr	LRR-RLK
Adicap	Adicap_JABFUD_Adc17087.rna	RLK	PK_Tyr_Ser-Thr|Pkinase|ABC1|ABC1	other-RLK
Adicap	Adicap_JABFUD_Adc17111.rna	RLK	B_lectin|PAN_1|PAN_3|ABC1|PK_Tyr_Ser-Thr|Pkinase|ABC1	Lectin-RLK
Adicap	Adicap_JABFUD_Adc17222.rna	RLK	LRRNT_2|LRR_8|LRR_1|LRR_1|LRR_4|LRR_1|LRR_8|LRR_4|LRR_1|LRR_1|LRR_8|LRR_4|LRR_1|LRR_8|LRR_4|LRR_1|LRR_4|LRR_1|LRR_8|LRR_4|LRR_1|LRR_8|LRR_4|LRR_1|LRR_8|LRR_1|LRR_4|LRR_1|LRR_1|LRR_8|LRR_4|LRR_1|LRR_1|LRR_4|LRR_4|LRR_1|LRR_8|LRR_4|LRR_1|LRR_4|LRR_1|LRR_8|LRR_4|LRR_1|LRR_4|LRR_1|LRR_1|LRR_8|LRR_1|LRR_1|LRR_4|LRR_8|LRR_8|LRR_1|LRR_4|LRR_1|LRR_8|LRR_4|LRR_1|LRR_8|LRR_4|LRR_1|LRR_8|LRR_4|LRR_1|LRR_4|L…	LRR-RLK
Adicap	Adicap_JABFUD_Adc17260.rna	RLK	Lectin_legB|ABC1|Pkinase|PK_Tyr_Ser-Thr|ABC1	Lectin-RLK
Adicap	Adicap_JABFUD_Adc17305.rna	RLK	ABC1|Pkinase|PK_Tyr_Ser-Thr|ABC1	other-RLK
Adicap	Adicap_JABFUD_Adc17406.rna	RLK	Shisa|ABC1|PK_Tyr_Ser-Thr|Pkinase|ABC1	other-RLK
Adicap	Adicap_JABFUD_Adc17490.rna	RLK	LRRNT_2|LRR_4|LRR_8|LRR_8|LRR_1|LRR_4|LRR_1|LRR_8|LRR_1|LRR_4|LRR_8|LRR_1|LRR_1|LRR_4|LRR_1|LRR_8|LRR_1|LRR_4|LRR_1|LRR_8|LRR_4|LRR_1|LRR_8|LRR_4|LRR_8|LRR_1|LRR_1|LRR_4|LRR_8|LRR_1|LRR_4|LRR_1|LRR_8|LRR_1|LRR_4|LRR_8|LRR_1|LRR_4|LRR_1|LRR_1|LRR_8|LRR_1|LRR_4|LRR_1|LRR_8|LRR_1|LRR_4|LRR_1|Pkinase|PK_Tyr_Ser-Thr	LRR-RLK
Adicap	Adicap_JABFUD_Adc17621.rna	RLK	ABC1|Pkinase|PK_Tyr_Ser-Thr|ABC1|Pkinase|PK_Tyr_Ser-Thr	other-RLK
Adicap	Adicap_JABFUD_Adc17630.rna	RLK	LRRNT_2|LRR_8|LRR_4|LRR_1|LRR_4|LRR_1|LRR_8|LRR_8|LRR_1|LRR_8|LRR_4|LRR_1|LRR_1|LRR_8|LRR_1|Pkinase|PK_Tyr_Ser-Thr	LRR-RLK
Adicap	Adicap_JABFUD_Adc17718.rna	RLP	LRR_1|LRR_8|LRR_4|LRR_4|LRR_1|LRR_1	LRR-RLP
Adicap	Adicap_JABFUD_Adc17964.rna	RLK	PK_Tyr_Ser-Thr|Pkinase	other-RLK
Adicap	Adicap_JABFUD_Adc18035.rna	RLK	LRRNT_2|LRR_8|LRR_4|LRR_1|LRR_1|LRR_8|LRR_4|LRR_1|LRR_1|LRR_1|PK_Tyr_Ser-Thr|Pkinase	LRR-RLK
Adicap	Adicap_JABFUD_Adc18121.rna	RLK	LRR_8|LRR_4|LRR_1|LRR_8|LRR_4|LRR_1|LRR_1|APH|LRR_1|LRR_4|LRR_8|LRR_8|LRR_1|LRR_4|LRR_1|LRR_8|LRR_8|LRR_8|PK_Tyr_Ser-Thr|Pkinase|APH	LRR-RLK
Adicap	Adicap_JABFUD_Adc18140.rna	RLK	LRR_8|LRR_4|LRR_1|LRR_1|LRR_8|LRR_4|LRR_1|LRR_1|LRR_8|LRR_4|LRR_1|LRR_8|LRR_1|LRR_4|LRR_1|LRR_8|LRR_1|LRR_1|LRR_4|LRR_8|LRR_4|LRR_1|LRR_8|LRR_1|LRR_4|LRR_1|LRR_1|Pkinase|PK_Tyr_Ser-Thr	LRR-RLK
Adicap	Adicap_JABFUD_Adc18183.rna	RLK	LRRNT_2|LRR_8|LRR_4|LRR_1|LRR_1|LRR_4|LRR_8|LRR_4|LRR_1|LRR_1|LRR_8|LRR_4|LRR_1|LRR_8|LRR_1|LRR_4|LRR_1|LRR_1|LRR_1|LRR_8|LRR_4|LRR_1|LRR_4|LRR_1|LRR_8|LRR_4|LRR_1|LRR_4|LRR_8|LRR_4|LRR_1|LRR_1|LRR_4|LRR_1|LRR_8|LRR_1|Pkinase|PK_Tyr_Ser-Thr	LRR-RLK
Adicap	Adicap_JABFUD_Adc18218.rna	RLK	PK_Tyr_Ser-Thr|Pkinase	other-RLK
Adicap	Adicap_JABFUD_Adc18346.rna	RLK	LRRNT_2|LRR_8|LRR_4|LRR_1|LRR_8|LRR_1|LRR_1|LRR_8|LRR_1|LRR_4|LRR_1|LRR_1|LRR_8|LRR_1|LRR_4|LRR_1|LRR_8|LRR_1|LRR_8|LRR_4|LRR_1|LRR_1|Pkinase|PK_Tyr_Ser-Thr	LRR-RLK
Adicap	Adicap_JABFUD_Adc18501.rna	RLK	LRRNT_2|LRR_8|LRR_4|LRR_1|LRR_4|LRR_1|LRR_8|LRR_1|LRR_1|LRR_8|LRR_1|LRR_4|LRR_8|LRR_4|LRR_1|LRR_8|LRR_4|ABC1|PK_Tyr_Ser-Thr|Pkinase	LRR-RLK
Adicap	Adicap_JABFUD_Adc18526.rna	RLK	Pkinase|PK_Tyr_Ser-Thr|ABC1|Kinase-like|Kdo|NAF	other-RLK
Adicap	Adicap_JABFUD_Adc18669.rna	RLK	PK_Tyr_Ser-Thr|Pkinase	other-RLK
Adicap	Adicap_JABFUD_Adc18816.rna	RLK	LRRNT_2|LRR_8|LRR_4|LRR_1|LRR_8|LRR_1|LRR_1|LRR_4|LRR_8|LRR_1|Pkinase|PK_Tyr_Ser-Thr|Pkinase_fungal	LRR-RLK
Adicap	Adicap_JABFUD_Adc18835.rna	RLK	Pkinase|PK_Tyr_Ser-Thr	other-RLK
Adicap	Adicap_JABFUD_Adc18840.rna	RLK	RCC1_2|RCC1_2|RCC1_2|RCC1_2|PK_Tyr_Ser-Thr|Pkinase	RCC1-RLK
Adicap	Adicap_JABFUD_Adc18892.rna	RLK	PK_Tyr_Ser-Thr|Pkinase	other-RLK
Adicap	Adicap_JABFUD_Adc19158.rna	RLK	LysM|LysM|PK_Tyr_Ser-Thr|Pkinase	LysM-RLK
Adicap	Adicap_JABFUD_Adc19168.rna	RLK	Pkinase|PK_Tyr_Ser-Thr|ABC1	other-RLK
Adicap	Adicap_JABFUD_Adc19183.rna	RLK	LysM|LysM|LysM|PK_Tyr_Ser-Thr|Pkinase|APH	LysM-RLK
Adicap	Adicap_JABFUD_Adc19205.rna	RLK	B_lectin|PAN_2|PAN_1|PAN_3|Pkinase|PK_Tyr_Ser-Thr	Lectin-RLK
Adicap	Adicap_JABFUD_Adc19330.rna	RLK	LRRNT_2|LRR_8|LRR_4|LRR_1|LRR_1|LRR_8|LRR_8|LRR_4|LRR_1|LRR_4|LRR_1|LRR_8|LRR_1|LRR_4|LRR_1|LRR_1|LRR_8|LRR_4|LRR_1|LRR_1|LRR_4|LRR_8|LRR_1|LRR_8|LRR_1|LRR_4|LRR_8|LRR_4|LRR_1|LRR_1|LRR_4|LRR_4|LRR_1|LRR_8|LRR_1|LRR_1|ABC1|Pkinase|PK_Tyr_Ser-Thr|Pkinase|PK_Tyr_Ser-Thr	LRR-RLK
Adicap	Adicap_JABFUD_Adc19354.rna	RLK	Pkinase|PK_Tyr_Ser-Thr|PK_Tyr_Ser-Thr|Pkinase	other-RLK
Adicap	Adicap_JABFUD_Adc19355.rna	RLK	LRR_8|LRR_4|LRR_1|LRR_4|LRR_1|LRR_1|LRR_8|LRR_1|LRR_4|LRR_8|LRR_4|LRR_1|LRR_1|ABC1|PK_Tyr_Ser-Thr|Pkinase|ABC1	LRR-RLK
Adicap	Adicap_JABFUD_Adc19416.rna	RLK	Pkinase|PK_Tyr_Ser-Thr|Kinase-like|ABC1|Kdo|NAF	other-RLK
Adicap	Adicap_JABFUD_Adc19517.rna	RLK	LRRNT_2|LRR_4|LRR_8|LRR_4|LRR_1|LRR_6|LRR_4|LRR_1|LRR_8|LRR_4|LRR_4|LRR_1|LRR_1|LRR_8|LRR_4|LRR_1|LRR_8|LRR_4|LRR_1|LRR_8|LRR_1|LRR_4|LRR_4|LRR_1|LRR_4|LRR_1|LRR_8|LRR_4|LRR_1|LRR_8|LRR_4|LRR_1|LRR_1|LRR_8|LRR_4|LRR_4|LRR_1|LRR_8|LRR_1|LRR_8|LRR_6|LRR_4|LRR_1|LRR_1|Pkinase|PK_Tyr_Ser-Thr	LRR-RLK
Adicap	Adicap_JABFUD_Adc19785.rna	RLK	PK_Tyr_Ser-Thr|Pkinase|MCM|AAA_5|AAA_3|Mg_chelatase	other-RLK
Adicap	Adicap_JABFUD_Adc19846.rna	RLK	LRRNT_2|LRR_8|LRR_4|LRR_1|LRR_6|LRR_1|LRR_8|LRR_1|LRR_4|LRR_4|LRR_8|LRR_1|LRR_4|LRR_1|LRR_8|LRR_1|LRR_4|LRR_1|PK_Tyr_Ser-Thr|Pkinase	LRR-RLK
Adicap	Adicap_JABFUD_Adc19940.rna	RLP	Malectin|Malectin_like|Malectin|LRRNT_2|LRR_4|LRR_8|LRR_8|LRR_1|LRR_4|LRR_1|LRR_1	LRR-Mal.-RLP
Adicap	Adicap_JABFUD_Adc19945.rna	RLK	LRRNT_2|LRR_8|LRR_4|LRR_1|LRR_6|LRR_1|LRR_8|LRR_4|LRR_1|LRR_6|LRR_1|LRR_8|LRR_6|LRR_4|LRR_1|LRR_8|LRR_4|LRR_8|LRR_1|LRR_4|LRR_1|LRR_8|LRR_1|LRR_4|LRR_4|LRR_1|LRR_4|LRR_1|LRR_8|LRR_6|LRR_4|LRR_1|LRR_6|LRR_4|LRR_1|LRR_8|LRR_1|PK_Tyr_Ser-Thr|Pkinase|Pkinase|PK_Tyr_Ser-Thr	LRR-RLK
Adicap	Adicap_JABFUD_Adc19977.rna	RLK	LRRNT_2|LRR_4|LRR_8|LRR_1|LRR_8|LRR_1|LRR_4|LRR_1|Pkinase|PK_Tyr_Ser-Thr	LRR-RLK
Adicap	Adicap_JABFUD_Adc20183.rna	RLK	Pkinase|PK_Tyr_Ser-Thr	other-RLK
Adicap	Adicap_JABFUD_Adc20233.rna	RLK	PK_Tyr_Ser-Thr|Pkinase|MCM|MCM|MCM_lid	other-RLK
Adicap	Adicap_JABFUD_Adc20467.rna	RLK	LRRNT_2|LRR_1|LRR_8|LRR_4|LRR_1|LRR_6|LRR_8|LRR_4|LRR_1|LRR_1|LRR_4|LRR_6|LRR_4|LRR_1|LRR_8|LRR_4|LRR_1|LRR_4|LRR_1|LRR_1|LRR_8|LRR_4|LRR_1|LRR_1|LRR_4|LRR_6|LRR_8|LRR_1|LRR_4|LRR_1|LRR_1|LRR_8|LRR_4|LRR_1|LRR_8|LRR_4|LRR_1|LRR_6|LRR_1|LRR_1|LRR_4|LRR_8|LRR_1|LRR_4|Pkinase|PK_Tyr_Ser-Thr	LRR-RLK
Adicap	Adicap_JABFUD_Adc20491.rna	RLK	LRRNT_2|LRR_8|LRR_4|LRR_1|LRR_4|LRR_1|LRR_1|LRR_8|LRR_4|LRR_1|LRR_8|LRR_1|LRR_4|LRR_1|LRR_8|LRR_4|LRR_1|LRR_8|LRR_4|LRR_1|LRR_8|LRR_4|LRR_1|LRR_1|LRR_8|LRR_4|LRR_1|LRR_1|LRR_4|LRR_8|LRR_1|LRR_4|LRR_1|LRR_8|LRR_4|LRR_1|LRR_8|LRR_4|LRR_1|LRR_8|LRR_8|LRR_4|LRR_1|LRR_1|LRR_8|LRR_4|LRR_1|LRR_4|LRR_8|LRR_4|LRR_1|LRR_4|LRR_1|LRR_8|LRR_4|LRR_1|PK_Tyr_Ser-Thr|Pkinase|FERM_M|Clathrin|Clathrin|zf-RING_6|zf-…	LRR-RLK
Adicap	Adicap_JABFUD_Adc20512.rna	RLK	SPARK|ABC1|Pkinase|PK_Tyr_Ser-Thr|ABC1	SPARK-RLK
Adicap	Adicap_JABFUD_Adc20584.rna	RLK	Lectin_legB|Pkinase|PK_Tyr_Ser-Thr|Pkinase_fungal	Lectin-RLK
Adicap	Adicap_JABFUD_Adc20782.rna	RLK	Kinase-like|Pkinase|PK_Tyr_Ser-Thr|Kdo|ABC1|Kinase-like|NAF	other-RLK
Adicap	Adicap_JABFUD_Adc20803.rna	RLK	LRRNT_2|LRR_8|LRR_4|LRR_6|LRR_1|LRR_6|LRR_4|LRR_8|LRR_1|LRR_6|LRR_4|LRR_1|LRR_4|LRR_1|LRR_8|LRR_4|LRR_8|LRR_1|PK_Tyr_Ser-Thr|Pkinase|Kinase-like	LRR-RLK
Adicap	Adicap_JABFUD_Adc20823.rna	RLK	GUB_WAK_bind|EGF_3|EGF|PK_Tyr_Ser-Thr|Pkinase|APH	WAK-RLK
Adicap	Adicap_JABFUD_Adc20836.rna	RLK	PK_Tyr_Ser-Thr|Pkinase	other-RLK
Adicap	Adicap_JABFUD_Adc20858.rna	RLK	ABC1|PK_Tyr_Ser-Thr|Pkinase|APH|ABC1	other-RLK
Adicap	Adicap_JABFUD_Adc20887.rna	RLP	LRRNT_2|LRR_8|LRR_1|LRR_4|LRR_4|LRR_1|LRR_6|LRR_1|LRR_8|LRR_4|LRR_6|LRR_1|LRR_4|LRR_1	LRR-RLP
Adicap	Adicap_JABFUD_Adc21049.rna	RLK	GUB_WAK_bind|cEGF|EGF_CA|ABC1|Pkinase|PK_Tyr_Ser-Thr|ABC1	WAK-RLK
Adicap	Adicap_JABFUD_Adc21050.rna	RLK	GUB_WAK_bind|EGF_CA|EGF_3|PK_Tyr_Ser-Thr|Pkinase	WAK-RLK
Adicap	Adicap_JABFUD_Adc21071.rna	RLK	LRRNT_2|LRR_8|LRR_4|LRR_1|LRR_1|LRR_8|LRR_4|LRR_1|LRR_1|LRR_8|LRR_4|LRR_1|LRR_9|LRR_8|LRR_1|LRR_4|LRR_8|LRR_1|LRR_8|LRR_4|LRR_1|LRR_9|LRR_1|LRR_8|LRR_1|LRR_4|LRR_8|LRR_1|LRR_4|LRR_1|LRR_8|LRR_1|LRR_8|LRR_1|LRR_8|LRR_4|LRR_1|LRR_4|LRR_4|LRR_4|LRR_1|LRR_8|LRR_4|LRR_4|LRR_1|LRR_8|LRR_4|LRR_1|LRR_1|LRR_8|LRR_1|LRR_1|LRR_4|LRR_1|LRR_8|LRR_4|LRR_1|LRR_1|ABC1|Pkinase|PK_Tyr_Ser-Thr|Kinase-like|ABC1	LRR-RLK
Adicap	Adicap_JABFUD_Adc21087.rna	RLK	LRRNT_2|LRR_8|LRR_4|LRR_4|LRR_1|LRR_8|LRR_8|LRR_1|LRR_4|LRR_4|LRR_1|LRR_4|LRR_1|LRR_8|LRR_4|LRR_1|LRR_1|LRR_1|LRR_4|LRR_8|LRR_1|LRR_4|LRR_1|LRR_1|LRR_8|LRR_4|LRR_1|LRR_1|LRR_4|LRR_8|LRR_4|LRR_1|LRR_4|LRR_1|LRR_4|LRR_1|LRR_8|LRR_4|LRR_1|LRR_1|LRR_8|LRR_1|LRR_1|LRR_4|LRR_8|LRR_1|LRR_4|LRR_1|LRR_1|ABC1|Pkinase|PK_Tyr_Ser-Thr|ABC1	LRR-RLK
Adicap	Adicap_JABFUD_Adc21183.rna	RLK	Photo_RC|Photo_RC|Pkinase|PK_Tyr_Ser-Thr	other-RLK
Adicap	Adicap_JABFUD_Adc21278.rna	RLK	LRRNT_2|LRR_8|LRR_4|LRR_1|LRR_1|LRR_8|LRR_4|LRR_1|LRR_6|LRR_1|LRR_8|LRR_1|LRR_1|LRR_4|LRR_6|LRR_1|LRR_1|LRR_8|LRR_4|LRR_1|LRR_8|LRR_1|LRR_4|LRR_1|LRR_4|LRR_1|LRR_8|LRR_1|LRR_4|LRR_6|LRR_1|LRR_8|LRR_4|LRR_1|LRR_6|LRR_1|LRR_1|LRR_4|LRR_8|LRR_1|LRR_6|LRR_1|ABC1|Pkinase|PK_Tyr_Ser-Thr|ABC1	LRR-RLK
Adicap	Adicap_JABFUD_Adc21281.rna	RLP	LysM|LysM	LysM-RLP
Adicap	Adicap_JABFUD_Adc21539.rna	RLK	LRRNT_2|LRR_4|LRR_1|LRR_8|LRR_4|LRR_1|LRR_1|LRR_4|LRR_1|LRR_8|LRR_4|LRR_1|LRR_4|LRR_1|LRR_8|LRR_4|LRR_1|LRR_1|LRR_8|LRR_1|LRR_4|LRR_1|LRR_8|LRR_4|LRR_1|LRR_8|LRR_1|LRR_4|LRR_1|LRR_4|LRR_1|LRR_8|LRR_1|LRR_8|LRR_4|LRR_1|LRR_1|LRR_8|LRR_1|LRR_4|LRR_1|LRR_8|LRR_1|LRR_4|LRR_1|Pkinase|PK_Tyr_Ser-Thr|ABC1	LRR-RLK
Adicap	Adicap_JABFUD_Adc21580.rna	RLK	PK_Tyr_Ser-Thr|Pkinase|APH	other-RLK
Adicap	Adicap_JABFUD_Adc21684.rna	RLK	GUB_WAK_bind|ABC1|PK_Tyr_Ser-Thr|Pkinase|ABC1	WAK-RLK
Adicap	Adicap_JABFUD_Adc21707.rna	RLK	B_lectin|S_locus_glycop|B_lectin|PAN_2|PAN_1|PAN_4|PK_Tyr_Ser-Thr|Pkinase	Lectin-RLK
Adicap	Adicap_JABFUD_Adc21747.rna	RLK	LRRNT_2|LRR_8|LRR_4|LRR_1|LRR_4|LRR_8|LRR_1|LRR_1|LRR_4|LRR_1|LRR_1|Pkinase|PK_Tyr_Ser-Thr|ABC1|ABC1	LRR-RLK
Adicap	Adicap_JABFUD_Adc21800.rna	RLK	LRRNT_2|LRR_8|LRR_4|LRR_1|LRR_8|LRR_1|LRR_4|LRR_1|ABC1|Pkinase|PK_Tyr_Ser-Thr|ABC1	LRR-RLK
Adicap	Adicap_JABFUD_Adc21863.rna	RLK	Pkinase|PK_Tyr_Ser-Thr|Kinase-like|ABC1|NAF|KA1	other-RLK
Adicap	Adicap_JABFUD_Adc21864.rna	RLK	Pkinase|PK_Tyr_Ser-Thr|Kdo|ABC1|Kinase-like|NAF	other-RLK
Adicap	Adicap_JABFUD_Adc22066.rna	RLP	LRR_4|LRR_8|LRR_1|LRR_8|LRR_1|LRR_4|LRR_1|LRR_4|LRR_1	LRR-RLP
Adicap	Adicap_JABFUD_Adc22246.rna	RLP	LRR_8|LRR_4|LRR_1|LRR_1|LRR_8|LRR_6|LRR_4|LRR_1|LRR_8|LRR_8|LRR_1|LRR_6|LRR_4|LRR_1|LRR_8|LRR_1|LRR_4|LRR_8|LRR_8|LRR_8|LRR_1|LRR_4|LRR_1	LRR-RLP
Adicap	Adicap_JABFUD_Adc22253.rna	RLK	LRR_8|LRR_8|LRR_4|LRR_1|LRR_8|LRR_4|LRR_1|LRR_8|LRR_4|LRR_1|LRR_8|LRR_4|LRR_1|LRR_4|LRR_1|LRR_8|LRR_1|LRR_8|LRR_4|LRR_1|LRR_8|LRR_1|LRR_8|LRR_4|LRR_4|LRR_1|LRR_8|LRR_1|LRR_4|LRR_1|LRR_8|LRR_4|LRR_1|LRR_8|LRR_4|LRR_1|LRR_4|LRR_1|LRR_1|Pkinase|ABC1|PK_Tyr_Ser-Thr	LRR-RLK
Adicap	Adicap_JABFUD_Adc22622.rna	RLK	Malectin_like|Malectin|LRR_8|LRR_4|LRR_1|LRR_4|LRR_1|ABC1|PK_Tyr_Ser-Thr|Pkinase	LRR-Mal.-RLK
Adicap	Adicap_JABFUD_Adc22656.rna	RLK	LRRNT_2|LRR_8|LRR_1|LRR_4|LRR_1|LRR_8|LRR_1|LRR_4|LRR_1|LRR_4|LRR_1|LRR_8|LRR_4|LRR_1|LRR_4|LRR_1|LRR_8|LRR_1|LRR_1|LRR_4|LRR_8|LRR_1|Pkinase|PK_Tyr_Ser-Thr|ABC1	LRR-RLK
Adicap	Adicap_JABFUD_Adc22658.rna	RLK	LRRNT_2|LRR_8|LRR_1|LRR_1|LRR_8|LRR_1|LRR_4|LRR_1|LRR_4|LRR_1|LRR_8|LRR_4|LRR_1|LRR_4|LRR_1|LRR_8|LRR_8|LRR_1|LRR_4|LRR_8|LRR_4|LRR_1|LRR_8|PK_Tyr_Ser-Thr|Pkinase	LRR-RLK
Adicap	Adicap_JABFUD_Adc22690.rna	RLK	LRRNT_2|LRR_8|LRR_4|LRR_1|LRR_4|LRR_1|LRR_8|LRR_1|LRR_4|LRR_6|LRR_4|LRR_1|LRR_4|LRR_1|LRR_8|LRR_4|LRR_1|LRR_8|LRR_4|LRR_6|LRR_1|LRR_8|LRR_4|LRR_1|LRR_4|LRR_1|LRR_8|LRR_1|LRR_8|LRR_4|LRR_1|LRR_4|LRR_1|LRR_1|LRR_8|LRR_4|LRR_1|LRR_4|LRR_1|LRR_8|LRR_1|LRR_4|LRR_8|LRR_1|LRR_4|LRR_1|LRR_1|LRR_8|LRR_4|LRR_1|LRR_6|LRR_1|LRR_8|LRR_6|LRR_4|LRR_1|LRR_1|ABC1|Pkinase|PK_Tyr_Ser-Thr|RIO1|ABC1	LRR-RLK
Adicap	Adicap_JABFUD_Adc22755.rna	RLK	LRR_8|LRR_4|LRR_1|LRR_1|LRR_8|LRR_4|LRR_1|LRR_1|LRR_4|LRR_8|LRR_8|LRR_1|LRR_4|LRR_1|LRR_8|LRR_1|LRR_1|LRR_1|LRR_8|LRR_1|LRR_4|LRR_8|LRR_6|LRR_8|LRR_1|LRR_8|LRR_1|LRR_4|LRR_6|LRR_1|Rhabdo_glycop|Pkinase|PK_Tyr_Ser-Thr|ABC1|ABC1	LRR-RLK
Adicap	Adicap_JABFUD_Adc22812.rna	RLP	RIC3|LRR_6|LRR_6|LRR_4|LRR_6|LRR_6|LRR_4|LRR_6|LRR_6|LRR_4|LRR_8|LRR_6|LRR_4|LRR_1|LRR_6|LRR_6|LRR_6|LRR_6|LRR_4|LRR_8	LRR-RLP
Adicap	Adicap_JABFUD_Adc22840.rna	RLK	LRRNT_2|LRR_4|LRR_8|LRR_1|LRR_4|LRR_1|LRR_1|LRR_8|LRR_4|LRR_1|LRR_1|DUF4690|PRIMA1|ABC1|PK_Tyr_Ser-Thr|Pkinase	LRR-RLK
Adicap	Adicap_JABFUD_Adc22860.rna	RLK	LRRNT_2|LRR_8|LRR_4|LRR_1|LRR_4|LRR_1|LRR_8|LRR_1|LRR_1|LRR_4|LRR_1|LRR_8|LRR_4|LRR_1|LRR_4|LRR_1|LRR_1|LRR_8|LRR_4|LRR_1|LRR_8|ABC1|PK_Tyr_Ser-Thr|Pkinase|ABC1	LRR-RLK
Adicap	Adicap_JABFUD_Adc22896.rna	RLK	HapK|PK_Tyr_Ser-Thr|Pkinase|MCM|MCM	other-RLK
Adicap	Adicap_JABFUD_Adc22986.rna	RLK	WAK_assoc|Pkinase|PK_Tyr_Ser-Thr|APH|Pkinase_fungal	WAK-RLK
Adicap	Adicap_JABFUD_Adc22989.rna	RLK	WAK_assoc|ABC1|Pkinase|PK_Tyr_Ser-Thr|PIP49_C|ABC1|Haspin_kinase	WAK-RLK
Adicap	Adicap_JABFUD_Adc23046.rna	RLK	Malectin|PK_Tyr_Ser-Thr|Pkinase|ABC1	Malectin-RLK
Adicap	Adicap_JABFUD_Adc23086.rna	RLK	LRRNT_2|LRR_6|LRR_8|LRR_1|LRR_4|LRR_1|LRR_8|LRR_1|LRR_4|LRR_1|LRR_8|LRR_4|LRR_1|LRR_6|LRR_4|LRR_1|LRR_1|LRR_4|LRR_6|LRR_8|LRR_4|LRR_1|LRR_1|LRR_4|LRR_1|LRR_8|LRR_4|LRR_8|LRR_4|LRR_1|LRR_4|LRR_1|LRR_6|LRR_2|LRR_4|LRR_1|LRR_8|LRR_4|LRR_1|PK_Tyr_Ser-Thr|Pkinase	LRR-RLK
Adicap	Adicap_JABFUD_Adc23420.rna	RLK	Pkinase|PK_Tyr_Ser-Thr|APH|APH	other-RLK
Adicap	Adicap_JABFUD_Adc23567.rna	RLK	EDR1|PK_Tyr_Ser-Thr|Pkinase|APH|Haspin_kinase	other-RLK
Adicap	Adicap_JABFUD_Adc23662.rna	RLK	PK_Tyr_Ser-Thr|Pkinase	other-RLK
Adicap	Adicap_JABFUD_Adc23677.rna	RLK	B_lectin|S_locus_glycop|PAN_2|PAN_1|Pkinase|PK_Tyr_Ser-Thr|APH|PIP49_C	Lectin-RLK
Adicap	Adicap_JABFUD_Adc23678.rna	RLK	PAN_2|PAN_1|Pkinase|PK_Tyr_Ser-Thr|APH|PIP49_C|Kinase-like	other-RLK
Adicap	Adicap_JABFUD_Adc23679.rna	RLK	B_lectin|PAN_2|ABC1|Pkinase|PK_Tyr_Ser-Thr|ABC1	Lectin-RLK
Adicap	Adicap_JABFUD_Adc23689.rna	RLK	B_lectin|S_locus_glycop|PAN_2|PAN_1|Pkinase|PK_Tyr_Ser-Thr|APH|Kinase-like	Lectin-RLK
Adicap	Adicap_JABFUD_Adc23726.rna	RLP	LRRNT_2|LRR_8|LRR_6|LRR_1|LRR_4|LRR_1|LRR_8|LRR_4|LRR_6|LRR_1|LRR_8|LRR_4|LRR_1|LRR_8|LRR_1|LRR_4|LRR_1|LRR_4|LRR_8|LRR_1|LRR_4|LRR_1|LRR_1|LRR_4|LRR_1|LRR_8|LRR_4|LRR_1|LRR_1|LRR_8|LRR_1|LRR_8|LRR_1|LRR_6|LRR_1|LRR_8|LRR_4|LRR_4|LRR_1|LRR_6|LRR_4|LRR_1	LRR-RLP
Adicap	Adicap_JABFUD_Adc23757.rna	RLK	Pkinase|PK_Tyr_Ser-Thr	other-RLK
Adicap	Adicap_JABFUD_Adc23833.rna	RLK	LRR_8|LRR_4|LRR_1|LRR_8|LRR_4|LRR_1|LRR_1|LRR_1|LRR_8|LRR_1|LRR_4|LRR_1|LRR_6|LRR_1|LRR_8|LRR_1|LRR_4|LRR_6|LRR_4|LRR_1|LRR_8|LRR_4|LRR_6|LRR_8|LRR_4|LRR_1|LRR_4|LRR_1|LRR_6|LRR_1|LRR_1|LRR_8|LRR_1|LRR_4|LRR_1|Pkinase|PK_Tyr_Ser-Thr	LRR-RLK
Adicap	Adicap_JABFUD_Adc23916.rna	RLP	LRRNT_2	LRR-RLP
Adicap	Adicap_JABFUD_Adc24013.rna	RLK	Pkinase|PK_Tyr_Ser-Thr|Kdo|Sel1|TPR_2|TPR_2	other-RLK
Adicap	Adicap_JABFUD_Adc24121.rna	RLP	LRR_4|LRR_8|LRR_4|LRR_1|LRR_4|LRR_6|LRR_4|LRR_1|LRR_8|LRR_4|LRR_1|LRR_8|LRR_6|LRR_4|LRR_1|LRR_6|LRR_1	LRR-RLP
Adicap	Adicap_JABFUD_Adc24151.rna	RLK	LRR_8|LRR_4|LRR_4|LRR_1|LRR_8|LRR_1|LRR_8|LRR_4|LRR_1|LRR_8|LRR_4|LRR_1|LRR_8|LRR_1|LRR_8|LRR_4|LRR_1|LRR_1|LRR_8|LRR_4|LRR_1|LRR_8|LRR_4|LRR_1|LRR_4|LRR_1|LRR_8|LRR_4|LRR_1|LRR_4|LRR_1|LRR_4|LRR_1|LRR_8|LRR_1|LRR_4|LRR_1|LRR_1|LRR_8|LRR_1|LRR_8|LRR_1|LRR_4|LRR_1|LRR_4|ABC1|PK_Tyr_Ser-Thr|Pkinase|ABC1	LRR-RLK
Adicap	Adicap_JABFUD_Adc24223.rna	RLK	Malectin|Malectin_like|Malectin|ABC1|PK_Tyr_Ser-Thr|Pkinase|ABC1	Malectin-RLK
Adicap	Adicap_JABFUD_Adc24261.rna	RLK	GUB_WAK_bind|WAK_assoc|ABC1|PK_Tyr_Ser-Thr|Pkinase|ABC1	WAK-RLK
Adicap	Adicap_JABFUD_Adc24294.rna	RLK	SPARK|ABC1|PK_Tyr_Ser-Thr|Pkinase|ABC1	SPARK-RLK
Adicap	Adicap_JABFUD_Adc24379.rna	RLK	Malectin|Malectin_like|Malectin|ABC1|PK_Tyr_Ser-Thr|Pkinase|ABC1	Malectin-RLK
Adicap	Adicap_JABFUD_Adc24485.rna	RLK	LRRNT_2|LRR_8|LRR_4|LRR_1|LRR_4|LRR_1|LRR_8|LRR_1|LRR_4|LRR_1|LRR_8|LRR_4|LRR_1|LRR_8|LRR_1|LRR_4|LRR_1|LRR_1|LRR_1|LRR_8|LRR_4|LRR_1|LRR_1|LRR_4|LRR_8|LRR_1|LRR_1|LRR_4|LRR_1|LRR_8|LRR_1|LRR_4|LRR_1|LRR_8|LRR_4|LRR_1|LRR_1|LRR_8|LRR_4|LRR_1|LRR_8|LRR_1|LRR_4|LRR_8|LRR_1|LRR_4|LRR_8|LRR_4|LRR_1|LRR_8|LRR_1|LRR_4|LRR_1|LRR_8|LRR_4|LRR_1|LRR_1|Adeno_E3_CR2|Pkinase|PK_Tyr_Ser-Thr	LRR-RLK
Adicap	Adicap_JABFUD_Adc24659.rna	RLK	B_lectin|PAN_2|PAN_1|SKG6|ABC1|Pkinase|PK_Tyr_Ser-Thr|ABC1	Lectin-RLK
Adicap	Adicap_JABFUD_Adc24660.rna	RLK	B_lectin|PAN_2|PAN_1|SKG6|ABC1|Pkinase|PK_Tyr_Ser-Thr|ABC1	Lectin-RLK
Adicap	Adicap_JABFUD_Adc24759.rna	RLK	B_lectin|B_lectin|S_locus_glycop|Pkinase|PK_Tyr_Ser-Thr	Lectin-RLK
Adicap	Adicap_JABFUD_Adc24764.rna	RLK	LRRNT_2|LRR_8|LRR_4|LRR_6|LRR_1|LRR_8|LRR_4|LRR_1|LRR_1|LRR_4|LRR_4|LRR_1|LRR_8|LRR_6|LRR_4|LRR_1|LRR_8|LRR_1|LRR_4|LRR_1|LRR_6|Pkinase|PK_Tyr_Ser-Thr|PK_Tyr_Ser-Thr	LRR-RLK
Adicap	Adicap_JABFUD_Adc24793.rna	RLK	Bact_lectin|Lectin_legB|MLANA|Adeno_E3_CR2|ABC1|PK_Tyr_Ser-Thr|Pkinase|ABC1|Haspin_kinase|Pkinase_fungal	Lectin-RLK
Adicap	Adicap_JABFUD_Adc24891.rna	RLK	Malectin|Malectin_like|Malectin|TM_ErbB1|ABC1|PK_Tyr_Ser-Thr|Pkinase|ABC1	Malectin-RLK
Adicap	Adicap_JABFUD_Adc25034.rna	RLK	Lectin_legB|Bact_lectin|Pkinase|PK_Tyr_Ser-Thr|APH	Lectin-RLK
Adicap	Adicap_JABFUD_Adc25148.rna	RLK	RCC1_2|RCC1_2|RCC1_2|RCC1_2|RCC1_2|Pkinase|PK_Tyr_Ser-Thr	RCC1-RLK
Adicap	Adicap_JABFUD_Adc25150.rna	RLK	RCC1_2|RCC1_2|Pkinase|PK_Tyr_Ser-Thr	RCC1-RLK
Adicap	Adicap_JABFUD_Adc25166.rna	RLK	Pkinase|PK_Tyr_Ser-Thr	other-RLK
Adicap	Adicap_JABFUD_Adc25173.rna	RLK	B_lectin|S_locus_glycop|PAN_1|PK_Tyr_Ser-Thr|Pkinase|ABC1	Lectin-RLK
Adicap	Adicap_JABFUD_Adc25175.rna	RLK	B_lectin|S_locus_glycop|PAN_1|Stevor|Pkinase|PK_Tyr_Ser-Thr	Lectin-RLK
Adicap	Adicap_JABFUD_Adc25176.rna	RLK	B_lectin|S_locus_glycop|FXa_inhibition|FXa_inhibition|PAN_1|PK_Tyr_Ser-Thr|Pkinase|ABC1	Lectin-RLK
Adicap	Adicap_JABFUD_Adc25178.rna	RLK	B_lectin|S_locus_glycop|FXa_inhibition|FXa_inhibition|PAN_2|PAN_1|PK_Tyr_Ser-Thr|Pkinase|ABC1	Lectin-RLK
Adicap	Adicap_JABFUD_Adc25179.rna	RLK	B_lectin|S_locus_glycop|PAN_1|PK_Tyr_Ser-Thr|Pkinase|PK_Tyr_Ser-Thr	Lectin-RLK
Adicap	Adicap_JABFUD_Adc25291.rna	RLK	LRRNT_2|LRR_8|LRR_4|LRR_1|LRR_1|LRR_8|LRR_4|LRR_1|LRR_1|PK_Tyr_Ser-Thr|Pkinase	LRR-RLK
Adicap	Adicap_JABFUD_Adc25296.rna	RLK	PK_Tyr_Ser-Thr|Pkinase|ABC1|ABC1	other-RLK
Adicap	Adicap_JABFUD_Adc25374.rna	RLK	B_lectin|S_locus_glycop|PAN_2|Adeno_E3_CR2|ABC1|Pkinase|PK_Tyr_Ser-Thr|APH|ABC1	Lectin-RLK
Adicap	Adicap_JABFUD_Adc25436.rna	RLK	LRRNT_2|LRR_8|LRR_8|LRR_4|LRR_1|LRR_8|LRR_1|LRR_6|LRR_1|LRR_4|LRR_1|PK_Tyr_Ser-Thr|Pkinase	LRR-RLK
Adicap	Adicap_JABFUD_Adc25449.rna	RLK	B_lectin|PAN_2|PAN_1|ABC1|Pkinase|PK_Tyr_Ser-Thr|ABC1	Lectin-RLK
Adicap	Adicap_JABFUD_Adc25464.rna	RLK	B_lectin|PAN_3|PAN_1|ABC1|Pkinase|PK_Tyr_Ser-Thr|ABC1	Lectin-RLK
Adicap	Adicap_JABFUD_Adc25512.rna	RLP	LRRNT_2|LRR_8|LRR_4|LRR_1|LRR_1|LRR_8|LRR_8|LRR_4|LRR_1|LRR_8|LRR_1|LRR_4|LRR_1|LRR_8|LRR_4|LRR_8|LRR_1|LRR_4|LRR_1|LRR_8|LRR_1|LRR_4|LRR_8|LRR_1|LRR_8|LRR_1|LRR_4|LRR_1|LRR_4|LRR_1|LRR_1|LRR_1|LRR_4|LRR_8|LRR_8|LRR_4|LRR_1|LRR_4|LRR_1|LRR_4|LRR_1|LRR_1|LRR_8|LRR_4|LRR_1|LRR_1|LRR_8|LRR_4|LRR_1|LRR_9|LRR_1|LRR_8|LRR_4|LRR_1	LRR-RLP
Adicap	Adicap_JABFUD_Adc25513.rna	RLK	LRRNT_2|LRR_8|LRR_4|LRR_1|LRR_1|LRR_6|LRR_4|LRR_1|LRR_8|LRR_1|LRR_4|LRR_6|LRR_1|LRR_8|LRR_4|LRR_1|LRR_1|LRR_4|LRR_6|LRR_1|LRR_1|LRR_8|LRR_4|LRR_1|LRR_8|LRR_1|LRR_4|LRR_4|LRR_1|LRR_4|LRR_1|LRR_8|LRR_4|LRR_1|LRR_4|LRR_1|LRR_8|LRR_4|LRR_1|LRR_4|LRR_1|LRR_4|LRR_1|LRR_8|LRR_4|LRR_1|LRR_1|PK_Tyr_Ser-Thr|Pkinase|ABC1|ABC1	LRR-RLK
Adicap	Adicap_JABFUD_Adc25590.rna	RLK	LRRNT_2|LRR_8|LRR_4|LRR_1|LRR_4|LRR_1|LRR_8|LRR_4|LRR_8|LRR_1|LRR_4|LRR_8|LRR_1|LRR_1|LRR_1|Protocadherin|ABC1|Pkinase|PK_Tyr_Ser-Thr	LRR-RLK
Adicap	Adicap_JABFUD_Adc25847.rna	RLK	LRRNT_2|LRR_4|LRR_8|LRR_1|LRR_4|LRR_6|LRR_1|LRR_1|LRR_8|LRR_1|LRR_4|LRR_1|LRR_8|LRR_4|LRR_1|LRR_6|LRR_1|LRR_8|LRR_6|LRR_4|LRR_1|LRR_1|LRR_8|LRR_6|LRR_4|LRR_1|LRR_8|LRR_4|LRR_1|LRR_1|LRR_4|LRR_8|LRR_8|LRR_4|LRR_4|LRR_1|LRR_8|LRR_1|LRR_4|LRR_1|Island|LRR_1|LRR_8|LRR_4|LRR_6|LRR_1|LRR_1|LRR_4|LRR_1|ABC1|Pkinase|PK_Tyr_Ser-Thr|ABC1	LRR-RLK
Adicap	Adicap_JABFUD_Adc25849.rna	RLK	LRRNT_2|LRR_8|LRR_1|LRR_4|LRR_1|LRR_1|LRR_8|LRR_4|LRR_1|LRR_8|LRR_1|LRR_8|LRR_4|LRR_1|LRR_6|LRR_8|LRR_1|LRR_8|LRR_4|LRR_1|LRR_8|LRR_1|LRR_6|LRR_4|LRR_1|LRR_8|LRR_4|LRR_1|LRR_1|LRR_4|LRR_8|LRR_4|LRR_8|LRR_4|LRR_8|LRR_4|LRR_1|LRR_4|LRR_1|LRR_1|Island|LRR_8|LRR_4|LRR_1|LRR_1|LRR_1|LRR_8|LRR_1|ABC1|Pkinase|PK_Tyr_Ser-Thr|ABC1	LRR-RLK
Adicap	Adicap_JABFUD_Adc25889.rna	RLK	LRRNT_2|LRR_8|LRR_4|LRR_1|LRR_1|LRR_8|LRR_1|LRR_4|LRR_1|LRR_4|PK_Tyr_Ser-Thr|Pkinase	LRR-RLK
Adicap	Adicap_JABFUD_Adc25915.rna	RLK	Pkinase|PK_Tyr_Ser-Thr	other-RLK
Adicap	Adicap_JABFUD_Adc25928.rna	RLK	LRRNT_2|LRR_8|LRR_4|LRR_1|LRR_8|LRR_6|LRR_1|LRR_4|LRR_6|LRR_1|LRR_4|LRR_6|LRR_8|LRR_1|LRR_1|LRR_4|LRR_1|LRR_8|LRR_4|LRR_1|LRR_1|LRR_6|LRR_4|LRR_1|LRR_8|LRR_4|LRR_6|LRR_1|LRR_8|LRR_4|LRR_1|LRR_6|LRR_1|LRR_8|LRR_4|LRR_1|LRR_1|LRR_1|LRR_8|LRR_4|LRR_1|Island|LRR_8|LRR_4|LRR_1|LRR_1|LRR_8|LRR_4|LRR_1|ABC1|Pkinase|PK_Tyr_Ser-Thr|ABC1	LRR-RLK
Adicap	Adicap_JABFUD_Adc25968.rna	RLK	B_lectin|S_locus_glycop|B_lectin|PAN_2|PAN_1|Pkinase|PK_Tyr_Ser-Thr|Pkinase	Lectin-RLK
Adicap	Adicap_JABFUD_Adc26170.rna	RLK	Lectin_legB|ABC1|Pkinase|PK_Tyr_Ser-Thr|ABC1|Pkinase_fungal	Lectin-RLK
Adicap	Adicap_JABFUD_Adc26172.rna	RLK	Lectin_legB|ABC1|Pkinase|PK_Tyr_Ser-Thr|ABC1|Pkinase_fungal	Lectin-RLK
Adicap	Adicap_JABFUD_Adc26216.rna	RLK	B_lectin|PAN_1|PAN_2|Pkinase|PK_Tyr_Ser-Thr|ABC1|ABC1	Lectin-RLK
Adicap	Adicap_JABFUD_Adc26223.rna	RLK	LRRNT_2|LRR_8|LRR_4|LRR_1|LRR_1|LRR_4|LRR_8|LRR_1|LRR_1|LRR_4|LRR_1|LRR_8|LRR_4|LRR_1|LRR_1|LRR_8|LRR_1|LRR_4|LRR_1|LRR_4|LRR_8|LRR_1|LRR_4|LRR_1|LRR_8|LRR_1|LRR_4|LRR_8|LRR_1|LRR_4|LRR_4|LRR_1|LRR_8|LRR_4|LRR_1|LRR_4|LRR_8|LRR_1|LRR_4|LRR_1|LRR_4|LRR_1|LRR_1|LRR_8|LRR_4|LRR_1|LRR_1|Pkinase|PK_Tyr_Ser-Thr|Pkinase_fungal	LRR-RLK
Adicap	Adicap_JABFUD_Adc26331.rna	RLK	RCC1_2|RCC1_2|RCC1_2|RCC1_2|RCC1_2|PK_Tyr_Ser-Thr|Pkinase	RCC1-RLK
Adicap	Adicap_JABFUD_Adc26389.rna	RLK	Lectin_legB|Bact_lectin|PK_Tyr_Ser-Thr|Pkinase	Lectin-RLK
Adicap	Adicap_JABFUD_Adc26405.rna	RLK	Lectin_legB|Bact_lectin|Pkinase|PK_Tyr_Ser-Thr|APH|APH|PK_Tyr_Ser-Thr|Pkinase	Lectin-RLK
Adicap	Adicap_JABFUD_Adc26559.rna	RLK	Pkinase|PK_Tyr_Ser-Thr|ABC1|Pkinase_fungal	other-RLK
Adicap	Adicap_JABFUD_Adc26639.rna	RLK	ABC1|Pkinase|PK_Tyr_Ser-Thr|ABC1	other-RLK
Adicap	Adicap_JABFUD_Adc26657.rna	RLK	ABC1|PK_Tyr_Ser-Thr|Pkinase|ABC1	other-RLK
Adicap	Adicap_JABFUD_Adc26689.rna	RLK	LRRNT_2|LRR_8|LRR_4|LRR_1|LRR_8|LRR_8|LRR_4|LRR_1|LRR_4|LRR_8|LRR_1|LRR_4|LRR_1|LRR_4|LRR_1|LRR_8|LRR_1|LRR_4|ABC1|PK_Tyr_Ser-Thr|Pkinase|ABC1|Pkinase_fungal	LRR-RLK
Adicap	Adicap_JABFUD_Adc26694.rna	RLK	ABC1|Pkinase|PK_Tyr_Ser-Thr|ABC1|PK_Tyr_Ser-Thr|Pkinase	other-RLK
Adicap	Adicap_JABFUD_Adc26734.rna	RLK	Lectin_legB|Bact_lectin|PK_Tyr_Ser-Thr|Pkinase|PK_Tyr_Ser-Thr|Pkinase	Lectin-RLK
Adicap	Adicap_JABFUD_Adc26953.rna	RLK	GUB_WAK_bind|EGF_CA|EGF_3|EGF_CA|EGF_3|Pkinase|PK_Tyr_Ser-Thr	WAK-RLK
Adicap	Adicap_JABFUD_Adc26954.rna	RLK	GUB_WAK_bind|EGF_CA|EGF_CA|Pkinase|PK_Tyr_Ser-Thr	WAK-RLK
Adicap	Adicap_JABFUD_Adc26960.rna	RLK	LRRNT_2|LRR_8|LRR_8|LRR_4|LRR_1|LRR_1|LRR_4|LRR_8|LRR_4|LRR_1|LRR_1|LRR_8|LRR_1|LRR_4|LRR_1|LRR_8|LRR_4|LRR_1|LRR_8|LRR_1|LRR_8|LRR_1|LRR_4|LRR_8|LRR_4|LRR_1|LRR_1|LRR_4|LRR_1|LRR_8|LRR_1|LRR_8|LRR_4|LRR_1|LRR_1|Pkinase|PK_Tyr_Ser-Thr	LRR-RLK
Adicap	Adicap_JABFUD_Adc27084.rna	RLK	LRRNT_2|LRR_8|LRR_6|LRR_8|LRR_4|LRR_1|LRR_6|LRR_1|BetR|LRR_6|LRR_1|LRR_4|LRR_8|LRR_1|LRR_1|LRR_8|LRR_8|LRR_4|LRR_1|LRR_8|LRR_8|LRR_4|LRR_1|LRR_1|LRR_8|LRR_1|LRR_1|LRR_8|LRR_4|LRR_1|LRR_1|LRR_8|LRR_8|LRR_4|LRR_1|LRR_4|LRR_8|LRR_8|LRR_4|LRR_1|LRR_4|LRR_1|LRR_8|LRR_8|LRR_1|LRR_4|LRR_1|LRR_8|LRR_1|LRR_8|LRR_1|LRR_4|LRR_4|LRR_1|LRR_8|LRR_1|Pkinase|PK_Tyr_Ser-Thr	LRR-RLK
Adicap	Adicap_JABFUD_Adc27097.rna	RLK	B_lectin|S_locus_glycop|PAN_1|PAN_2|PAN_4|PK_Tyr_Ser-Thr	Lectin-RLK
Adicap	Adicap_JABFUD_Adc27235.rna	RLK	PK_Tyr_Ser-Thr|Pkinase|ABC1|Kinase-like|Pkinase|ABC1	other-RLK
Adicap	Adicap_JABFUD_Adc27240.rna	RLP	LRRNT_2	LRR-RLP
Adicap	Adicap_JABFUD_Adc27258.rna	RLK	LRRNT_2|LRR_4|LRR_8|LRR_6|LRR_1|LRR_8|LRR_4|LRR_1|LRR_1|LRR_4|LRR_1|LRR_8|LRR_1|LRR_4|LRR_1|LRR_8|LRR_1|LRR_4|LRR_1|LRR_8|LRR_1|LRR_4|LRR_1|LRR_8|LRR_1|LRR_8|LRR_1|LRR_4|LRR_1|LRR_8|LRR_4|LRR_1|LRR_1|LRR_8|LRR_4|LRR_4|LRR_1|LRR_1|LRR_8|LRR_4|LRR_1|LRR_1|LRR_8|LRR_1|LRR_4|LRR_8|LRR_4|LRR_1|LRR_4|LRR_1|LRR_8|LRR_6|LRR_8|LRR_4|LRR_1|LRR_4|LRR_1|LRR_1|LRR_8|LRR_4|LRR_1|LRR_4|LRR_1|LRR_8|LRR_4|LRR_1|A…	LRR-RLK
Adicap	Adicap_JABFUD_Adc27283.rna	RLK	LRRNT_2|LRR_4|LRR_8|LRR_1|LRR_8|LRR_4|LRR_1|LRR_8|LRR_1|LRR_4|LRR_8|LRR_1|LRR_4|LRR_1|LRR_8|LRR_1|ABC1|Pkinase|PK_Tyr_Ser-Thr|ABC1	LRR-RLK
Adicap	Adicap_JABFUD_Adc27323.rna	RLP	LRR_1|LRR_8|LRR_4|LRR_1|LRR_6|LRR_4|LRR_1|LRR_8|LRR_4|LRR_1|LRR_1|LRR_8|LRR_6|LRR_4|LRR_1	LRR-RLP
Adicap	Adicap_JABFUD_Adc27359.rna	RLK	LRRNT_2|LRR_8|LRR_4|LRR_1|LRR_4|LRR_1|LRR_8|LRR_1|LRR_4|LRR_1|LRR_8|LRR_1|LRR_4|LRR_1|LRR_1|LRR_8|LRR_8|LRR_4|LRR_8|LRR_4|LRR_1|LRR_8|LRR_1|LRR_6|LRR_4|LRR_1|LRR_8|LRR_1|LRR_4|LRR_1|LRR_4|LRR_1|LRR_8|LRR_1|LRR_4|LRR_1|LRR_8|LRR_4|LRR_6|LRR_4|LRR_1|LRR_8|LRR_4|LRR_1|LRR_4|LRR_1|LRR_6|LRR_4|LRR_1|LRR_8|LRR_8|LRR_4|LRR_1|LRR_1|LRR_1|LRR_8|LRR_4|LRR_1|Pkinase|PK_Tyr_Ser-Thr|Pkinase_fungal	LRR-RLK
Adicap	Adicap_JABFUD_Adc27363.rna	RLK	Lectin_legB|Bact_lectin|Pkinase|PK_Tyr_Ser-Thr|Pkinase_fungal	Lectin-RLK
Adicap	Adicap_JABFUD_Adc27370.rna	RLK	B_lectin|S_locus_glycop|PK_Tyr_Ser-Thr|Pkinase	Lectin-RLK
Adicap	Adicap_JABFUD_Adc27371.rna	RLK	B_lectin|S_locus_glycop|PK_Tyr_Ser-Thr|Pkinase	Lectin-RLK
Adicap	Adicap_JABFUD_Adc27382.rna	RLK	B_lectin|S_locus_glycop|PAN_1|ABC1|Pkinase|PK_Tyr_Ser-Thr|PIP49_C|ABC1	Lectin-RLK
Adicap	Adicap_JABFUD_Adc27439.rna	RLK	LRRNT_2|LRR_8|LRR_4|LRR_6|LRR_1|LRR_6|LRR_1|LRR_8|LRR_4|LRR_6|LRR_1|LRR_4|LRR_1|LRR_6|LRR_1|LRR_6|LRR_8|LRR_4|LRR_1|LRR_8|LRR_1|LRR_1|LRR_4|LRR_8|LRR_1|LRR_4|LRR_1|LRR_8|LRR_8|LRR_4|LRR_1|LRR_6|LRR_1|LRR_8|LRR_4|LRR_6|LRR_1|LRR_4|LRR_1|LRR_8|LRR_4|LRR_1|LRR_1|LRR_8|LRR_1|Island|LRR_8|LRR_1|LRR_4|LRR_1|LRR_8|LRR_4|LRR_1|LRR_1|Pkinase|PK_Tyr_Ser-Thr	LRR-RLK
Adicap	Adicap_JABFUD_Adc27464.rna	RLK	B_lectin|PAN_2|PAN_1|Comm|ABC1|Pkinase|PK_Tyr_Ser-Thr|ABC1	Lectin-RLK
Adicap	Adicap_JABFUD_Adc27488.rna	RLK	Lectin_legB|Bact_lectin|Pkinase|PK_Tyr_Ser-Thr	Lectin-RLK
Adicap	Adicap_JABFUD_Adc27491.rna	RLK	B_lectin|PAN_2|PAN_1|Pkinase|PK_Tyr_Ser-Thr	Lectin-RLK
Adicap	Adicap_JABFUD_Adc27591.rna	RLK	LRR_8|LRR_4|LRR_1|LRR_1|LRR_8|LRR_1|LRR_4|LRR_1|LRR_8|LRR_1|LRR_4|LRR_4|LRR_1|LRR_4|LRR_1|LRR_8|LRR_4|LRR_1|LRR_4|LRR_1|LRR_8|LRR_1|LRR_4|LRR_1|LRR_1|PK_Tyr_Ser-Thr|Pkinase	LRR-RLK
Adicap	Adicap_JABFUD_Adc27629.rna	RLK	LRR_8|LRR_4|LRR_1|LRR_8|LRR_1|LRR_4|LRR_1|LRR_6|LRR_1|LRR_8|LRR_6|LRR_4|LRR_8|LRR_1|LRR_8|LRR_1|LRR_1|LRR_4|LRR_8|LRR_6|LRR_8|LRR_1|LRR_8|LRR_6|LRR_4|LRR_1|LRR_6|LRR_1|LRR_8|LRR_4|LRR_6|LRR_1|LRR_1|Pkinase|PK_Tyr_Ser-Thr	LRR-RLK
Adicap	Adicap_JABFUD_Adc27641.rna	RLK	LRRNT_2|LRR_8|LRR_4|LRR_1|LRR_4|LRR_4|LRR_8|LRR_1|LRR_4|LRR_1|LRR_1|ABC1|PK_Tyr_Ser-Thr|Pkinase|ABC1	LRR-RLK
Adicap	Adicap_JABFUD_Adc27705.rna	RLK	B_lectin|B_lectin|S_locus_glycop|PAN_2|PAN_4|ABC1|Pkinase|PK_Tyr_Ser-Thr|ABC1	Lectin-RLK
Adicap	Adicap_JABFUD_Adc27786.rna	RLP	LRRNT_2|LRR_4|LRR_8|LRR_8|LRR_4|LRR_1|LRR_1|LRR_1|LRR_8|LRR_4|LRR_8|LRR_4|LRR_1|LRR_8|LRR_1|LRR_8|LRR_4|LRR_1|LRR_8|LRR_1|LRR_4|LRR_1|LRR_8|LRR_4|LRR_4|LRR_1|LRR_4|LRR_1|LRR_8|LRR_4|LRR_1|LRR_4|LRR_1|LRR_8|LRR_1|LRR_4|LRR_1|LRR_4|LRR_1|LRR_4|LRR_8|LRR_4|LRR_1|LRR_1|LRR_4|LRR_8|LRR_4|LRR_1|LRR_4|LRR_1|LRR_4|LRR_1|LRR_8|LRR_1|LRR_1|LRR_4|LRR_1|LRR_1|LRR_8|LRR_4|LRR_4|LRR_1|LRR_1	LRR-RLP
Adicap	Adicap_JABFUD_Adc27802.rna	RLK	PK_Tyr_Ser-Thr|Pkinase	other-RLK
Adicap	Adicap_JABFUD_Adc27857.rna	RLK	Pkinase|PK_Tyr_Ser-Thr|Kdo	other-RLK
Adicap	Adicap_JABFUD_Adc27883.rna	RLK	LRR_4|LRR_8|LRR_4|LRR_1|LRR_4|LRR_8|LRR_4|LRR_1|LRR_4|LRR_1|LRR_4|LRR_1|LRR_8|LRR_1|Pkinase|PK_Tyr_Ser-Thr	LRR-RLK
Adicap	Adicap_JABFUD_Adc28081.rna	RLK	Shisa|ABC1|PK_Tyr_Ser-Thr|Pkinase|ABC1	other-RLK
Adicap	Adicap_JABFUD_Adc28139.rna	RLK	LRRNT_2|LRR_4|LRR_6|LRR_8|LRR_1|LRR_8|LRR_1|LRR_4|LRR_1|LRR_8|LRR_4|LRR_6|LRR_1|PK_Tyr_Ser-Thr|Pkinase	LRR-RLK
Adicap	Adicap_JABFUD_Adc28170.rna	RLK	LRRNT_2|LRR_8|LRR_4|LRR_1|LRR_1|LRR_4|LRR_8|LRR_4|LRR_1|LRR_4|LRR_1|LRR_1|LRR_8|LRR_4|LRR_1|LRR_1|LRR_8|LRR_1|Pkinase|PK_Tyr_Ser-Thr	LRR-RLK
Adicap	Adicap_JABFUD_Adc28383.rna	RLK	LRRNT_2|LRR_8|LRR_4|LRR_8|LRR_4|LRR_4|LRR_8|LRR_4|LRR_1|LRR_4|LRR_1|LRR_4|LRR_8|LRR_1|LRR_4|LRR_1|LRRNT_2|LRR_8|LRR_4|LRR_1|ABC1|PK_Tyr_Ser-Thr|Pkinase|ABC1	LRR-RLK
Adicap	Adicap_JABFUD_Adc28389.rna	RLK	LysM|LysM|LysM|Psg1|SKG6|PK_Tyr_Ser-Thr|Pkinase|Pkinase_fungal	LysM-RLK
Adicap	Adicap_JABFUD_Adc28591.rna	RLK	HapK|PK_Tyr_Ser-Thr|Pkinase	other-RLK
Adicap	Adicap_JABFUD_Adc28803.rna	RLK	SPARK|PIG-U|ABC1|PK_Tyr_Ser-Thr|Pkinase|APH|ABC1|APH	SPARK-RLK
Adicap	Adicap_JABFUD_Adc28804.rna	RLK	SPARK|PIG-U|ABC1|PK_Tyr_Ser-Thr|Pkinase|APH|APH|ABC1	SPARK-RLK
Adicap	Adicap_JABFUD_Adc29042.rna	RLK	LRRNT_2|LRR_8|LRR_4|LRR_6|LRR_1|LRR_6|LRR_4|LRR_8|LRR_1|LRR_6|LRR_4|LRR_1|LRR_4|LRR_1|LRR_8|LRR_4|LRR_8|LRR_1|PK_Tyr_Ser-Thr|Pkinase|Kinase-like	LRR-RLK
Adicap	Adicap_JABFUD_Adc29049.rna	RLK	GUB_WAK_bind|EGF_3|EGF|PK_Tyr_Ser-Thr|Pkinase|APH	WAK-RLK
Adicap	Adicap_JABFUD_Adc29086.rna	RLK	ABC1|Pkinase|PK_Tyr_Ser-Thr|ABC1	other-RLK
Adicap	Adicap_JABFUD_Adc29089.rna	RLK	PAN_2|PAN_1|PAN_4|ABC1|Pkinase|PK_Tyr_Ser-Thr|ABC1	other-RLK
Adicap	Adicap_JABFUD_Adc29092.rna	RLK	Malectin|Malectin_like|Malectin|ABC1|PK_Tyr_Ser-Thr|Pkinase|ABC1	Malectin-RLK
Adicap	Adicap_JABFUD_Adc29095.rna	RLK	Lectin_legB|Bact_lectin|GMC_oxred_N|Pkinase_fungal|Pkinase|PK_Tyr_Ser-Thr|ABC1	Lectin-RLK
Adicap	Adicap_JABFUD_Adc29096.rna	RLK	Lectin_legB|Pkinase|PK_Tyr_Ser-Thr	Lectin-RLK
Adicap	Adicap_JABFUD_Adc29099.rna	RLK	Lectin_legB|Pkinase|PK_Tyr_Ser-Thr	Lectin-RLK
Adicap	Adicap_JABFUD_Adc29111.rna	RLK	LRRNT_2|LRR_8|LRR_4|LRR_1|LRR_4|LRR_1|LRR_8|LRR_4|LRR_1|LRR_1|LRR_8|LRR_1|LRR_4|LRR_4|LRR_1|LRR_8|LRR_4|LRR_4|LRR_1|LRR_8|LRR_1|LRR_4|LRR_8|LRR_4|LRR_1|LRR_4|LRR_1|LRR_8|LRR_4|LRR_1|LRR_8|LRR_4|LRR_1|LRR_8|LRR_1|LRR_4|LRR_1|LRR_8|LRR_1|LRR_8|LRR_4|LRR_1|LRR_4|LRR_1|LRR_8|LRR_1|LRR_4|LRR_1|LRR_8|LRR_4|LRR_1|LRR_4|LRR_1|Pkinase|PK_Tyr_Ser-Thr	LRR-RLK
Adicap	Adicap_JABFUD_Adc29164.rna	RLK	GUB_WAK_bind|cEGF|EGF_CA|ABC1|Pkinase|PK_Tyr_Ser-Thr|ABC1	WAK-RLK
Adicap	Adicap_JABFUD_Adc29240.rna	RLK	Lectin_legB|ABC1|Pkinase|PK_Tyr_Ser-Thr|ABC1	Lectin-RLK
Adicap	Adicap_JABFUD_Adc29263.rna	RLK	LRRNT_2|LRR_8|LRR_4|LRR_1|LRR_1|LRR_8|LRR_4|LRR_1|LRR_6|LRR_1|LRR_8|LRR_1|LRR_1|LRR_4|LRR_6|LRR_1|LRR_1|LRR_8|LRR_4|LRR_1|LRR_8|LRR_1|LRR_4|LRR_1|LRR_4|LRR_1|LRR_8|LRR_1|LRR_4|LRR_6|LRR_1|LRR_8|LRR_4|LRR_1|LRR_6|LRR_1|LRR_1|LRR_4|LRR_8|LRR_1|LRR_6|LRR_1|ABC1|Pkinase|PK_Tyr_Ser-Thr|ABC1	LRR-RLK
Adicap	Adicap_JABFUD_Adc29352.rna	RLK	LRRNT_2|LRR_8|LRR_8|LRR_4|LRR_1|LRR_1|LRR_4|LRR_1|LRR_8|LRR_4|LRR_1|LRR_8|LRR_4|LRR_4|LRR_1|LRR_4|LRR_1|LRR_8|LRR_4|LRR_1|LRR_4|LRR_1|LRR_4|LRR_1|LRR_8|LRR_4|LRR_8|LRR_4|LRR_1|LRR_4|LRR_1|LRR_8|LRR_8|LRR_4|LRR_8|LRR_4|LRR_1|LRR_1|LRR_8|LRR_8|LRR_1|LRR_4|LRR_8|LRR_1|LRR_8|LRR_4|LRR_1|LRR_1|LRR_8|LRR_1|LRR_4|LRR_4|LRR_1|LRR_1|Pkinase|PK_Tyr_Ser-Thr	LRR-RLK
Adicap	Adicap_JABFUD_Adc29373.rna	RLK	Pkinase|PK_Tyr_Ser-Thr	other-RLK
Adicap	Adicap_JABFUD_Adc29383.rna	RLK	B_lectin|S_locus_glycop|PAN_2|PAN_1|PAN_4|ABC1|Pkinase|PK_Tyr_Ser-Thr|ABC1	Lectin-RLK
Adicap	Adicap_JABFUD_Adc29416.rna	RLK	RCC1_2|RCC1_2|RCC1_2|RCC1_2|ABC1|Pkinase|PK_Tyr_Ser-Thr	RCC1-RLK
Adicap	Adicap_JABFUD_Adc29431.rna	RLK	LRRNT_2|LRR_8|LRR_4|LRR_1|LRR_4|LRR_1|LRR_8|LRR_1|LRR_4|LRR_1|LRR_8|LRR_1|LRR_4|LRR_1|LRR_1|LRR_8|LRR_4|LRR_1|LRR_8|LRR_4|LRR_1|LRR_1|LRR_8|LRR_1|LRR_4|LRR_1|LRR_8|LRR_4|LRR_1|LRR_1|LRR_8|LRR_4|LRR_8|LRR_4|LRR_1|LRR_8|LRR_1|LRR_4|LRR_1|LRR_1|LRR_8|LRR_1|LRR_1|LRR_4|LRR_8|LRR_1|LRR_4|LRR_8|LRR_1|LRR_4|LRR_1|LRR_8|LRR_4|LRR_1|LRR_4|LRR_1|LRR_8|LRR_4|LRR_1|ABC1|PK_Tyr_Ser-Thr|Pkinase|ABC1	LRR-RLK
Adicap	Adicap_JABFUD_Adc29447.rna	RLK	Pkinase|PK_Tyr_Ser-Thr|Kinase-like|ABC1|NAF|KA1	other-RLK
Adicap	Adicap_JABFUD_Adc29474.rna	RLK	Ricin_B_lectin|DUF642|TCAD9|Pkinase|PK_Tyr_Ser-Thr|APH|ABC1	Lectin-RLK
Adicap	Adicap_JABFUD_Adc29527.rna	RLK	PK_Tyr_Ser-Thr|Pkinase	other-RLK
Adicap	Adicap_JABFUD_Adc29586.rna	RLK	RVT_1|Pkinase|PK_Tyr_Ser-Thr	other-RLK
Adicap	Adicap_JABFUD_Adc29617.rna	RLK	LRRNT_2|LRR_8|LRR_4|LRR_1|LRR_8|LRR_4|LRR_1|LRR_4|LRR_1|LRR_1|LRR_8|LRR_4|LRR_1|LRR_4|LRR_1|LRR_8|LRR_1|LRR_8|LRR_1|LRR_4|LRR_8|LRR_1|LRR_1|LRR_8|LRR_4|LRR_1|LRR_4|LRR_1|LRR_8|LRR_4|LRR_1|LRR_1|LRR_8|LRR_4|LRR_8|LRR_4|LRR_1|LRR_4|LRR_1|LRR_1|LRR_8|LRR_1|LRR_8|LRR_4|LRR_8|LRR_1|LRR_1|LRR_4|LRR_1|LRR_8|LRR_4|LRR_1|LRR_8|LRR_1|LRR_1|LRR_8|LRR_1|LRR_4|ABC1|PK_Tyr_Ser-Thr|Pkinase|ABC1	LRR-RLK
Adicap	Adicap_JABFUD_Adc29653.rna	RLK	B_lectin|PAN_2|PAN_1|PK_Tyr_Ser-Thr|Pkinase	Lectin-RLK
Adicap	Adicap_JABFUD_Adc29665.rna	RLK	Lectin_legB|Bact_lectin|ABC1|Pkinase|PK_Tyr_Ser-Thr|ABC1	Lectin-RLK
Adicap	Adicap_JABFUD_Adc29673.rna	RLK	Malectin_like|Malectin|LRR_4|LRR_8|LRR_1|LRR_4|LRR_1|ABC1|PK_Tyr_Ser-Thr|Pkinase	LRR-Mal.-RLK
Adicap	Adicap_JABFUD_Adc29685.rna	RLK	WAK_assoc|Pkinase|PK_Tyr_Ser-Thr	WAK-RLK
Adicap	Adicap_JABFUD_Adc29793.rna	RLK	LRRNT_2|LRR_8|LRR_4|LRR_1|LRR_4|LRR_1|LRR_8|LRR_1|LRR_1|LRR_4|LRR_1|LRR_8|LRR_4|LRR_1|LRR_4|LRR_1|LRR_1|LRR_8|LRR_4|LRR_1|LRR_8|ABC1|PK_Tyr_Ser-Thr|Pkinase|ABC1	LRR-RLK
Adicap	Adicap_JABFUD_Adc29824.rna	RLK	LRRNT_2|LRR_4|LRR_8|LRR_4|LRR_4|LRR_8|LRR_1|LRR_4|LRR_1|LRR_8|LRR_1|LRR_8|LRR_4|LRR_1|LRR_8|LRR_4|LRR_1|LRR_1|LRR_8|LRR_1|LRR_4|LRR_1|LRR_8|LRR_8|LRR_4|LRR_1|LRR_8|LRR_1|LRR_8|LRR_4|LRR_1|LRR_8|LRR_1|LRR_4|LRR_1|LRR_1|Pkinase|PK_Tyr_Ser-Thr	LRR-RLK
Adicap	Adicap_JABFUD_Adc29851.rna	RLK	ABC1|Pkinase|PK_Tyr_Ser-Thr|ABC1	other-RLK
Adicap	Adicap_JABFUD_Adc29853.rna	RLK	ABC1|Pkinase|PK_Tyr_Ser-Thr|ABC1	other-RLK
Adicap	Adicap_JABFUD_Adc29858.rna	RLK	GUB_WAK_bind|Pkinase|PK_Tyr_Ser-Thr|ABC1	WAK-RLK
Adicap	Adicap_JABFUD_Adc29867.rna	RLK	Lectin_legB|ABC1|Pkinase|PK_Tyr_Ser-Thr|ABC1|APH|Pkinase_fungal	Lectin-RLK
Adicap	Adicap_JABFUD_Adc29994.rna	RLK	LRR_8|LRR_6|LRR_8|LRR_4|LRR_1|LRR_6|LRR_1|LRR_1|LRR_4|LRR_1|LRR_8|LRR_4|LRR_6|LRR_1|LRR_1|PK_Tyr_Ser-Thr|Pkinase|Kinase-like	LRR-RLK
Adicap	Adicap_JABFUD_Adc29996.rna	RLP	LRR_8|LRR_4|LRR_1|LRR_4|LRR_1|LRR_6|LRR_8|LRR_6|LRR_4|LRR_1|LRR_6|LRR_4|LRR_1|LRR_8|PH_3|LRR_4|LRR_1	LRR-RLP
Adicap	Adicap_JABFUD_Adc30091.rna	RLK	B_lectin|S_locus_glycop|PAN_2|PAN_1|Pkinase|PK_Tyr_Ser-Thr|APH|PIP49_C	Lectin-RLK
Adicap	Adicap_JABFUD_Adc30092.rna	RLK	PAN_2|PAN_1|Pkinase|PK_Tyr_Ser-Thr|APH|PIP49_C|Kinase-like	other-RLK
Adicap	Adicap_JABFUD_Adc30134.rna	RLK	LRRNT_2|LRR_4|LRR_8|LRR_1|LRR_4|LRR_1|LRR_8|LRR_1|LRR_8|LRR_4|LRR_1|LRR_8|LRR_4|LRR_8|LRR_4|LRR_1|LRR_8|LRR_4|LRR_1|LRR_4|LRR_1|LRR_8|LRR_4|LRR_1|LRR_1|LRR_1|LRR_8|LRR_4|LRR_1|LRR_1|LRR_8|LRR_4|LRR_1|LRR_8|LRR_4|LRR_1|Pkinase|PK_Tyr_Ser-Thr|APH	LRR-RLK
Adicap	Adicap_JABFUD_Adc30163.rna	RLK	LRRNT_2|LRR_8|LRR_4|LRR_8|LRR_4|LRR_1|LRR_8|LRR_4|LRR_1|LRR_1|LRR_8|LRR_4|LRR_1|LRR_4|LRR_1|LRR_8|LRR_4|LRR_1|LRR_1|LRR_1|LRR_8|LRR_1|LRR_4|LRR_1|LRR_6|LRR_1|LRR_8|LRR_1|LRR_4|LRR_6|LRR_1|LRR_8|LRR_4|LRR_6|LRR_8|LRR_4|LRR_1|LRR_4|LRR_1|LRR_6|LRR_1|LRR_1|LRR_8|LRR_4|LRR_1|Pkinase|PK_Tyr_Ser-Thr	LRR-RLK
Adicap	Adicap_JABFUD_Adc30189.rna	RLK	LRRNT_2|LRR_8|LRR_4|LRR_4|LRR_1|LRR_4|LRR_1|LRR_8|LRR_1|LRR_4|LRR_1|LRR_8|LRR_4|LRR_1|LRR_1|LRR_8|LRR_6|LRR_4|LRR_1|LRR_4|LRR_8|LRR_4|LRR_1|LRR_1|LRR_8|LRR_4|LRR_1|LRR_8|LRR_1|LRR_1|LRR_4|LRR_4|LRR_1|LRR_8|LRR_6|LRR_1|LRR_1|LRR_8|LRR_1|Pkinase|PK_Tyr_Ser-Thr	LRR-RLK
Adicap	Adicap_JABFUD_Adc30266.rna	RLK	LysM|ABC1|PK_Tyr_Ser-Thr|Pkinase|ABC1	LysM-RLK
Adicap	Adicap_JABFUD_Adc30325.rna	RLK	Lectin_legB|Pkinase|PK_Tyr_Ser-Thr|ABC1|ABC1	Lectin-RLK
Adicap	Adicap_JABFUD_Adc30382.rna	RLK	Lectin_legB|ABC1|Pkinase|PK_Tyr_Ser-Thr|ABC1	Lectin-RLK
Adicap	Adicap_JABFUD_Adc30383.rna	RLK	Lectin_legB|ABC1|Pkinase|PK_Tyr_Ser-Thr|ABC1|Pkinase_fungal	Lectin-RLK
Adicap	Adicap_JABFUD_Adc30385.rna	RLK	Lectin_legB|ABC1|Pkinase|PK_Tyr_Ser-Thr|ABC1	Lectin-RLK
Adicap	Adicap_JABFUD_Adc30388.rna	RLK	Lectin_legB|ABC1|Pkinase|PK_Tyr_Ser-Thr|ABC1	Lectin-RLK
Adicap	Adicap_JABFUD_Adc30464.rna	RLK	ABC1|Pkinase|PK_Tyr_Ser-Thr|APH|ABC1|PK_Tyr_Ser-Thr|Pkinase	other-RLK
Adicap	Adicap_JABFUD_Adc30516.rna	RLK	LRRNT_2|LRR_4|LRR_8|LRR_8|LRR_1|LRR_4|LRR_1|LRR_8|LRR_4|LRR_1|LRR_4|LRR_1|LRR_8|LRR_4|LRR_1|LRR_4|LRR_1|LRR_4|LRR_1|LRR_8|LRR_4|LRR_1|LRR_8|LRR_4|LRR_1|LRR_8|LRR_1|LRR_8|LRR_4|LRR_4|LRR_1|LRR_4|LRR_1|LRR_8|LRR_1|LRR_1|LRR_4|LRR_8|LRR_4|LRR_1|LRR_4|LRR_1|LRR_8|LRR_4|LRR_1|LRR_1|LRR_1|LRR_8|LRR_1|LRR_4|LRR_1|LRR_8|LRR_4|LRR_1|LRR_1|LRR_1|LRR_8|LRR_4|LRR_1|LRR_4|LRR_1|LRR_8|LRR_4|LRR_1|LRR_4|LRR_1|A…	LRR-RLK
Adicap	Adicap_JABFUD_Adc30530.rna	RLK	PK_Tyr_Ser-Thr|Pkinase|ABC1|ABC1	other-RLK
Adicap	Adicap_JABFUD_Adc30532.rna	RLK	LRRNT_2|LRR_8|LRR_4|LRR_1|LRR_8|LRR_4|LRR_1|LRR_1|LRR_1|LRR_8|LRR_4|LRR_1|LRR_4|LRR_1|LRR_8|LRR_8|LRR_4|LRR_1|LRR_1|LRR_4|LRR_1|LRR_8|LRR_4|LRR_1|LRR_8|LRR_1|LRR_4|LRR_1|LRR_8|LRR_4|LRR_1|LRR_1|LRR_4|LRR_1|LRR_8|LRR_4|LRR_1|LRR_1|Island|LRR_4|LRR_1|LRR_8|LRR_4|LRR_1|LRR_1|ABC1|Pkinase|PK_Tyr_Ser-Thr|ABC1	LRR-RLK
Adicap	Adicap_JABFUD_Adc30628.rna	RLK	LRRNT_2|LRR_8|LRR_4|LRR_1|LRR_1|LRR_1|LRR_8|LRR_4|LRR_1|LRR_8|LRR_4|LRR_1|LRR_1|LRR_8|LRR_8|LRR_1|LRR_4|LRR_1|LRR_8|LRR_4|LRR_1|Pkinase|PK_Tyr_Ser-Thr|ABC1|ABC1	LRR-RLK
Adicap	Adicap_JABFUD_Adc30757.rna	RLK	ABC1|Pkinase|PK_Tyr_Ser-Thr|ABC1	other-RLK
Adicap	Adicap_JABFUD_Adc30827.rna	RLP	LRR_8|LRR_4|LRR_1|LRR_8|LRR_4|LRR_1|LRR_6|LRR_1|LRR_6|LRR_8|LRR_4|LRR_1|LRR_1|LRR_8|LRR_1|LRR_4|LRR_1	LRR-RLP
Adicap	Adicap_JABFUD_Adc30870.rna	RLK	LRRNT_2|LRR_8|LRR_4|LRR_1|LRR_4|LRR_1|LRR_1|LRR_8|LRR_4|LRR_1|ABC1|Pkinase|PK_Tyr_Ser-Thr|ABC1	LRR-RLK
Adicap	Adicap_JABFUD_Adc30878.rna	RLK	SPARK|ABC1|Pkinase|PK_Tyr_Ser-Thr|ABC1	SPARK-RLK
Adicap	Adicap_JABFUD_Adc30882.rna	RLK	LRRNT_2|LRR_8|LRR_4|LRR_8|LRR_1|LRR_4|LRR_1|LRR_6|LRR_1|LRR_6|LRR_8|LRR_1|LRR_4|LRR_6|LRR_4|LRR_1|LRR_8|LRR_1|LRR_6|LRR_4|LRR_1|LRR_6|LRR_1|LRR_8|LRR_4|LRR_6|LRR_1|LRR_8|LRR_8|LRR_4|LRR_1|LRR_6|LRR_1|LRR_8|LRR_4|LRR_1|LRR_1|LRR_4|LRR_1|LRR_8|LRR_1|Island|LRR_8|LRR_4|LRR_1|LRR_4|LRR_1|Pkinase|PK_Tyr_Ser-Thr|ABC1|ABC1	LRR-RLK
Adicap	Adicap_JABFUD_Adc30954.rna	RLP	F-box_5|F-box-like|F-box|LRR_6|LRR_4|LRR_6|LRR_6|LRR_4	LRR-RLP
Adicap	Adicap_JABFUD_Adc31027.rna	RLK	LRRNT_2|LRR_8|LRR_4|LRR_6|LRR_8|LRR_4|LRR_1|LRR_8|LRR_6|LRR_1|LRR_4|LRR_8|LRR_8|LRR_4|LRR_8|LRR_4|LRR_1|LRR_4|LRR_1|LRR_8|LRR_1|LRR_4|LRR_6|LRR_1|LRR_4|LRR_8|LRR_4|LRR_1|LRR_6|LRR_1|LRR_8|LRR_1|LRR_1|LRR_8|LRR_4|LRR_1|LRR_8|LRR_6|LRR_4|LRR_1|Pkinase|PK_Tyr_Ser-Thr|ABC1	LRR-RLK
Adicap	Adicap_JABFUD_Adc31097.rna	RLK	B_lectin|S_locus_glycop|PAN_1|ABC1|PK_Tyr_Ser-Thr|Pkinase|ABC1|Kinase-like	Lectin-RLK
Adicap	Adicap_JABFUD_Adc31124.rna	RLK	Stress-antifung|Stress-antifung|Haspin_kinase|ABC1|PK_Tyr_Ser-Thr|Pkinase|ABC1|APH	CRR-RLK
Adicap	Adicap_JABFUD_Adc31224.rna	RLP	LRRNT_2|LRR_8|LRR_4|LRR_6|LRR_4|LRR_1|LRR_8|LRR_6|LRR_4|LRR_1|LRR_8|LRR_1|LRR_8|LRR_1|LRR_4|LRR_6|LRR_1|LRR_8|LRR_4|LRR_1|LRR_1|LRR_4|LRR_8|LRR_6|LRR_1|LRR_4|LRR_1|LRR_8|LRR_8|LRR_4|LRR_6|LRR_4|LRR_1|LRR_8|LRR_1|LRR_1|LRR_8|LRR_1|LRR_4|LRR_8|LRR_4|LRR_1|LRR_6|LRR_1	LRR-RLP
Adicap	Adicap_JABFUD_Adc31269.rna	RLK	LysM|LysM|LysM|PRIMA1|Lamp2_2nd|PK_Tyr_Ser-Thr|Pkinase	LysM-RLK
Adicap	Adicap_JABFUD_Adc31408.rna	RLP	LRRNT_2|LRR_8|LRR_4|LRR_8|LRR_4	LRR-RLP
Adicap	Adicap_JABFUD_Adc31418.rna	RLK	LRRNT_2|LRR_4|LRR_8|LRR_6|LRR_1|LRR_6|LRR_4|LRR_1|LRR_8|LRR_1|LRR_8|LRR_1|LRR_4|LRR_8|LRR_8|LRR_1|LRR_4|LRR_8|LRR_1|LRR_4|LRR_8|LRR_4|LRR_1|LRR_1|LRR_8|LRR_4|LRR_1|LRR_1|LRR_8|LRR_1|LRR_8|LRR_4|LRR_6|LRR_4|LRR_1|LRR_1|LRR_8|LRR_4|LRR_4|LRR_1|LRR_8|LRR_1|LRR_1|LRR_4|LRR_1|LRR_8|LRR_8|LRR_4|LRR_1|LRR_6|LRR_1|LRR_8|LRR_4|LRR_1|LRR_6|LRR_8|LRR_4|LRR_1|LRR_4|LRR_6|LRR_1|LRR_4|LRR_1|LRR_8|LRR_1|LRR_4|L…	LRR-RLK
Adicap	Adicap_JABFUD_Adc31466.rna	RLK	S_locus_glycop|PAN_2|PAN_1|PAN_3|Pkinase|PK_Tyr_Ser-Thr	other-RLK
Adicap	Adicap_JABFUD_Adc31561.rna	RLK	Lectin_legB|Bact_lectin|ABC1|Pkinase|PK_Tyr_Ser-Thr|ABC1|Pkinase_fungal	Lectin-RLK
Adicap	Adicap_JABFUD_Adc31602.rna	RLK	Usp|Pkinase|PK_Tyr_Ser-Thr	other-RLK
Adicap	Adicap_JABFUD_Adc31619.rna	RLK	LRRNT_2|LRR_8|LRR_4|LRR_4|LRR_1|LRR_6|LRR_8|LRR_4|LRR_1|LRR_1|LRR_4|LRR_8|LRR_1|LRR_8|LRR_4|LRR_1|LRR_1|LRR_8|LRR_4|LRR_1|LRR_1|PK_Tyr_Ser-Thr|Pkinase|ABC1|ABC1|Seadorna_VP7	LRR-RLK
Adicap	Adicap_JABFUD_Adc31705.rna	RLK	B_lectin|PAN_1|Pkinase|PK_Tyr_Ser-Thr|PIP49_C|ABC1	Lectin-RLK
Adicap	Adicap_JABFUD_Adc31969.rna	RLK	B_lectin|S_locus_glycop|PAN_1|PAN_2|Pkinase|PK_Tyr_Ser-Thr	Lectin-RLK
Adicap	Adicap_JABFUD_Adc32003.rna	RLK	Malectin|Malectin_like|Malectin|ABC1|PK_Tyr_Ser-Thr|Pkinase|ABC1	Malectin-RLK
Adicap	Adicap_JABFUD_Adc32052.rna	RLK	SPARK|ABC1|Pkinase|PK_Tyr_Ser-Thr|ABC1	SPARK-RLK
Adicap	Adicap_JABFUD_Adc32056.rna	RLK	LRRNT_2|LRR_8|LRR_4|LRR_8|LRR_8|LRR_4|LRR_1|LRR_8|LRRNT_2|LRR_8|LRR_4|LRR_1|ABC1|PK_Tyr_Ser-Thr|Pkinase|ABC1	LRR-RLK
Adicap	Adicap_JABFUD_Adc32109.rna	RLP	LRR_8|LRR_4|LRR_1|LRR_4|LRR_1|LRR_8|LRR_1|LRR_1|LRR_4|LRR_8|LRR_4|LRR_1|LRR_8|LRR_4|LRR_1|LRR_1	LRR-RLP
Adicap	Adicap_JABFUD_Adc32180.rna	RLK	LRRNT_2|LRR_8|LRR_4|LRR_1|LRR_8|LRR_1|LRR_8|LRR_1|LRR_4|LRR_4|LRR_1|LRR_4|LRR_8|LRR_1|LRR_8|LRR_1|LRR_4|LRR_1|LRR_8|LRR_4|LRR_1|LRR_1|LRR_8|LRR_4|LRR_1|LRR_1|LRR_4|LRR_8|LRR_1|LRR_1|LRR_8|LRR_4|LRR_1|Pkinase|PK_Tyr_Ser-Thr	LRR-RLK
Adicap	Adicap_JABFUD_Adc32211.rna	RLP	LRR_8|LRR_4|LRR_1|LRR_6|LRR_8|LRR_4|LRR_1|LRR_6|LRR_4|LRR_1|LRR_4|LRR_1|LRR_8|LRR_6|LRR_4|LRR_1|LRR_6|LRR_1	LRR-RLP
Adicap	Adicap_JABFUD_Adc32225.rna	RLP	LRR_4|LRR_8|LRR_8|LRR_1|LRR_8|LRR_1|LRR_4|LRR_1|LRR_4|LRR_1	LRR-RLP
Adinel	Adinel_JAKNSL_Ane00045.m	RLK	B_lectin|PAN_1|PAN_3|Pkinase|PK_Tyr_Ser-Thr	Lectin-RLK
Adinel	Adinel_JAKNSL_Ane00186.m	RLK	DUF642|DUF642|LRRNT_2|LRR_4|LRR_8|LRR_1|LRR_1|LRR_1|LRR_8|LRR_4|LRR_6|LRR_1|PK_Tyr_Ser-Thr|Pkinase	LRR-RLK
Adinel	Adinel_JAKNSL_Ane00219.m	RLK	LRR_8|LRR_4|LRR_1|LRR_8|LRR_1|LRR_4|LRR_1|LRR_1|LRR_8|LRR_1|LRR_4|LRR_1|LRR_8|LRR_4|LRR_1|LRR_4|LRR_1|LRR_8|LRR_4|LRR_1|LRR_4|LRR_1|LRR_8|LRR_1|LRR_4|LRR_8|LRR_1|LRR_4|LRR_1|LRR_8|LRR_1|LRR_4|LRR_1|LRR_8|LRR_4|LRR_1|LRR_1|LRR_4|LRR_1|LRR_8|LRR_1|PK_Tyr_Ser-Thr|Pkinase	LRR-RLK
Adinel	Adinel_JAKNSL_Ane00245.m	RLK	Pkinase|PK_Tyr_Ser-Thr|Pkinase	other-RLK
Adinel	Adinel_JAKNSL_Ane00266.m	RLP	LRR_8|LRR_4|LRR_1|LRR_1|LRR_4|LRR_1|LRR_8|LRR_1|LRR_1|LRR_8|LRR_4|LRR_1|LRR_8|LRR_1|LRR_4|LRR_1|LRR_8|LRR_4|LRR_1|LRR_1|LRR_4|LRR_4|LRR_1|LRR_1|LRR_8|LRR_4|LRR_4|LRR_1|LRR_8|LRR_1|LRR_4|LRR_1|LRR_1	LRR-RLP
Adinel	Adinel_JAKNSL_Ane00356.m	RLK	LRRNT_2|LRR_4|LRR_8|LRR_4|LRR_4|LRR_1|LRR_4|LRR_1|LRR_8|LRR_4|LRR_1|LRR_1|LRR_4|LRR_4|LRR_1|LRR_8|LRR_4|LRR_1|LRR_4|LRR_1|LRR_8|LRR_4|LRR_1|LRR_4|LRR_4|LRR_1|LRR_8|LRR_1|LRR_8|LRR_4|LRR_4|LRR_8|LRR_4|LRR_1|LRR_1|LRR_8|LRR_4|LRR_1|LRR_1|Pkinase|PK_Tyr_Ser-Thr	LRR-RLK
Adinel	Adinel_JAKNSL_Ane00483.m	RLP	LRRNT_2|LRR_8|LRR_4|LRR_6|LRR_1|LRR_6|LRR_8|LRR_4|LRR_1|LRR_1|LRR_4|LRR_1	LRR-RLP
Adinel	Adinel_JAKNSL_Ane00497.m	RLK	LRRNT_2|LRR_4|LRR_8|LRR_4|LRR_1|LRR_4|LRR_1|LRR_8|LRR_4|LRR_1|LRR_8|LRR_4|LRR_1|LRR_4|LRR_1|LRR_1|LRR_8|LRR_4|LRR_1|LRR_8|LRR_1|LRR_4|LRR_1|LRR_8|LRR_1|LRR_6|LRR_4|LRR_1|LRR_6|LRR_1|LRR_8|LRR_4|LRR_1|LRR_4|LRR_1|LRR_1|LRR_8|LRR_1|LRR_4|LRR_8|LRR_4|LRR_1|LRR_4|LRR_6|LRR_1|LRR_1|Pkinase|PK_Tyr_Ser-Thr	LRR-RLK
Adinel	Adinel_JAKNSL_Ane00599.m	RLK	RCC1_2|RCC1_2|RCC1_2|RCC1_2|ABC1|Pkinase|PK_Tyr_Ser-Thr	RCC1-RLK
Adinel	Adinel_JAKNSL_Ane00818.m	RLK	LRR_8|LRR_1|LRR_4|LRR_8|LRR_1|LRR_4|LRR_1|LRR_6|LRR_4|LRR_1|LRR_6|LRR_8|LRR_4|LRR_8|LRR_1|LRR_4|LRR_1|Pkinase|PK_Tyr_Ser-Thr	LRR-RLK
Adinel	Adinel_JAKNSL_Ane00835.m	RLK	LRRNT_2|LRR_8|LRR_4|LRR_1|LRR_8|LRR_4|LRR_1|LRR_1|LRR_1|FAM76|PK_Tyr_Ser-Thr|Pkinase	LRR-RLK
Adinel	Adinel_JAKNSL_Ane00855.m	RLK	DUF642|DUF642|LRRNT_2|LRR_4|LRR_8|LRR_1|LRR_1|LRR_1|LRR_8|LRR_4|LRR_6|LRR_1|PK_Tyr_Ser-Thr|Pkinase	LRR-RLK
Adinel	Adinel_JAKNSL_Ane00980.m	RLK	Pkinase|PK_Tyr_Ser-Thr|Ribonuc_2-5A	other-RLK
Adinel	Adinel_JAKNSL_Ane00982.m	RLK	PQQ_2|PQQ_3|PQQ_3|Pkinase	other-RLK
Adinel	Adinel_JAKNSL_Ane01048.m	RLK	LRRNT_2|LRR_8|LRR_4|LRR_4|LRR_1|LRR_8|LRR_4|LRR_1|LRR_8|LRR_1|LRR_4|LRR_8|LRR_4|LRR_1|LRR_4|LRR_1|LRR_1|ABC1|PK_Tyr_Ser-Thr|Pkinase|ABC1	LRR-RLK
Adinel	Adinel_JAKNSL_Ane01054.m	RLK	LRRNT_2|LRR_8|LRR_4|LRR_6|LRR_1|LRR_6|LRR_8|LRR_1|LRR_4|LRR_1|LRR_4|LRR_1|PK_Tyr_Ser-Thr|Pkinase	LRR-RLK
Adinel	Adinel_JAKNSL_Ane01142.m	RLK	Pkinase|ABC1|PK_Tyr_Ser-Thr|ABC1|APH	other-RLK
Adinel	Adinel_JAKNSL_Ane01233.m	RLK	LRR_8|LRR_4|LRR_8|LRR_6|LRR_8|LRR_4|LRR_1|LRR_4|LRR_1|LRR_8|LRR_1|LRR_6|LRR_4|LRR_1|Malectin|Pkinase|PK_Tyr_Ser-Thr	LRR-Mal.-RLK
Adinel	Adinel_JAKNSL_Ane01291.m	RLK	Lectin_legB|Bact_lectin|Pkinase|PK_Tyr_Ser-Thr|APH|APH|Pkinase|PK_Tyr_Ser-Thr	Lectin-RLK
Adinel	Adinel_JAKNSL_Ane01375.m	RLK	B_lectin|PAN_2|PAN_1|ABC1|Pkinase|PK_Tyr_Ser-Thr|ABC1	Lectin-RLK
Adinel	Adinel_JAKNSL_Ane01722.m	RLP	LRR_8|LRR_4|LRR_8|LRR_4|LRR_1|LRR_6|LRR_4|LRR_1|LRR_1|LRR_8|LRR_8|LRR_4|LRR_1|LRR_6|LRR_4|LRR_1|VSP	LRR-RLP
Adinel	Adinel_JAKNSL_Ane01765.m	RLK	SPARK|PK_Tyr_Ser-Thr|Pkinase|APH|ABC1	SPARK-RLK
Adinel	Adinel_JAKNSL_Ane01768.m	RLP	LRRNT_2|LRR_8|LRR_4|LRR_8|LRR_1|LRR_8|LRR_4|LRR_1|LRR_8|LRR_4|LRR_4|LRR_1|LRR_8|LRR_1|LRR_8|LRR_4|LRR_1|LRR_8|LRR_1|LRR_4|LRR_1|LRR_8|LRR_6|LRR_8|LRR_4|LRR_1|LRR_6|LRR_1|LRR_6|LRR_1|LRR_6|LRR_8|LRR_4|LRR_1|LRR_1|LRR_8|LRR_4|LRR_8|LRR_4|LRR_1|LRR_6|LRR_8|LRR_1|LRR_4|LRR_1|LRR_1|LRR_8|LRR_8|LRR_1|LRR_4|LRR_4|LRR_1|LRR_8|LRR_6|LRR_4|LRR_1	LRR-RLP
Adinel	Adinel_JAKNSL_Ane01813.m	RLP	LRR_4|LRR_8|LRR_8|LRR_1|LRR_4|LRR_1	LRR-RLP
Adinel	Adinel_JAKNSL_Ane01816.m	RLK	Malectin_like|Malectin|LRR_8|LRR_4|LRR_1|LRR_1|ABC1|Pkinase|PK_Tyr_Ser-Thr|ABC1	LRR-Mal.-RLK
Adinel	Adinel_JAKNSL_Ane01840.m	RLK	ABC1|Pkinase|PK_Tyr_Ser-Thr|ABC1|Seadorna_VP7|PK_Tyr_Ser-Thr|Pkinase	other-RLK
Adinel	Adinel_JAKNSL_Ane01921.m	RLK	LRRNT_2|LRR_4|LRR_4|LRR_8|LRR_8|LRR_1|LRR_4|LRR_8|LRR_1|LRR_8|LRR_1|LRR_4|LRR_8|LRR_1|LRR_4|LRR_8|LRR_1|LRR_1|LRR_1|PK_Tyr_Ser-Thr|Pkinase	LRR-RLK
Adinel	Adinel_JAKNSL_Ane01976.m	RLK	Pkinase|PK_Tyr_Ser-Thr|Kinase-like|FTA2|Kdo	other-RLK
Adinel	Adinel_JAKNSL_Ane01980.m	RLK	PK_Tyr_Ser-Thr|Pkinase	other-RLK
Adinel	Adinel_JAKNSL_Ane02152.m	RLK	LRRNT_2|LRR_1|LRR_8|LRR_4|LRR_6|LRR_8|LRR_1|LRR_6|LRR_1|LRR_4|LRR_8|LRR_8|LRR_4|LRR_1|LRR_8|LRR_8|LRR_4|LRR_1|LRR_1|LRR_8|LRR_4|LRR_1|LRR_8|LRR_1|LRR_6|LRR_4|LRR_1|LRR_4|LRR_1|LRR_6|LRR_8|LRR_4|LRR_8|LRR_4|LRR_6|LRR_1|LRR_8|LRR_1|LRR_8|LRR_4|LRR_1|LRR_8|LRR_6|LRR_4|LRR_1|ABC1|Pkinase|PK_Tyr_Ser-Thr|ABC1|Pkinase_fungal	LRR-RLK
Adinel	Adinel_JAKNSL_Ane02188.m	RLK	ABC1|PK_Tyr_Ser-Thr|Pkinase|ABC1	other-RLK
Adinel	Adinel_JAKNSL_Ane02349.m	RLK	Pkinase|PK_Tyr_Ser-Thr	other-RLK
Adinel	Adinel_JAKNSL_Ane02403.m	RLP	LysM|LysM	LysM-RLP
Adinel	Adinel_JAKNSL_Ane02514.m	RLP	LRRNT_2|LRR_8|LRR_4|LRR_4|LRR_1|LRR_1|LRR_8|LRR_1|LRR_4|LRR_1	LRR-RLP
Adinel	Adinel_JAKNSL_Ane02535.m	RLK	LRRNT_2|LRR_4|LRR_8|LRR_4|LRR_1|LRR_4|LRR_1|LRR_8|LRR_4|LRR_1|LRR_8|LRR_4|LRR_1|LRR_8|LRR_4|LRR_1|LRR_1|Pkinase|PK_Tyr_Ser-Thr	LRR-RLK
Adinel	Adinel_JAKNSL_Ane02607.m	RLK	Lectin_legB|Bact_lectin|Pkinase|PK_Tyr_Ser-Thr|ABC1|Pkinase_fungal	Lectin-RLK
Adinel	Adinel_JAKNSL_Ane02754.m	RLK	LRRNT_2|LRR_4|LRR_8|LRR_1|LRR_4|LRR_1|LRR_8|LRR_1|LRR_1|ABC1|PK_Tyr_Ser-Thr|Pkinase|ABC1	LRR-RLK
Adinel	Adinel_JAKNSL_Ane02761.m	RLK	GUB_WAK_bind|EGF_3|Pkinase|PK_Tyr_Ser-Thr	WAK-RLK
Adinel	Adinel_JAKNSL_Ane02788.m	RLK	Usp|PK_Tyr_Ser-Thr|Pkinase|U-box	other-RLK
Adinel	Adinel_JAKNSL_Ane03360.m	RLK	LRRNT_2|LRR_4|LRR_8|LRR_1|LRR_4|LRR_6|LRR_4|LRR_1|LRR_8|LRR_1|LRR_6|LRR_1|LRR_4|LRR_8|LRR_6|LRR_1|LRR_8|LRR_4|LRR_1|LRR_6|LRR_1|LRR_9|LRR_8|LRR_4|LRR_1|LRR_8|LRR_1|LRR_6|LRR_4|LRR_1|LRR_8|LRR_1|LRR_4|LRR_8|LRR_4|LRR_1|LRR_8|LRR_4|LRR_1|LRR_1|Island|LRR_8|LRR_1|LRR_8|LRR_1|LRR_1|LRR_1|LRR_4|Pkinase|PK_Tyr_Ser-Thr|ABC1	LRR-RLK
Adinel	Adinel_JAKNSL_Ane03382.m	RLP	LRR_4|LRR_8|LRR_1|LRR_1|LRR_4|LRR_1|LRR_8|LRR_1	LRR-RLP
Adinel	Adinel_JAKNSL_Ane03428.m	RLK	LRRNT_2|LRR_8|LRR_1|LRR_4|LRR_4|LRR_1|LRR_8|LRR_4|LRR_1|LRR_4|LRR_1|LRR_1|PK_Tyr_Ser-Thr|Pkinase	LRR-RLK
Adinel	Adinel_JAKNSL_Ane03459.m	RLK	PK_Tyr_Ser-Thr|Pkinase|Pkinase|PK_Tyr_Ser-Thr	other-RLK
Adinel	Adinel_JAKNSL_Ane03664.m	RLK	LRRNT_2|LRR_8|LRR_4|LRR_1|LRR_1|LRR_8|LRR_4|LRR_1|LRR_8|LRR_8|LRR_4|LRR_4|LRR_1|LRR_8|LRR_4|LRR_1|LRR_4|LRR_1|LRR_1|LRR_8|LRR_8|LRR_4|LRR_1|LRR_8|LRR_4|LRR_8|LRR_4|LRR_1|LRR_8|LRR_4|LRR_1|LRR_4|LRR_8|LRR_1|LRR_8|LRR_4|LRR_1|LRR_1|LRR_1|LRR_8|LRR_4|LRR_1|Pkinase|PK_Tyr_Ser-Thr	LRR-RLK
Adinel	Adinel_JAKNSL_Ane03819.m	RLP	LRRNT_2|LRR_8|LRR_4|LRR_6|LRR_1|LRR_6|LRR_8|LRR_4|LRR_1|LRR_1|LRR_4|LRR_1	LRR-RLP
Adinel	Adinel_JAKNSL_Ane03835.m	RLP	LRR_1|LRR_8|LRR_1|LRR_8|LRR_4|LRR_1|LRR_8|LRR_4|LRR_1|LRR_1|LRR_8|LRR_4|LRR_1	LRR-RLP
Adinel	Adinel_JAKNSL_Ane03942.m	RLK	LRRNT_2|LRR_4|LRR_8|LRR_1|LRR_4|LRR_1|LRR_8|LRR_1|LRR_1|ABC1|Pkinase|PK_Tyr_Ser-Thr|ABC1	LRR-RLK
Adinel	Adinel_JAKNSL_Ane04031.m	RLK	APH|Pkinase|PK_Tyr_Ser-Thr|APH	other-RLK
Adinel	Adinel_JAKNSL_Ane04254.m	RLK	B_lectin|S_locus_glycop|PAN_1|Pkinase|PK_Tyr_Ser-Thr|Kinase-like	Lectin-RLK
Adinel	Adinel_JAKNSL_Ane04255.m	RLK	B_lectin|S_locus_glycop|FXa_inhibition|FXa_inhibition|PAN_1|MANEC|PAN_3|PK_Tyr_Ser-Thr|Pkinase|ABC1	Lectin-RLK
Adinel	Adinel_JAKNSL_Ane04259.m	RLK	B_lectin|S_locus_glycop|FXa_inhibition|FXa_inhibition|PAN_1|PK_Tyr_Ser-Thr|Pkinase|ABC1	Lectin-RLK
Adinel	Adinel_JAKNSL_Ane04260.m	RLK	B_lectin|S_locus_glycop|FXa_inhibition|FXa_inhibition|PAN_1|PK_Tyr_Ser-Thr|Pkinase	Lectin-RLK
Adinel	Adinel_JAKNSL_Ane04266.m	RLK	S_locus_glycop|PAN_1|MANEC|PAN_3|Pkinase|PK_Tyr_Ser-Thr	other-RLK
Adinel	Adinel_JAKNSL_Ane04270.m	RLK	LRRNT_2|LRR_8|LRR_8|LRR_4|LRR_1|LRR_1|LRR_1|LRR_4|LRR_8|LRR_1|LRR_4|LRR_1|LRR_8|LRR_4|LRR_1|LRR_8|LRR_4|LRR_1|LRR_4|LRR_1|LRR_1|LRR_8|LRR_1|LRR_4|LRR_4|LRR_1|LRR_8|LRR_1|LRR_4|LRR_1|LRR_8|LRR_1|Dict-STAT-coil|LRR_8|LRR_4|LRR_1|LRR_4|LRR_1|LRR_4|LRR_1|LRR_8|LRR_4|LRR_1|LRR_4|LRR_1|LRR_8|LRR_1|LRR_4|LRR_1|LRR_8|LRR_1|LRR_4|LRR_1|LRR_1|Pkinase|PK_Tyr_Ser-Thr	LRR-RLK
Adinel	Adinel_JAKNSL_Ane04272.m	RLK	LRRNT_2|LRR_8|LRR_4|LRR_8|LRR_1|LRR_8|LRR_1|LRR_4|LRR_1|LRR_8|LRR_1|LRR_4|LRR_1|LRR_4|LRR_1|LRR_8|LRR_1|LRR_1|LRR_4|LRR_8|LRR_4|LRR_1|LRR_1|LRR_8|LRR_8|LRR_4|LRR_4|LRR_1|LRR_1|LRR_4|LRR_8|LRR_1|LRR_1|LRR_8|LRR_4|LRR_1|Pkinase|PK_Tyr_Ser-Thr	LRR-RLK
Adinel	Adinel_JAKNSL_Ane04284.m	RLK	Pkinase|PK_Tyr_Ser-Thr|TCAD9	other-RLK
Adinel	Adinel_JAKNSL_Ane04394.m	RLK	EDR1|PK_Tyr_Ser-Thr|Pkinase|APH|Haspin_kinase	other-RLK
Adinel	Adinel_JAKNSL_Ane04474.m	RLK	LRRNT_2|LRR_8|LRR_4|LRR_1|LRR_6|LRR_8|LRR_4|LRR_1|LRR_1|LRR_4|LRR_8|LRR_1|LRR_8|LRR_4|LRR_6|LRR_1|LRR_1|LRR_8|LRR_4|LRR_6|LRR_1|LRR_1|PK_Tyr_Ser-Thr|Pkinase|ABC1|ABC1	LRR-RLK
Adinel	Adinel_JAKNSL_Ane04565.m	RLK	Pkinase|PK_Tyr_Ser-Thr	other-RLK
Adinel	Adinel_JAKNSL_Ane04570.m	RLK	Pkinase|PK_Tyr_Ser-Thr|ABC1	other-RLK
Adinel	Adinel_JAKNSL_Ane04637.m	RLK	Malectin|Malectin_like|Malectin|LRR_4|LRR_8|LRR_1|LRR_8|LRR_4|LRR_1|LRR_1|Shisa|ABC1|Pkinase|PK_Tyr_Ser-Thr|ABC1	LRR-Mal.-RLK
Adinel	Adinel_JAKNSL_Ane04648.m	RLK	LRRNT_2|LRR_4|LRR_8|LRR_1|LRR_8|LRR_4|LRR_1|LRR_1|LRR_4|LRR_4|LRR_1|LRR_8|LRR_1|LRR_8|LRR_1|LRR_4|LRR_1|PK_Tyr_Ser-Thr|Pkinase|PK_Tyr_Ser-Thr	LRR-RLK
Adinel	Adinel_JAKNSL_Ane04674.m	RLK	PAN_2|PAN_1|CD34_antigen|ABC1|Pkinase|PK_Tyr_Ser-Thr|ABC1	other-RLK
Adinel	Adinel_JAKNSL_Ane04678.m	RLK	Pkinase_fungal|Pkinase	other-RLK
Adinel	Adinel_JAKNSL_Ane04835.m	RLK	GUB_WAK_bind|ABC1|PK_Tyr_Ser-Thr|Pkinase|ABC1	WAK-RLK
Adinel	Adinel_JAKNSL_Ane04838.m	RLK	PK_Tyr_Ser-Thr|Pkinase|PK_Tyr_Ser-Thr|Pkinase	other-RLK
Adinel	Adinel_JAKNSL_Ane04866.m	RLK	LRRNT_2|LRR_8|LRR_4|LRR_4|LRR_1|LRR_8|LRR_8|LRR_1|LRR_4|LRR_1|LRR_4|LRR_1|LRR_8|LRR_1|LRR_4|LRR_1|LRR_8|LRR_1|LRR_4|LRR_1|LRR_8|LRR_1|LRR_1|LRR_8|LRR_4|LRR_1|LRR_8|LRR_4|LRR_1|LRR_8|LRR_1|LRR_4|LRR_1|LRR_8|LRR_8|LRR_1|LRR_4|LRR_1|LRR_8|LRR_8|LRR_1|ABC1|Pkinase|PK_Tyr_Ser-Thr|ABC1	LRR-RLK
Adinel	Adinel_JAKNSL_Ane04873.m	RLK	B_lectin|S_locus_glycop|PAN_2|PAN_1|PAN_4|PK_Tyr_Ser-Thr	Lectin-RLK
Adinel	Adinel_JAKNSL_Ane04893.m	RLK	B_lectin|PAN_1|Pkinase|PK_Tyr_Ser-Thr|Pkinase	Lectin-RLK
Adinel	Adinel_JAKNSL_Ane04931.m	RLK	LRRNT_2|LRR_8|LRR_4|LRR_1|LRR_6|LRR_1|LRR_8|LRR_6|LRR_4|LRR_1|LRR_1|LRR_8|LRR_8|LRR_4|LRR_1|LRR_8|LRR_4|LRR_8|LRR_8|LRR_4|LRR_1|LRR_1|LRR_8|LRR_1|LRR_8|LRR_6|LRR_4|LRR_1|LRR_8|LRR_1|LRR_4|LRR_1|LRR_8|LRR_4|LRR_1|LRR_4|LRR_1|LRR_6|LRR_4|LRR_1|LRR_8|LRR_1|LRR_4|LRR_8|LRR_6|LRR_1|LRR_4|LRR_1|LRR_8|LRR_4|LRR_1|LRR_1|LRR_8|LRR_4|LRR_1|LRR_4|LRR_1|Adeno_E3_CR2|Pkinase|PK_Tyr_Ser-Thr	LRR-RLK
Adinel	Adinel_JAKNSL_Ane04933.m	RLK	Lectin_legB|Bact_lectin|PK_Tyr_Ser-Thr	Lectin-RLK
Adinel	Adinel_JAKNSL_Ane04956.m	RLK	LRRNT_2|LRR_4|LRR_8|LRR_4|LRR_1|LRR_4|LRR_1|LRR_8|LRR_1|LRR_4|LRR_1|PK_Tyr_Ser-Thr|Pkinase	LRR-RLK
Adinel	Adinel_JAKNSL_Ane05045.m	RLK	PITH|Chromo|Pkinase|PK_Tyr_Ser-Thr|ABC1|Kinase-like|PK_Tyr_Ser-Thr	other-RLK
Adinel	Adinel_JAKNSL_Ane05086.m	RLK	LRRNT_2|LRR_8|LRR_4|LRR_1|LRR_1|LRR_8|LRR_4|LRR_1|LRR_1|ABC1|PK_Tyr_Ser-Thr|Pkinase|ABC1	LRR-RLK
Adinel	Adinel_JAKNSL_Ane05096.m	RLK	B_lectin|PAN_1|PAN_3|Pkinase|PK_Tyr_Ser-Thr	Lectin-RLK
Adinel	Adinel_JAKNSL_Ane05113.m	RLK	LRRNT_2|LRR_8|LRR_4|LRR_8|LRR_1|LRR_8|LRR_4|LRR_1|LRR_1|LRR_8|LRR_4|LRR_1|LRR_1|LRR_8|LRR_4|LRR_1|LRR_8|LRR_1|LRR_8|LRR_8|LRR_8|LRR_1|LRR_8|LRR_1|LRR_4|LRR_1|LRR_8|LRR_1|LRR_8|LRR_4|LRR_1|Pkinase|PK_Tyr_Ser-Thr	LRR-RLK
Adinel	Adinel_JAKNSL_Ane05182.m	RLK	Malectin_like|Malectin|Malectin|ABC1|PK_Tyr_Ser-Thr|Pkinase|PK_Tyr_Ser-Thr|Pkinase	Malectin-RLK
Adinel	Adinel_JAKNSL_Ane05342.m	RLK	LRRNT_2|LRR_8|LRR_4|LRR_1|LRR_1|LRR_4|LRR_8|LRR_4|LRR_1|LRR_1|LRR_8|LRR_8|LRR_1|LRR_4|LRR_8|LRR_4|LRR_1|LRR_8|LRR_8|PK_Tyr_Ser-Thr|Pkinase	LRR-RLK
Adinel	Adinel_JAKNSL_Ane05391.m	RLK	B_lectin|S_locus_glycop|PAN_1|Pkinase|PK_Tyr_Ser-Thr	Lectin-RLK
Adinel	Adinel_JAKNSL_Ane05392.m	RLK	B_lectin|S_locus_glycop|PAN_1|MANEC|PAN_3|PK_Tyr_Ser-Thr|Pkinase|ABC1	Lectin-RLK
Adinel	Adinel_JAKNSL_Ane05462.m	RLK	Pkinase|PK_Tyr_Ser-Thr|Kinase-like	other-RLK
Adinel	Adinel_JAKNSL_Ane05649.m	RLK	B_lectin|PAN_2|PAN_1|ABC1|Pkinase|PK_Tyr_Ser-Thr|ABC1	Lectin-RLK
Adinel	Adinel_JAKNSL_Ane05753.m	RLK	Malectin|Malectin_like|Malectin|ABC1|PK_Tyr_Ser-Thr|Pkinase|ABC1	Malectin-RLK
Adinel	Adinel_JAKNSL_Ane05818.m	RLK	LRRNT_2|LRR_8|LRR_4|LRR_6|LRR_4|LRR_1|LRR_6|LRR_1|LRR_8|LRR_4|LRR_6|LRR_1|LRR_4|LRR_1|LRR_6|LRR_1|LRR_6|LRR_4|LRR_1|LRR_8|LRR_1|LRR_4|LRR_1|LRR_1|LRR_8|LRR_8|LRR_4|LRR_1|LRR_8|LRR_8|LRR_4|LRR_6|LRR_1|LRR_8|LRR_4|LRR_6|LRR_1|LRR_4|LRR_8|LRR_4|LRR_1|LRR_8|LRR_1|Island|LRR_8|LRR_1|LRR_4|LRR_1|LRR_4|LRR_1|LRR_8|LRR_1|Pkinase|PK_Tyr_Ser-Thr|ABC1	LRR-RLK
Adinel	Adinel_JAKNSL_Ane06283.m	RLK	DUF485|PK_Tyr_Ser-Thr|Pkinase	other-RLK
Adinel	Adinel_JAKNSL_Ane06288.m	RLP	LRR_4|LRR_8|LRR_4|LRR_1|LRR_4|LRR_1|LRR_8|LRR_1|LRR_8|LRR_4|LRR_1|LRR_4|LRR_1|LRR_4|LRR_1|LRR_8|DUF6570|LRR_4|LRR_1|LRR_1	LRR-RLP
Adinel	Adinel_JAKNSL_Ane06332.m	RLK	B_lectin|PAN_3|PAN_1|ABC1|Pkinase|PK_Tyr_Ser-Thr|ABC1	Lectin-RLK
Adinel	Adinel_JAKNSL_Ane06335.m	RLK	LRRNT_2|LRR_8|LRR_6|LRR_8|LRR_4|LRR_1|LRR_1|LRR_1|LRR_4|LRR_8|LRR_1|LRR_4|LRR_6|LRR_8|LRR_4|LRR_1|LRR_1|LRR_6|LRR_8|LRR_4|LRR_1|LRR_8|LRR_8|LRR_4|LRR_1|LRR_6|LRR_1|LRR_8|LRR_4|LRR_1|LRR_1|LRR_8|LRR_4|LRR_1|LRR_8|LRR_4|LRR_1|LRR_8|LRR_1|LRR_1|LRR_8|LRR_4|LRR_8|LRR_1|Island|LRR_6|LRR_8|LRR_4|LRR_1|LRR_4|LRR_1|ABC1|Pkinase|PK_Tyr_Ser-Thr|ABC1	LRR-RLK
Adinel	Adinel_JAKNSL_Ane06374.m	RLK	LRR_8|LRR_4|LRR_1|LRR_1|LRR_4|LRR_8|LRR_4|LRR_1|LRR_4|LRR_1|LRR_8|LRR_4|LRR_1|PK_Tyr_Ser-Thr|Pkinase	LRR-RLK
Adinel	Adinel_JAKNSL_Ane06688.m	RLK	PK_Tyr_Ser-Thr|Pkinase|SH3_15|SH3_15|SH3_15	other-RLK
Adinel	Adinel_JAKNSL_Ane06718.m	RLK	Pkinase|PK_Tyr_Ser-Thr	other-RLK
Adinel	Adinel_JAKNSL_Ane06830.m	RLK	LRRNT_2|LRR_4|LRR_8|LRR_1|LRR_4|LRR_8|LRR_1|LRR_1|LRR_4|LRR_1|LRR_8|LRR_1|LRR_4|LRR_8|LRR_1|LRR_8|LRR_4|LRR_1|LRR_1|LRR_8|LRR_4|LRR_1|LRR_8|LRR_4|LRR_1|LRR_1|LRR_4|LRR_8|LRR_1|LRR_8|LRR_4|LRR_1|LRR_1|Island|LRR_1|LRR_1|LRR_8|LRR_4|LRR_1|LRR_1|ABC1|Pkinase|PK_Tyr_Ser-Thr|ABC1	LRR-RLK
Adinel	Adinel_JAKNSL_Ane06842.m	RLK	PK_Tyr_Ser-Thr|Pkinase	other-RLK
Adinel	Adinel_JAKNSL_Ane06898.m	RLK	CD34_antigen|PK_Tyr_Ser-Thr|Pkinase|ABC1|ABC1	other-RLK
Adinel	Adinel_JAKNSL_Ane07029.m	RLK	Pkinase|PK_Tyr_Ser-Thr|APH|Kdo|ABC1|APH	other-RLK
Adinel	Adinel_JAKNSL_Ane07143.m	RLK	LRRNT_2|LRR_8|LRR_6|LRR_8|LRR_4|LRR_1|LRR_1|LRR_8|LRR_1|LRR_4|LRR_4|LRR_4|LRR_6|LRR_8|LRR_4|LRR_1|LRR_1|LRR_4|LRR_1|LRR_8|LRR_4|LRR_1|LRR_6|LRR_1|LRR_8|LRR_4|LRR_1|LRR_1|LRR_8|LRR_4|LRR_6|LRR_1|LRR_8|LRR_4|LRR_1|LRR_1|LRR_8|LRR_1|LRR_4|LRR_1|Island|LRR_6|LRR_8|LRR_4|LRR_1|LRR_4|LRR_1|ABC1|Pkinase|PK_Tyr_Ser-Thr|ABC1	LRR-RLK
Adinel	Adinel_JAKNSL_Ane07229.m	RLP	LRR_4|RVT_1	LRR-RLP
Adinel	Adinel_JAKNSL_Ane07275.m	RLK	Pkinase|PK_Tyr_Ser-Thr|APH	other-RLK
Adinel	Adinel_JAKNSL_Ane07522.m	RLP	LRR_9|LRR_8|LRR_4|LRR_9|LRR_4|LRR_8|LRR_6|LRR_8|LRR_1|LRR_4|LRR_4|LRR_8|LRR_9|LRR_4|LRR_8|LRR_6|LRR_1|LRR_4|IQ|IQ|IQ	LRR-RLP
Adinel	Adinel_JAKNSL_Ane07625.m	RLK	LRRNT_2|LRR_1|LRR_4|LRR_4|LRR_8|LRR_4|LRR_1|LRR_4|LRR_4|LRR_1|LRR_8|LRR_4|LRR_1|LRR_4|LRR_1|LRR_8|LRR_1|LRR_4|LRR_1|Pkinase|PK_Tyr_Ser-Thr	LRR-RLK
Adinel	Adinel_JAKNSL_Ane07666.m	RLK	Bact_lectin|Lectin_legB|ABC1|Pkinase|PK_Tyr_Ser-Thr|ABC1|Pkinase_fungal	Lectin-RLK
Adinel	Adinel_JAKNSL_Ane07700.m	RLK	LRRNT_2|LRR_4|LRR_8|LRR_4|LRR_1|LRR_4|LRR_1|LRR_8|LRR_1|LRR_4|LRR_1|LRR_1|Pkinase|PK_Tyr_Ser-Thr	LRR-RLK
Adinel	Adinel_JAKNSL_Ane07808.m	RLK	Pkinase|PK_Tyr_Ser-Thr	other-RLK
Adinel	Adinel_JAKNSL_Ane08101.m	RLK	LRRNT_2|LRR_8|LRR_4|LRR_8|LRR_4|LRR_1|LRR_4|LRR_1|LRR_8|LRR_4|LRR_1|LRR_4|LRR_1|LRR_8|LRR_4|LRR_1|LRR_4|LRR_1|LRR_4|LRR_1|MINT_RAM7|LRR_8|LRR_4|LRR_1|LRR_8|LRR_1|LRR_4|LRR_1|LRR_8|LRR_1|LRR_8|LRR_8|LRR_4|LRR_1|LRR_8|LRR_1|LRR_8|LRR_4|LRR_1|LRR_1|LRR_4|LRR_8|LRR_1|LRR_4|LRR_1|LRR_8|LRR_1|LRR_4|LRR_1|LRR_1|LRR_8|LRR_8|LRR_1|LRR_4|LRR_1|LRR_8|LRR_1|LRR_1|LRR_1|LRR_8|LRR_4|LRR_1|LRR_1|LRR_8|LRR_4|LRR…	LRR-RLK
Adinel	Adinel_JAKNSL_Ane08128.m	RLK	B_lectin|S_locus_glycop|PK_Tyr_Ser-Thr|Pkinase|ABC1|ABC1	Lectin-RLK
Adinel	Adinel_JAKNSL_Ane08285.m	RLK	LRR_8|LRR_4|LRR_1|LRR_4|LRR_8|LRR_4|LRR_1|LRR_1|LRR_4|LRR_1|LRR_8|LRR_8|LRR_4|LRR_1|LRR_1|LRR_8|LRR_4|LRR_1|Pkinase|PK_Tyr_Ser-Thr	LRR-RLK
Adinel	Adinel_JAKNSL_Ane08479.m	RLK	LRRNT_2|LRR_8|LRR_4|LRR_1|LRR_6|LRR_8|LRR_4|LRR_1|LRR_8|LRR_6|LRR_4|LRR_1|LRR_8|LRR_1|LRR_4|LRR_1|LRR_8|LRR_4|LRR_1|LRR_8|LRR_1|LRR_4|LRR_1|LRR_8|LRR_1|LRR_4|LRR_4|LRR_1|LRR_4|LRR_1|LRR_8|LRR_8|LRR_1|LRR_4|LRR_6|LRR_8|LRR_4|LRR_1|LRR_1|PK_Tyr_Ser-Thr|Pkinase	LRR-RLK
Adinel	Adinel_JAKNSL_Ane08539.m	RLK	LRRNT_2|LRR_8|LRR_8|LRR_8|LRR_4|LRR_1|LRR_8|LRR_1|LRR_1|LRRNT_2|LRR_8|LRR_4|LRR_1|ABC1|PK_Tyr_Ser-Thr|Pkinase|ABC1	LRR-RLK
Adinel	Adinel_JAKNSL_Ane08599.m	RLK	GUB_WAK_bind|EGF_CA|ABC1|Pkinase|PK_Tyr_Ser-Thr|ABC1	WAK-RLK
Adinel	Adinel_JAKNSL_Ane08719.m	RLK	LRR_1|LRR_8|LRR_4|LRR_4|LRR_1|LRR_4|LRR_1|LRR_8|LRR_1|LRR_1|LRR_4|LRR_1|LRR_8|LRR_4|LRR_1|LRR_1|LRR_8|LRR_4|LRR_6|LRR_1|Pkinase|PK_Tyr_Ser-Thr	LRR-RLK
Adinel	Adinel_JAKNSL_Ane08913.m	RLK	LRRNT_2|LRR_8|LRR_8|LRR_4|LRR_1|LRR_4|LRR_8|LRR_4|LRR_1|LRR_4|LRR_1|LRR_6|LRR_1|LRR_8|LRR_4|LRR_6|LRR_1|LRR_4|LRR_1|LRR_8|LRR_6|LRR_4|LRR_1|LRR_1|LRR_8|LRR_4|LRR_1|LRR_1|LRR_8|LRR_4|LRR_6|LRR_1|LRR_8|LRR_4|LRR_1|LRR_1|LRR_4|LRR_1|LRR_8|LRR_4|LRR_1|LRR_1|Island|LRR_6|LRR_8|LRR_4|LRR_1|LRR_8|LRR_4|LRR_1|LRR_1|LRR_1|ABC1|Pkinase|PK_Tyr_Ser-Thr|ABC1	LRR-RLK
Adinel	Adinel_JAKNSL_Ane09090.m	RLK	Pkinase|PK_Tyr_Ser-Thr|PK_Tyr_Ser-Thr|Pkinase|PK_Tyr_Ser-Thr	other-RLK
Adinel	Adinel_JAKNSL_Ane09118.m	RLK	PRIMA1|Psg1|Shisa|ABC1|Pkinase|PK_Tyr_Ser-Thr|ABC1	other-RLK
Adinel	Adinel_JAKNSL_Ane09129.m	RLK	PK_Tyr_Ser-Thr|Pkinase	other-RLK
Adinel	Adinel_JAKNSL_Ane09472.m	RLK	LysM|LysM|LysM|PK_Tyr_Ser-Thr|Pkinase	LysM-RLK
Adinel	Adinel_JAKNSL_Ane09475.m	RLP	LRR_4|LRR_8|LRR_6|LRR_8|LRR_1|LRR_6|LRR_8|LRR_1|LRR_4|LRR_8|LRR_1|LRR_4|LRR_1	LRR-RLP
Adinel	Adinel_JAKNSL_Ane09544.m	RLK	LRRNT_2|LRR_8|LRR_4|LRR_1|LRR_4|LRR_1|LRR_8|LRR_1|LRR_4|LRR_1|LRR_8|LRR_8|LRR_4|LRR_1|LRR_8|LRR_1|LRR_1|LRR_4|LRR_8|PK_Tyr_Ser-Thr|Pkinase	LRR-RLK
Adinel	Adinel_JAKNSL_Ane09722.m	RLK	GUB_WAK_bind|Pkinase|PK_Tyr_Ser-Thr	WAK-RLK
Adinel	Adinel_JAKNSL_Ane09800.m	RLK	SPARK|PIG-U|PK_Tyr_Ser-Thr|Pkinase|APH|ABC1	SPARK-RLK
Adinel	Adinel_JAKNSL_Ane09872.m	RLK	LRRNT_2|LRR_8|LRR_6|LRR_8|LRR_4|LRR_1|LRR_8|LRR_8|LRR_4|LRR_1|LRR_1|LRR_8|LRR_4|LRR_6|LRR_1|LRR_4|LRR_1|LRR_8|LRR_6|LRR_4|LRR_1|LRR_1|LRR_8|LRR_4|LRR_1|LRR_1|LRR_8|LRR_4|LRR_1|LRR_8|LRR_4|LRR_1|LRR_1|LRR_4|LRR_1|LRR_8|LRR_1|LRR_1|Island|LRR_6|LRR_8|LRR_4|LRR_1|LRR_8|LRR_4|LRR_1|LRR_4|LRR_1|LRR_1|ABC1|Pkinase|PK_Tyr_Ser-Thr|ABC1	LRR-RLK
Adinel	Adinel_JAKNSL_Ane09875.m	RLK	Stress-antifung|Stress-antifung|ABC1|Pkinase|PK_Tyr_Ser-Thr|ABC1|APH	CRR-RLK
Adinel	Adinel_JAKNSL_Ane10022.m	RLK	Pkinase|PK_Tyr_Ser-Thr	other-RLK
Adinel	Adinel_JAKNSL_Ane10079.m	RLK	Pkinase|PK_Tyr_Ser-Thr|Kinase-like	other-RLK
Adinel	Adinel_JAKNSL_Ane10190.m	RLK	Malectin_like|Malectin|LRR_8|LRR_4|LRR_1|LRR_1|LRR_4|LRR_4|LRR_1|PK_Tyr_Ser-Thr|Pkinase	LRR-Mal.-RLK
Adinel	Adinel_JAKNSL_Ane10253.m	RLK	LRRNT_2|LRR_4|LRR_8|LRR_6|DUF6570|LRR_1|LRR_4|LRR_5|LRR_6|LRR_4|LRR_1|LRR_8|LRR_4|LRR_1|LRR_4|LRR_1|LRR_8|LRR_6|LRR_4|LRR_1|LRR_1|LRR_1|LRR_8|LRR_4|LRR_4|LRR_1|LRR_6|LRR_1|LRR_8|LRR_4|LRR_1|LRR_6|LRR_1|LRR_8|LRR_4|LRR_1|LRR_6|LRR_1|LRR_4|LRR_8|LRR_1|LRR_1|LRR_4|LRR_8|LRR_1|LRR_6|LRR_4|LRR_1|PK_Tyr_Ser-Thr|Pkinase	LRR-RLK
Adinel	Adinel_JAKNSL_Ane10364.m	RLK	ABC1|PK_Tyr_Ser-Thr|Pkinase|ABC1|Pkinase_fungal	other-RLK
Adinel	Adinel_JAKNSL_Ane10413.m	RLK	Lectin_legB|Bact_lectin|ABC1|PK_Tyr_Ser-Thr|Pkinase|ABC1|Pkinase_fungal	Lectin-RLK
Adinel	Adinel_JAKNSL_Ane10447.m	RLK	B_lectin|PAN_1|PAN_3|ABC1|Pkinase|PK_Tyr_Ser-Thr|ABC1	Lectin-RLK
Adinel	Adinel_JAKNSL_Ane10481.m	RLK	LRRNT_2|LRR_4|LRR_8|LRR_8|LRR_4|LRR_1|LRR_1|LRR_4|LRR_4|LRR_1|LRR_8|LRR_4|LRR_1|Pkinase|PK_Tyr_Ser-Thr	LRR-RLK
Adinel	Adinel_JAKNSL_Ane10653.m	RLK	B_lectin|PAN_2|PAN_1|ABC1|Pkinase|PK_Tyr_Ser-Thr|ABC1	Lectin-RLK
Adinel	Adinel_JAKNSL_Ane10837.m	RLK	LRRNT_2|LRR_8|LRR_4|LRR_1|LRR_8|LRR_1|LRR_4|LRR_1|LRR_1|LRR_8|LRR_4|LRR_1|LRR_1|LRR_4|LRR_4|LRR_1|LRR_8|LRR_4|LRR_1|LRR_1|LRR_1|LRR_8|LRR_4|LRR_1|PK_Tyr_Ser-Thr	LRR-RLK
Adinel	Adinel_JAKNSL_Ane10964.m	RLK	LRRNT_2|LRR_8|LRR_4|LRR_1|LRR_4|LRR_1|LRR_1|LRR_8|LRR_4|LRR_1|LRR_8|LRR_4|LRR_1|LRR_8|LRR_1|LRR_8|LRR_1|LRR_8|LRR_4|LRR_1|LRR_8|LRR_1|LRR_4|LRR_1|LRR_8|LRR_1|LRR_8|LRR_4|LRR_1|LRR_8|LRR_4|LRR_1|LRR_1|LRR_8|LRR_8|LRR_1|LRR_4|LRR_1|LRR_8|LRR_1|LRR_1|LRR_1|LRR_8|LRR_1|LRR_4|LRR_1|LRR_8|LRR_1|LRR_4|LRR_1|Pkinase|PK_Tyr_Ser-Thr|ABC1|ABC1	LRR-RLK
Adinel	Adinel_JAKNSL_Ane10966.m	RLK	LRR_4|LRR_8|LRR_1|LRR_8|LRR_6|LRR_8|LRR_1|LRR_4|LRR_1|LRR_1|LRR_1|LRR_1|LRR_8|LRR_1|LRR_4|LRR_6|LRR_1|LRR_8|LRR_6|LRR_1|LRR_4|LRR_6|LRR_1|Pkinase|PK_Tyr_Ser-Thr	LRR-RLK
Adinel	Adinel_JAKNSL_Ane10972.m	RLK	Pkinase|PK_Tyr_Ser-Thr	other-RLK
Adinel	Adinel_JAKNSL_Ane11073.m	RLK	Pkinase|PK_Tyr_Ser-Thr	other-RLK
Adinel	Adinel_JAKNSL_Ane11084.m	RLK	Stress-antifung|Stress-antifung|ABC1|PK_Tyr_Ser-Thr|Pkinase|ABC1|APH	CRR-RLK
Adinel	Adinel_JAKNSL_Ane11107.m	RLK	LRRNT_2|LRR_4|LRR_8|LRR_1|LRR_4|LRR_8|LRR_1|LRR_4|LRR_4|LRR_1|LRR_8|LRR_4|LRR_8|LRR_1|LRR_4|LRR_8|LRR_1|LRR_1|PK_Tyr_Ser-Thr|Pkinase	LRR-RLK
Adinel	Adinel_JAKNSL_Ane11166.m	RLK	LRRNT_2|LRR_8|LRR_4|LRR_4|LRR_1|LRR_1|LRR_8|LRR_4|LRR_1|LRR_4|LRR_1|LRR_8|LRR_1|LRR_4|ABC1|PK_Tyr_Ser-Thr|Pkinase|ABC1	LRR-RLK
Adinel	Adinel_JAKNSL_Ane11175.m	RLK	Pkinase|PK_Tyr_Ser-Thr|APH|Kdo|ABC1|Kinase-like|APH|AIF-1|EF-hand_8|DUF5580_M|EF-hand_4|EF-hand_7|EF-hand_1|EF-hand_6|EF-hand_5|EF-hand_9|EF-hand_8|EF-hand_1|EF-hand_6|EF-hand_5|EF-hand_8|EF-hand_4|AIF-1|EF-hand_7|EF-hand_1|EF-hand_6|EF-hand_5|EF-hand_9|EF-hand_8|EF-hand_1|EF-hand_6|EF-hand_5	other-RLK
Adinel	Adinel_JAKNSL_Ane11365.m	RLK	Lectin_legB|ABC1|Pkinase|PK_Tyr_Ser-Thr|ABC1	Lectin-RLK
Adinel	Adinel_JAKNSL_Ane11475.m	RLK	LRRNT_2|LRR_8|LRR_6|LRR_8|LRR_4|LRR_1|LRR_6|LRR_1|LRR_8|LRR_4|LRR_1|LRR_4|LRR_8|LRR_4|LRR_8|LRR_4|LRR_4|LRR_1|LRR_8|LRR_4|LRR_1|LRR_6|LRR_8|LRR_1|LRR_4|LRR_1|LRR_8|LRR_6|LRR_4|LRR_1|LRR_8|LRR_1|LRR_1|LRR_8|LRR_4|LRR_6|LRR_1|LRR_8|LRR_6|LRR_4|LRR_1|Pkinase|PK_Tyr_Ser-Thr|ABC1	LRR-RLK
Adinel	Adinel_JAKNSL_Ane11649.m	RLP	LRRNT_2|LRR_4|LRR_8|LRR_8|LRR_1|LRR_4|LRR_1|LRR_8|LRR_4|LRR_1|LRR_1|LRR_8|LRR_6|LRR_1|LRR_4|LRR_8|LRR_1|LRR_4|LRR_1|LRR_8|LRR_1|LRR_4|LRR_8|LRR_1|LRR_8|LRR_4|LRR_1|LRR_6|LRR_1|LRR_1|LRR_4|LRR_8|LRR_1|LRR_1|LRR_1|LRR_8|LRR_4|LRR_1|LRR_4|LRR_1|LRR_8|LRR_1|LRR_1|LRR_1|LRR_8|LRR_4|LRR_1|LRR_8|LRR_1|LRR_4|LRR_1|LRR_8|LRR_4|LRR_1|LRR_6|LRR_1	LRR-RLP
Adinel	Adinel_JAKNSL_Ane11670.m	RLK	EDR1|PK_Tyr_Ser-Thr|Pkinase|APH|Haspin_kinase	other-RLK
Adinel	Adinel_JAKNSL_Ane11795.m	RLK	Lectin_legB|PK_Tyr_Ser-Thr|Pkinase	Lectin-RLK
Adinel	Adinel_JAKNSL_Ane12346.m	RLK	WAK_assoc|PRIMA1|Pkinase|PK_Tyr_Ser-Thr	WAK-RLK
Adinel	Adinel_JAKNSL_Ane12348.m	RLK	WAK_assoc|ABC1|Pkinase|PK_Tyr_Ser-Thr|ABC1|Haspin_kinase	WAK-RLK
Adinel	Adinel_JAKNSL_Ane12367.m	RLK	WAK_assoc|Pkinase|PK_Tyr_Ser-Thr|APH|PIP49_C|Kinase-like	WAK-RLK
Adinel	Adinel_JAKNSL_Ane12370.m	RLK	WAK_assoc	WAK-RLK
Adinel	Adinel_JAKNSL_Ane12468.m	RLK	B_lectin|S_locus_glycop|PAN_1|Cadherin_C_2|PK_Tyr_Ser-Thr|Pkinase|PK_Tyr_Ser-Thr	Lectin-RLK
Adinel	Adinel_JAKNSL_Ane12470.m	RLK	EphA2_TM|PK_Tyr_Ser-Thr|Pkinase|Pkinase|PK_Tyr_Ser-Thr	other-RLK
Adinel	Adinel_JAKNSL_Ane12474.m	RLK	B_lectin|S_locus_glycop|PAN_1|ABC1|Pkinase|PK_Tyr_Ser-Thr|PIP49_C|Kinase-like|ABC1	Lectin-RLK
Adinel	Adinel_JAKNSL_Ane12502.m	RLK	LRR_1|LRR_4|LRR_8|LRR_4|LRR_1|ABC1|Pkinase|PK_Tyr_Ser-Thr|ABC1|Pkinase_fungal	LRR-RLK
Adinel	Adinel_JAKNSL_Ane12525.m	RLK	RCC1_2|RCC1_2|RCC1_2|RCC1_2|ABC1|Pkinase|PK_Tyr_Ser-Thr	RCC1-RLK
Adinel	Adinel_JAKNSL_Ane12651.m	RLK	LRRNT_2|LRR_8|LRR_4|LRR_1|LRR_8|LRR_4|LRR_4|LRR_1|LRR_8|LRR_4|LRR_1|LRR_4|LRR_4|LRR_1|LRR_8|LRR_4|LRR_4|LRR_1|LRR_8|LRR_4|LRR_1|LRR_8|LRR_4|LRR_1|LRR_1|LRR_8|LRR_4|LRR_1|LRR_1|LRR_8|LRR_4|LRR_1|LRR_1|LRR_8|LRR_4|LRR_1|LRR_1|LRR_8|LRR_1|LRR_1|LRR_4|LRR_8|LRR_4|LRR_1|Pkinase|PK_Tyr_Ser-Thr	LRR-RLK
Adinel	Adinel_JAKNSL_Ane12665.m	RLK	LRR_8|LRR_1|LRR_4|LRR_1|LRR_4|LRR_8|LRR_4|LRR_1|LRR_8|LRR_4|LRR_4|LRR_8|LRR_4|LRR_1|LRR_8|LRR_4|LRR_4|LRR_1|LRR_4|LRR_8|LRR_4|LRR_1|LRR_4|LRR_1|LRR_8|LRR_4|LRR_1|LRR_4|LRR_1|LRR_1|LRR_8|LRR_1|LRR_4|LRR_1|LRR_8|LRR_4|LRR_1|LRR_4|LRR_1|Pkinase|PK_Tyr_Ser-Thr	LRR-RLK
Adinel	Adinel_JAKNSL_Ane12792.m	RLK	Lectin_legB|Bact_lectin|PK_Tyr_Ser-Thr|Pkinase	Lectin-RLK
Adinel	Adinel_JAKNSL_Ane12793.m	RLK	Lectin_legB|PK_Tyr_Ser-Thr|Pkinase	Lectin-RLK
Adinel	Adinel_JAKNSL_Ane12874.m	RLK	LRR_8|LRR_4|LRR_1|LRR_4|LRR_1|LRR_8|LRR_4|LRR_1|LRR_8|LRR_4|LRR_1|LRR_1|LRR_8|LRR_4|LRR_1|LRR_6|LRR_8|LRR_4|LRR_1|LRR_8|LRR_4|LRR_1|LRR_6|LRR_4|LRR_1|LRR_8|LRR_1|PK_Tyr_Ser-Thr|Pkinase|APH|RIO1|ABC1	LRR-RLK
Adinel	Adinel_JAKNSL_Ane12906.m	RLK	Malectin_like|Malectin|LRR_8|LRR_1|LRR_4|LRR_1|ABC1|Pkinase|PK_Tyr_Ser-Thr|ABC1	LRR-Mal.-RLK
Adinel	Adinel_JAKNSL_Ane13055.m	RLK	Lectin_legB|ABC1|Pkinase|PK_Tyr_Ser-Thr|ABC1	Lectin-RLK
Adinel	Adinel_JAKNSL_Ane13585.m	RLK	LRRNT_2|LRR_8|LRR_4|LRR_1|LRR_4|LRR_1|LRR_1|LRR_8|LRR_8|LRR_1|LRR_4|LRR_1|LRR_8|LRR_4|LRR_1|LRR_1|LRR_4|LRR_8|LRR_4|LRR_1|LRR_4|LRR_1|LRR_4|LRR_8|LRR_1|LRR_8|LRR_1|LRR_8|LRR_4|LRR_1|LRR_4|LRR_1|LRR_1|ABC1|Pkinase|PK_Tyr_Ser-Thr|ABC1	LRR-RLK
Adinel	Adinel_JAKNSL_Ane13647.m	RLK	LRRNT_2|LRR_8|LRR_4|LRR_1|LRR_6|LRR_8|LRR_4|LRR_1|LRR_1|LRR_6|LRR_4|LRR_1|LRR_8|LRR_4|LRR_4|LRR_1|LRR_8|LRR_6|LRR_4|LRR_1|LRR_4|LRR_1|LRR_8|LRR_1|LRR_4|LRR_4|LRR_1|LRR_4|LRR_1|LRR_8|LRR_8|LRR_1|LRR_4|LRR_4|LRR_6|LRR_1|LRR_1|PK_Tyr_Ser-Thr|Pkinase	LRR-RLK
Adinel	Adinel_JAKNSL_Ane13686.m	RLK	Lectin_C|Lectin_C|Pkinase|PK_Tyr_Ser-Thr	Lectin-RLK
Adinel	Adinel_JAKNSL_Ane13765.m	RLK	LRRNT_2|LRR_8|LRR_4|LRR_6|LRR_1|LRR_8|LRR_6|LRR_4|LRR_1|LRR_1|LRR_8|LRR_4|LRR_1|LRR_8|LRR_4|LRR_4|LRR_1|LRR_8|LRR_4|LRR_1|LRR_4|LRR_1|LRR_4|LRR_1|LRR_8|LRR_4|LRR_1|LRR_1|LRR_8|LRR_4|LRR_4|LRR_1|LRR_4|LRR_1|LRR_8|LRR_4|LRR_1|LRR_1|LRR_8|LRR_4|LRR_1|LRR_1|LRR_8|LRR_6|LRR_4|LRR_1|LRR_8|LRR_1|LRR_6|LRR_4|LRR_1|Pkinase|PK_Tyr_Ser-Thr	LRR-RLK
Adinel	Adinel_JAKNSL_Ane13768.m	RLK	LRRNT_2|LRR_8|LRR_4|LRR_1|LRR_8|LRR_4|LRR_1|LRR_4|LRR_1|LRR_8|LRR_8|LRR_4|LRR_1|LRR_8|LRR_4|LRR_8|LRR_1|LRR_4|LRR_1|LRR_4|LRR_1|LRR_8|LRR_4|LRR_1|LRR_8|LRR_4|LRR_1|LRR_1|LRR_8|LRR_4|LRR_1|LRR_4|LRR_1|LRR_4|LRR_1|LRR_8|LRR_4|LRR_1|LRR_1|LRR_8|LRR_4|LRR_1|LRR_1|LRR_8|LRR_4|LRR_1|LRR_8|LRR_1|LRR_4|LRR_4|LRR_1|LRR_1|Pkinase|PK_Tyr_Ser-Thr	LRR-RLK
Adinel	Adinel_JAKNSL_Ane13890.m	RLK	B_lectin|S_locus_glycop|PAN_1|Pkinase|PK_Tyr_Ser-Thr|Pkinase_fungal|ABC1	Lectin-RLK
Adinel	Adinel_JAKNSL_Ane14118.m	RLK	Adeno_E3_CR2|PK_Tyr_Ser-Thr|Pkinase	other-RLK
Adinel	Adinel_JAKNSL_Ane14297.m	RLK	AP_endonuc_2|Pkinase|PK_Tyr_Ser-Thr|Kdo	other-RLK
Adinel	Adinel_JAKNSL_Ane14352.m	RLK	LRR_4|LRR_8|LRR_1|LRR_8|LRR_1|LRR_4|LRR_8|LRR_4|LRR_1|LRR_1|LRR_1|LRR_8|LRR_4|LRR_1|LRR_1|LRR_8|LRR_4|LRR_1|LRR_8|LRR_4|LRR_4|LRR_8|LRR_4|LRR_1|LRR_4|LRR_1|LRR_4|LRR_1|LRR_8|LRR_1|LRR_4|LRR_1|LRR_1|LRR_1|LRR_8|LRR_1|LRR_8|LRR_1|LRR_1|LRR_4|ABC1|Pkinase|PK_Tyr_Ser-Thr|ABC1	LRR-RLK
Adinel	Adinel_JAKNSL_Ane14389.m	RLK	Pkinase|PK_Tyr_Ser-Thr|Pkinase|PK_Tyr_Ser-Thr	other-RLK
Adinel	Adinel_JAKNSL_Ane14507.m	RLK	Malectin_like|Malectin|Malectin|PK_Tyr_Ser-Thr|Pkinase	Malectin-RLK
Adinel	Adinel_JAKNSL_Ane14678.m	RLK	B_lectin|PAN_2|PAN_1|ABC1|Pkinase|PK_Tyr_Ser-Thr|ABC1	Lectin-RLK
Adinel	Adinel_JAKNSL_Ane14693.m	RLK	S_locus_glycop|PAN_2|ABC1|Pkinase|PK_Tyr_Ser-Thr|ABC1	other-RLK
Adinel	Adinel_JAKNSL_Ane14770.m	RLK	B_lectin|S_locus_glycop|PAN_2|PAN_1|PK_Tyr_Ser-Thr|Pkinase|APH|PIP49_C|ABC1	Lectin-RLK
Adinel	Adinel_JAKNSL_Ane14772.m	RLK	RCC1_2|RCC1_2|RCC1_2|RCC1_2|PK_Tyr_Ser-Thr|Pkinase	RCC1-RLK
Adinel	Adinel_JAKNSL_Ane14789.m	RLK	LRRNT_2|LRR_4|LRR_8|LRR_4|LRR_1|LRR_1|LRR_8|LRR_4|LRR_1|LRR_1|Pkinase|PK_Tyr_Ser-Thr	LRR-RLK
Adinel	Adinel_JAKNSL_Ane14941.m	RLK	Stress-antifung|Stress-antifung|Pkinase_fungal|PK_Tyr_Ser-Thr|Pkinase|APH	CRR-RLK
Adinel	Adinel_JAKNSL_Ane15084.m	RLK	LRRNT_2|LRR_8|LRR_8|LRR_4|LRR_1|LRR_8|LRR_1|LRR_6|LRR_1|LRR_4|LRR_6|LRR_1|PK_Tyr_Ser-Thr|Pkinase	LRR-RLK
Adinel	Adinel_JAKNSL_Ane15225.m	RLK	GUB_WAK_bind|WAK_assoc	WAK-RLK
Adinel	Adinel_JAKNSL_Ane15231.m	RLK	LRR_8|LRR_4|LRR_1|LRR_1|LRR_8|LRR_4|LRR_1|LRR_1|LRR_8|LRR_1|LRR_1|LRR_4|LRR_1|LRR_8|LRR_4|LRR_1|LRR_4|LRR_1|LRR_8|LRR_8|LRR_4|LRR_1|LRR_4|LRR_1|PK_Tyr_Ser-Thr|Pkinase	LRR-RLK
Adinel	Adinel_JAKNSL_Ane15327.m	RLK	LRRNT_2|LRR_8|LRR_4|LRR_8|LRR_4|LRR_1|LRR_1|LRR_8|LRR_4|LRR_1|LRR_1|LRR_8|LRR_4|LRR_1|LRR_1|LRR_8|LRR_4|LRR_1|LRR_4|LRR_8|LRR_1|LRR_4|LRR_1|LRR_1|LRR_8|LRR_8|LRR_1|LRR_4|LRR_8|LRR_4|LRR_1|LRR_8|LRR_1|LRR_8|LRR_1|LRR_4|LRR_1|LRR_8|LRR_4|LRR_1|LRR_1|LRR_4|LRR_8|LRR_1|LRR_8|LRR_4|LRR_1|LRR_4|LRR_1|LRR_8|LRR_4|LRR_1|LRR_8|LRR_1|LRR_1|Pkinase|PK_Tyr_Ser-Thr	LRR-RLK
Adinel	Adinel_JAKNSL_Ane15478.m	RLP	LRRNT_2|LRR_4|LRR_8|LRR_6|LRR_1|LRR_4|LRR_8|LRR_6|LRR_1	LRR-RLP
Adinel	Adinel_JAKNSL_Ane15488.m	RLK	Lectin_legB|ABC1|Pkinase|PK_Tyr_Ser-Thr|ABC1|Pkinase_fungal	Lectin-RLK
Adinel	Adinel_JAKNSL_Ane15489.m	RLK	Lectin_legB|ABC1|Pkinase|PK_Tyr_Ser-Thr|ABC1|Pkinase_fungal	Lectin-RLK
Adinel	Adinel_JAKNSL_Ane15490.m	RLK	Lectin_legB|Comm|Pkinase|PK_Tyr_Ser-Thr|ABC1|ABC1	Lectin-RLK
Adinel	Adinel_JAKNSL_Ane15495.m	RLK	Lectin_legB|ABC1|Pkinase|PK_Tyr_Ser-Thr|ABC1|APH	Lectin-RLK
Adinel	Adinel_JAKNSL_Ane15497.m	RLK	Lectin_legB|ABC1|Pkinase|PK_Tyr_Ser-Thr|ABC1	Lectin-RLK
Adinel	Adinel_JAKNSL_Ane15505.m	RLK	Lectin_legB|TMEM154|Pkinase|PK_Tyr_Ser-Thr|Pkinase_fungal|Pkinase_fungal	Lectin-RLK
Adinel	Adinel_JAKNSL_Ane15545.m	RLK	LRRNT_2|LRR_8|LRR_4|LRR_8|LRR_4|LRR_8|LRR_1|LRR_4|LRR_4|LRR_1|LRR_4|LRR_8|LRR_1|LRR_1|LRR_4|LRRNT_2|LRR_8|LRR_4|LRR_1|ABC1|PK_Tyr_Ser-Thr|Pkinase|ABC1	LRR-RLK
Adinel	Adinel_JAKNSL_Ane15553.m	RLK	LRR_8|LRR_4|LRR_1|LRR_8|LRR_1|LRR_4|LRR_1|LRR_1|LRR_8|LRR_1|LRR_4|LRR_1|LRR_8|LRR_4|LRR_1|LRR_8|LRR_4|LRR_1|LRR_8|LRR_4|LRR_1|LRR_4|LRR_1|LRR_8|LRR_1|LRR_4|LRR_8|LRR_1|LRR_4|LRR_1|LRR_8|LRR_1|LRR_4|LRR_1|LRR_8|LRR_1|LRR_4|LRR_1|LRR_4|LRR_1|LRR_8|LRR_1|PK_Tyr_Ser-Thr|Pkinase	LRR-RLK
Adinel	Adinel_JAKNSL_Ane15583.m	RLK	RCC1_2|RCC1_2|RCC1_2|RCC1_2|ABC1|PK_Tyr_Ser-Thr|Pkinase	RCC1-RLK
Adinel	Adinel_JAKNSL_Ane15585.m	RLK	PK_Tyr_Ser-Thr|Pkinase|Pkinase_fungal	other-RLK
Adinel	Adinel_JAKNSL_Ane15610.m	RLK	Lectin_legB|Bact_lectin|ABC1|Pkinase|PK_Tyr_Ser-Thr|ABC1|PK_Tyr_Ser-Thr	Lectin-RLK
Adinel	Adinel_JAKNSL_Ane15627.m	RLK	LRR_1|LRR_1|PK_Tyr_Ser-Thr|Pkinase	LRR-RLK
Adinel	Adinel_JAKNSL_Ane16048.m	RLK	LRRNT_2|LRR_8|LRR_4|LRR_1|LRR_1|LRR_4|LRR_8|LRR_1|LRR_1|ABC1|PK_Tyr_Ser-Thr|Pkinase|ABC1	LRR-RLK
Adinel	Adinel_JAKNSL_Ane16134.m	RLK	PK_Tyr_Ser-Thr|Pkinase|UPF0193|PK_Tyr_Ser-Thr|Pkinase|UPF0193	other-RLK
Adinel	Adinel_JAKNSL_Ane16202.m	RLK	SPARK|ABC1|Pkinase|PK_Tyr_Ser-Thr|Pkinase_fungal|ABC1	SPARK-RLK
Adinel	Adinel_JAKNSL_Ane16271.m	RLK	GUB_WAK_bind|ABC1|PK_Tyr_Ser-Thr|Pkinase|APH|ABC1	WAK-RLK
Adinel	Adinel_JAKNSL_Ane16366.m	RLK	Haspin_kinase|PK_Tyr_Ser-Thr|Pkinase|ABC1|ABC1	other-RLK
Adinel	Adinel_JAKNSL_Ane16456.m	RLK	Pkinase|PK_Tyr_Ser-Thr	other-RLK
Adinel	Adinel_JAKNSL_Ane16468.m	RLK	LRRNT_2|LRR_8|LRR_4|LRR_1|LRR_1|LRR_8|LRR_4|LRR_1|LRR_4|LRR_1|LRR_1|LRR_8|LRR_8|LRR_4|LRR_1|LRR_1|LRR_8|LRR_8|LRR_4|LRR_1|LRR_1|LRR_8|LRR_1|LRR_1|LRR_4|LRR_1|LRR_8|LRR_8|LRR_4|LRR_1|LRR_1|LRR_4|LRR_1|LRR_8|LRR_1|LRR_8|LRR_4|LRR_1|LRR_4|LRR_1|ABC1|Pkinase|PK_Tyr_Ser-Thr|ABC1	LRR-RLK
Adinel	Adinel_JAKNSL_Ane16912.m	RLK	LRR_4|LRR_8|LRR_6|LRR_8|LRR_4|LRR_1|LRR_6|LRR_4|LRR_1|LRR_8|PK_Tyr_Ser-Thr|Pkinase	LRR-RLK
Adinel	Adinel_JAKNSL_Ane16979.m	RLK	LRRNT_2|LRR_1|LRR_4|LRR_4|LRR_8|LRR_1|LRR_4|LRR_1|LRR_8|LRR_4|LRR_1|LRR_4|LRR_1|LRR_4|LRR_8|LRR_1|LRR_4|LRR_1|Pkinase|PK_Tyr_Ser-Thr	LRR-RLK
Adinel	Adinel_JAKNSL_Ane16989.m	RLK	LRRNT_2|LRR_8|LRR_4|LRR_4|LRR_8|LRR_1|LRR_8|LRR_1|LRR_4|LRR_4|LRR_1|LRR_4|LRR_8|LRR_4|LRR_8|LRR_1|LRR_1|PK_Tyr_Ser-Thr|Pkinase	LRR-RLK
Adinel	Adinel_JAKNSL_Ane17026.m	RLK	B_lectin|S_locus_glycop|PAN_2|PAN_1|TM_ErbB1|PK_Tyr_Ser-Thr|Pkinase|PIP49_C|ABC1	Lectin-RLK
Adinel	Adinel_JAKNSL_Ane17027.m	RLK	S_locus_glycop|PAN_2|PAN_1|PK_Tyr_Ser-Thr|Pkinase|PIP49_C|ABC1	other-RLK
Adinel	Adinel_JAKNSL_Ane17124.m	RLK	RCC1_2|RCC1_2|RCC1_2|RCC1_2|ABC1|Pkinase|PK_Tyr_Ser-Thr|ABC1	RCC1-RLK
Adinel	Adinel_JAKNSL_Ane17275.m	RLK	Pkinase|PK_Tyr_Ser-Thr	other-RLK
Adinel	Adinel_JAKNSL_Ane17310.m	RLK	Cu_bind_like|ABC1|Pkinase|PK_Tyr_Ser-Thr|ABC1	other-RLK
Adinel	Adinel_JAKNSL_Ane17355.m	RLK	LRRNT_2|LRR_8|LRR_4|LRR_6|LRR_8|LRR_1|LRR_6|LRR_4|LRR_8|LRR_1|LRR_6|LRR_1|LRR_4|LRR_1|LRR_8|LRR_1|LRR_4|PK_Tyr_Ser-Thr|Pkinase|Kinase-like	LRR-RLK
Adinel	Adinel_JAKNSL_Ane17430.m	RLK	SPARK|ABC1|Pkinase|PK_Tyr_Ser-Thr|APH|ABC1	SPARK-RLK
Adinel	Adinel_JAKNSL_Ane17445.m	RLK		other-RLK
Adinel	Adinel_JAKNSL_Ane17656.m	RLK	Lectin_legB|ABC1|PK_Tyr_Ser-Thr|Pkinase|ABC1|Pkinase_fungal	Lectin-RLK
Adinel	Adinel_JAKNSL_Ane17724.m	RLK	Malectin_like|Malectin|TM_ErbB1|ABC1|PK_Tyr_Ser-Thr|Pkinase|ABC1	Malectin-RLK
Adinel	Adinel_JAKNSL_Ane17734.m	RLK	LRRNT_2|LRR_8|LRR_4|LRR_1|LRR_4|LRR_1|LRR_8|LRR_4|LRR_1|LRR_4|LRR_1|LRR_8|LRR_1|PK_Tyr_Ser-Thr|Pkinase	LRR-RLK
Adinel	Adinel_JAKNSL_Ane17918.m	RLK	Pkinase|PK_Tyr_Ser-Thr|FTA2|Kdo	other-RLK
Adinel	Adinel_JAKNSL_Ane17983.m	RLK	Glyco_hydro_19|Nucleos_tra2_C|Pkinase|PK_Tyr_Ser-Thr|ABC1|ABC1	GH-RLK
Adinel	Adinel_JAKNSL_Ane18042.m	RLP	LRR_8|LRR_4|LRR_1|LRR_4|LRR_6|LRR_1|LRR_6|LRR_1|LRR_8|LRR_4|LRR_1|LRR_6|LRR_1	LRR-RLP
Adinel	Adinel_JAKNSL_Ane18122.m	RLK	B_lectin|S_locus_glycop|PAN_1|PK_Tyr_Ser-Thr|Pkinase	Lectin-RLK
Adinel	Adinel_JAKNSL_Ane18123.m	RLK	B_lectin|S_locus_glycop|PK_Tyr_Ser-Thr|Pkinase	Lectin-RLK
Adinel	Adinel_JAKNSL_Ane18341.m	RLK	LRRNT_2|LRR_8|LRR_4|LRR_1|LRR_6|LRR_1|LRR_4|LRR_6|LRR_4|LRR_1|LRR_8|LRR_4|LRR_1|LRR_4|LRR_1|LRR_6|LRR_8|LRR_4|LRR_1|LRR_4|LRR_1|LRR_4|LRR_1|LRR_1|LRR_8|LRR_4|LRR_1|LRR_6|LRR_1|ABC1|Pkinase|PK_Tyr_Ser-Thr|ABC1	LRR-RLK
Adinel	Adinel_JAKNSL_Ane18394.m	RLK	WAK_assoc|PK_Tyr_Ser-Thr|Pkinase	WAK-RLK
Adinel	Adinel_JAKNSL_Ane18395.m	RLK	Pkinase|PK_Tyr_Ser-Thr	other-RLK
Adinel	Adinel_JAKNSL_Ane18447.m	RLK	LRRNT_2|LRR_8|LRR_6|LRR_4|LRR_1|LRR_1|LRR_8|LRR_6|LRR_4|LRR_1|LRR_1|LRR_8|LRR_4|LRR_1|LRR_1|LRR_8|LRR_4|LRR_1|LRR_1|LRR_1|LRR_4|LRR_8|LRR_4|LRR_1|LRR_8|LRR_1|LRR_8|LRR_4|LRR_1|LRR_1|LRR_8|LRR_4|LRR_1|LRR_1|LRR_8|LRR_4|LRR_4|LRR_1|LRR_8|LRR_4|LRR_1|LRR_4|LRR_1|LRR_1|LRR_8|LRR_1|LRR_4|LRR_4|LRR_1|LRR_6|LRR_8|LRR_1|LRR_1|LRR_4|LRR_1|LRR_8|LRR_6|LRR_1|LRR_8|LRR_8|LRR_1|LRR_4|LRR_1|LRR_8|LRR_1|LRR_4|L…	LRR-RLK
Adinel	Adinel_JAKNSL_Ane18453.m	RLK	LRRNT_2|LRR_8|LRR_4|LRR_1|LRR_8|LRR_4|LRR_1|LRR_1|LRR_4|LRR_1|LRR_8|LRR_4|LRR_1|PRIMA1|PK_Tyr_Ser-Thr|Pkinase	LRR-RLK
Adinel	Adinel_JAKNSL_Ane18560.m	RLK	ABC1|PK_Tyr_Ser-Thr|Pkinase|ABC1	other-RLK
Adinel	Adinel_JAKNSL_Ane18585.m	RLK	LRRNT_2|LRR_4|LRR_8|LRR_4|LRR_1|LRR_4|LRR_8|LRR_1|LRR_4|LRR_1|LRR_1|Pkinase|PK_Tyr_Ser-Thr	LRR-RLK
Adinel	Adinel_JAKNSL_Ane18605.m	RLK	LRRNT_2|LRR_4|LRR_8|LRR_8|LRR_1|LRR_4|LRR_1|LRR_8|LRR_1|LRR_1|LRR_4|LRR_1|Pkinase|PK_Tyr_Ser-Thr	LRR-RLK
Adinel	Adinel_JAKNSL_Ane18828.m	RLK	LRR_1|LRR_4|LRR_8|LRR_1|LRR_4|LRR_1|LRR_8|LRR_1|LRR_8|LRR_1|LRR_4|LRR_1|LRR_8|LRR_4|LRR_1|LRR_1|PK_Tyr_Ser-Thr|Pkinase	LRR-RLK
Adinel	Adinel_JAKNSL_Ane18857.m	RLK	Pkinase|PK_Tyr_Ser-Thr	other-RLK
Adinel	Adinel_JAKNSL_Ane18984.m	RLK	Pkinase|PK_Tyr_Ser-Thr|Pkinase|Pkinase|Spt4	other-RLK
Adinel	Adinel_JAKNSL_Ane19047.m	RLK	PQQ_2|PQQ|Pkinase|PK_Tyr_Ser-Thr|Kdo|Pkinase_fungal|PK_Tyr_Ser-Thr|Pkinase|Ribonuc_2-5A|Ribonuc_2-5A	other-RLK
Adinel	Adinel_JAKNSL_Ane19211.m	RLK	Pkinase|PK_Tyr_Ser-Thr|Kinase-like	other-RLK
Adinel	Adinel_JAKNSL_Ane19234.m	RLP	LRR_4|LRR_8|LRR_4|LRR_1|LRR_6|LRR_8|LRR_4|LRR_1|LRR_8|LRR_4|LRR_1|LRR_4|LRR_8|LRR_6|LRR_1|PP2C|Guanylate_cyc	LRR-RLP
Adinel	Adinel_JAKNSL_Ane19352.m	RLK	Pkinase|PK_Tyr_Ser-Thr|RIO1	other-RLK
Adinel	Adinel_JAKNSL_Ane20131.m	RLK	LRRNT_2|LRR_8|LRR_4|LRR_8|LRR_4|LRR_8|LRR_4|LRR_1|LRR_4|LRR_1|LRR_4|LRR_8|LRR_1|LRR_1|LRRNT_2|LRR_8|LRR_4|LRR_1|Adeno_E3_CR2|ABC1|Pkinase|PK_Tyr_Ser-Thr|ABC1	LRR-RLK
Adinel	Adinel_JAKNSL_Ane20267.m	RLK	B_lectin|B_lectin|S_locus_glycop|Adeno_E3_CR2|Pkinase|PK_Tyr_Ser-Thr	Lectin-RLK
Adinel	Adinel_JAKNSL_Ane20334.m	RLP	LRR_8|LRR_8|LRR_4|LRR_1|LRR_4|LRR_1|LRR_8|LRR_1|LRR_4|LRR_1	LRR-RLP
Adinel	Adinel_JAKNSL_Ane20355.m	RLK	CYYR1|PK_Tyr_Ser-Thr|Pkinase	other-RLK
Adinel	Adinel_JAKNSL_Ane20362.m	RLK	Pkinase|PK_Tyr_Ser-Thr|ATG1-like_MIT2	other-RLK
Adinel	Adinel_JAKNSL_Ane20412.m	RLK	LRRNT_2|LRR_8|LRR_4|LRR_6|LRR_8|LRR_4|LRR_1|LRR_4|LRR_1|LRR_8|LRR_1|LRR_4|LRR_1|LRR_8|LRR_4|LRR_1|LRR_4|LRR_1|LRR_6|LRR_4|LRR_1|LRR_8|LRR_4|LRR_1|LRR_8|LRR_1|LRR_4|LRR_1|LRR_8|LRR_8|LRR_1|LRR_8|LRR_8|LRR_4|LRR_8|LRR_4|LRR_1|LRR_8|LRR_4|LRR_1|LRR_8|LRR_4|LRR_1|LRR_1|LRR_4|LRR_8|LRR_1|LRR_4|LRR_4|LRR_1|LRR_8|LRR_6|LRR_1|LRR_4|LRR_1|LRR_1|LRR_8|LRR_4|LRR_6|LRR_1|LRR_4|LRR_1|LRR_8|LRR_1|LRR_1|LRR_6|L…	LRR-RLK
Adinel	Adinel_JAKNSL_Ane20573.m	RLK	B_lectin|Pkinase|PK_Tyr_Ser-Thr	Lectin-RLK
Adinel	Adinel_JAKNSL_Ane20621.m	RLK	LRRNT_2|LRR_8|LRR_1|LRR_4|LRR_1|LRR_1|LRR_8|LRR_8|LRR_1|LRR_4|LRR_1|LRR_8|LRR_4|LRR_1|LRR_1|LRR_4|LRR_1|LRR_8|LRR_4|LRR_1|LRR_4|LRR_1|LRR_8|LRR_1|LRR_4|LRR_1|LRR_1|LRR_8|LRR_4|LRR_8|LRR_4|LRR_1|LRR_8|LRR_4|LRR_1|LRR_8|LRR_4|LRR_1|LRR_8|LRR_1|LRR_4|LRR_1|LRR_1|LRR_8|LRR_1|LRR_4|LRR_1|SAM_3|LRR_4|LRR_1|LRR_8|LRR_4|LRR_1|ABC1|Pkinase|PK_Tyr_Ser-Thr|ABC1	LRR-RLK
Adinel	Adinel_JAKNSL_Ane20664.m	RLK	LRR_4|LRR_6|LRR_8|LRR_4|LRR_1|LRR_6|LRR_8|LRR_4|LRR_1|LRR_6|LRR_8|LRR_1|LRR_4|LRR_1|PK_Tyr_Ser-Thr|Pkinase|APH|ABC1	LRR-RLK
Adinel	Adinel_JAKNSL_Ane20752.m	RLK	LRRNT_2|LRR_8|LRR_4|LRR_1|LRR_6|LRR_8|LRR_4|LRR_1|LRR_1|LRR_4|LRR_8|LRR_1|LRR_8|LRR_4|LRR_6|LRR_1|LRR_1|LRR_8|LRR_4|LRR_6|LRR_1|LRR_1|PK_Tyr_Ser-Thr|Pkinase|ABC1|ABC1	LRR-RLK
Adinel	Adinel_JAKNSL_Ane20770.m	RLK	LRR_8|LRR_4|LRR_1|LRR_4|LRR_1|LRR_8|LRR_6|LRR_8|LRR_4|LRR_1|LRR_6|LRR_4|LRR_1|LRR_8|LRR_4|PK_Tyr_Ser-Thr|Pkinase	LRR-RLK
Adinel	Adinel_JAKNSL_Ane20789.m	RLK	LRRNT_2|LRR_8|LRR_4|LRR_1|LRR_1|LRR_8|LRR_6|LRR_4|LRR_1|LRR_4|LRR_1|LRR_8|LRR_4|LRR_1|LRR_1|LRR_8|LRR_4|LRR_1|LRR_1|LRR_8|LRR_4|LRR_1|LRR_4|LRR_4|LRR_8|LRR_6|LRR_8|LRR_4|LRR_1|LRR_4|LRR_8|LRR_4|LRR_1|LRR_1|LRR_1|LRR_4|LRR_1|Pkinase|PK_Tyr_Ser-Thr	LRR-RLK
Adinel	Adinel_JAKNSL_Ane21089.m	RLK	LRRNT_2|LRR_8|LRR_4|LRR_1|LRR_4|LRR_8|LRR_1|LRR_4|LRR_1|LRR_8|LRR_4|LRR_1|LRR_1|LRR_8|LRR_1|Protocadherin|DUF4064|Pkinase|PK_Tyr_Ser-Thr	LRR-RLK
Adinel	Adinel_JAKNSL_Ane21122.m	RLP	LRRNT_2|LRR_8|LRR_4|LRR_1|LRR_1|LRR_4|LRR_8|LRR_4|LRR_1|LRR_8|LRR_1|LRR_1|LRR_4|LRR_1|LRR_8|LRR_4|LRR_1|LRR_8|LRR_4|LRR_1|LRR_1|LRR_1|LRR_8|LRR_4|LRR_1|LRR_8|LRR_1|LRR_4|LRR_1|LRR_1|LRR_1|LRR_4|LRR_8|LRR_4|LRR_1|LRR_1|LRR_8|LRR_8|LRR_4|LRR_1|LRR_1|LRR_4|LRR_1	LRR-RLP
Adinel	Adinel_JAKNSL_Ane21125.m	RLK	LRRNT_2|LRR_4|LRR_1|LRR_4|LRR_1|LRR_8|LRR_8|LRR_4|LRR_1|LRR_6|LRR_1|LRR_8|LRR_6|LRR_4|LRR_1|LRR_1|LRR_8|LRR_8|LRR_4|LRR_8|LRR_4|LRR_1|LRR_1|LRR_8|LRR_8|LRR_1|LRR_4|LRR_1|LRR_8|LRR_4|LRR_1|LRR_1|LRR_1|LRR_8|LRR_4|LRR_1|LRR_1|LRR_8|LRR_1|LRR_4|LRR_6|LRR_1|LRR_4|LRR_1|Pkinase|PK_Tyr_Ser-Thr|ABC1|PIP49_C	LRR-RLK
Adinel	Adinel_JAKNSL_Ane21302.m	RLK	B_lectin|PAN_1|ABC1|Pkinase|PK_Tyr_Ser-Thr|ABC1	Lectin-RLK
Adinel	Adinel_JAKNSL_Ane21324.m	RLK	LRRNT_2|LRR_8|LRR_4|LRR_1|LRR_4|LRR_1|LRR_8|LRR_1|LRR_4|LRR_1|LRR_8|LRR_1|LRR_4|LRR_1|LRR_1|LRR_8|LRR_4|LRR_1|LRR_4|LRR_1|LRR_1|LRR_8|LRR_4|LRR_1|LRR_8|LRR_1|LRR_4|LRR_1|LRR_4|LRR_1|LRR_8|LRR_4|LRR_1|LRR_4|LRR_8|LRR_4|LRR_1|LRR_4|LRR_1|LRR_8|LRR_4|LRR_1|LRR_4|LRR_1|LRR_4|LRR_1|LRR_8|LRR_4|LRR_1|LRR_1|LRR_1|LRR_8|LRR_4|LRR_1|Pkinase|PK_Tyr_Ser-Thr	LRR-RLK
Adinel	Adinel_JAKNSL_Ane21330.m	RLK	Lectin_legB|Bact_lectin|Pkinase|PK_Tyr_Ser-Thr|ABC1|Pkinase_fungal|Kinase-like	Lectin-RLK
Adinel	Adinel_JAKNSL_Ane21341.m	RLP	LRR_4|LRR_8|LRR_4|LRR_4|LRR_1|LRR_4|LRR_1|LRR_8|LRR_8|LRR_4|LRR_1|LRR_4|LRR_4|LRR_8|LRR_4|LRR_1|LRR_4|LRR_1|LRR_4	LRR-RLP
Adinel	Adinel_JAKNSL_Ane21439.m	RLP	LRR_6|LRR_1|LRR_6|LRR_4|LRR_6|LRR_6|LRR_6|LRR_6|LRR_6|LRR_4|LRR_6|LRR_1	LRR-RLP
Adinel	Adinel_JAKNSL_Ane21467.m	RLK	LRRNT_2|LRR_4|LRR_8|LRR_1|LRR_4|LRR_1|LRR_1|LRR_8|LRR_4|LRR_1|LRR_1|DUF4690|PRIMA1|ABC1|PK_Tyr_Ser-Thr|Pkinase	LRR-RLK
Adinel	Adinel_JAKNSL_Ane21640.m	RLK	LRRNT_2|LRR_8|LRR_4|LRR_1|LRR_6|LRR_1|LRR_4|LRR_4|LRR_1|LRR_8|LRR_4|LRR_1|LRR_4|LRR_1|LRR_6|LRR_8|LRR_4|LRR_1|LRR_4|LRR_1|LRR_4|LRR_1|LRR_8|LRR_1|LRR_4|LRR_1|LRR_6|LRR_1|Pkinase|PK_Tyr_Ser-Thr	LRR-RLK
Adinel	Adinel_JAKNSL_Ane21714.m	RLK	Lectin_legB|Bact_lectin|Pkinase|PK_Tyr_Ser-Thr|ABC1|Kinase-like|Pkinase_fungal	Lectin-RLK
Adinel	Adinel_JAKNSL_Ane21760.m	RLK	LRRNT_2|LRR_8|LRR_4|LRR_4|LRR_1|LRR_8|LRR_4|LRR_1|LRR_4|LRR_8|LRR_4|LRR_1|LRR_4|LRR_1|LRR_8|LRR_4|LRR_1|LRR_1|LRR_8|LRR_4|LRR_1|LRR_4|LRR_4|LRR_8|LRR_4|LRR_1|LRR_4|LRR_1|LRR_4|LRR_1|LRR_8|LRR_1|LRR_4|LRR_1|LRR_1|LRR_8|LRR_1|LRR_1|LRR_8|LRR_1|LRR_4|LRR_1|LRR_4|ABC1|Pkinase|PK_Tyr_Ser-Thr|ABC1	LRR-RLK
Adinel	Adinel_JAKNSL_Ane21904.m	RLP	LysM|LysM|LysM|TM_ErbB1	LysM-RLP
Adinel	Adinel_JAKNSL_Ane21941.m	RLK	PK_Tyr_Ser-Thr|Pkinase	other-RLK
Adinel	Adinel_JAKNSL_Ane21989.m	RLK	B_lectin|PAN_1|PAN_2|Pkinase|PK_Tyr_Ser-Thr|Pkinase	Lectin-RLK
Adinel	Adinel_JAKNSL_Ane22002.m	RLK	Ricin_B_lectin|DUF642|PK_Tyr_Ser-Thr|Pkinase	Lectin-RLK
Adinel	Adinel_JAKNSL_Ane22056.m	RLK	PAN_2|PAN_1|SKG6|PK_Tyr_Ser-Thr|Pkinase	other-RLK
Adinel	Adinel_JAKNSL_Ane22060.m	RLK	LRRNT_2|LRR_8|LRR_4|LRR_1|LRR_1|LRR_8|LRR_1|LRR_4|LRR_8|LRR_4|LRR_1|LRR_8|LRR_1|LRR_4|LRR_1|LRR_8|LRR_1|LRR_4|LRR_1|LRR_1|LRR_1|LRR_8|LRR_4|LRR_1|LRR_4|LRR_1|LRR_8|LRR_1|DUF5612|LRR_4|LRR_1|LRR_8|LRR_1|LRR_1|LRR_4|LRR_1|LRR_8|LRR_1|LRR_4|LRR_4|DUF5612|LRR_1|LRR_8|LRR_1|LRR_4|LRR_1|LRR_4|LRR_8|LRR_4|LRR_4|LRR_1|LRR_8|LRR_4|LRR_1|LRR_4|LRR_1|LRR_1|Pkinase|PK_Tyr_Ser-Thr	LRR-RLK
Adinel	Adinel_JAKNSL_Ane22097.m	RLK	Orf78|PK_Tyr_Ser-Thr|Pkinase	other-RLK
Adinel	Adinel_JAKNSL_Ane22139.m	RLK	Pkinase|PK_Tyr_Ser-Thr|ABC1|Kdo|Kinase-like|NAF	other-RLK
Adinel	Adinel_JAKNSL_Ane22217.m	RLK	B_lectin|S_locus_glycop|Plasmod_Pvs28|PAN_2|PAN_1|PK_Tyr_Ser-Thr|Pkinase	Lectin-RLK
Adinel	Adinel_JAKNSL_Ane22220.m	RLK	PK_Tyr_Ser-Thr|Pkinase	other-RLK
Adinel	Adinel_JAKNSL_Ane22616.m	RLK	LRR_8|LRR_4|LRR_1|LRR_8|LRR_4|LRR_1|LRR_4|LRR_1|LRR_1|LRR_8|LRR_4|LRR_1|LRR_1|LRR_1|LRR_8|LRR_4|LRR_4|LRR_1|LRR_8|LRR_1|LRR_4|LRR_1|LRR_1|LRR_8|LRR_4|LRR_1|LRR_1|LRR_4|LRR_1|LRR_8|LRR_1|LRR_4|LRR_1|LRR_8|LRR_4|LRR_1|LRR_4|LRR_1|LRR_4|LRR_1|LRR_8|LRR_1|LRR_1|LRR_4|LRR_8|LRR_1|LRR_4|LRR_1|LRR_8|LRR_4|LRR_1|LRR_1|LRR_4|LRR_8|LRR_4|LRR_1|LRR_4|LRR_8|LRR_1|LRR_4|LRR_4|LRR_1|LRR_8|LRR_1|ABC1|Pkinase|PK…	LRR-RLK
Adinel	Adinel_JAKNSL_Ane22963.m	RLP	LRR_1|LRR_6|LRR_8|LRR_4|LRR_1|LRR_6|LRR_1|LRR_4|LRR_1|LRR_8|LRR_6|LRR_4|LRR_1|LRR_6|LRR_1	LRR-RLP
Adinel	Adinel_JAKNSL_Ane23068.m	RLK	LRRNT_2|LRR_4|LRR_6|LRR_8|LRR_1|LRR_1|LRR_4|LRR_1|LRR_8|LRR_4|LRR_6|LRR_1|PK_Tyr_Ser-Thr|Pkinase	LRR-RLK
Adinel	Adinel_JAKNSL_Ane23089.m	RLK	LRRNT_2|LRR_8|LRR_4|LRR_8|LRR_1|LRR_4|LRR_1|LRR_8|LRR_1|LRR_4|LRR_1|LRR_8|LRR_1|LRR_8|LRR_4|LRR_1|LRR_4|LRR_8|LRR_8|LRR_1|LRR_8|LRR_1|LRR_8|LRR_4|LRR_1|LRR_4|LRR_1|LRR_4|LRR_1|LRR_8|LRR_1|LRR_8|LRR_1|LRR_4|LRR_8|LRR_4|LRR_8|LRR_1|LRR_4|LRR_1|LRR_1|LRR_8|LRR_1|LRR_4|LRR_8|LRR_4|LRR_1|LRR_4|LRR_4|LRR_1|LRR_8|LRR_4|LRR_1|LRR_4|LRR_8|LRR_4|LRR_1|LRR_4|LRR_1|LRR_8|LRR_1|ABC1|PK_Tyr_Ser-Thr|Pkinase|ABC1	LRR-RLK
Adinel	Adinel_JAKNSL_Ane23359.m	RLK	PK_Tyr_Ser-Thr|Pkinase|APH|ABC1	other-RLK
Adinel	Adinel_JAKNSL_Ane23361.m	RLK	Pkinase|PK_Tyr_Ser-Thr|Kdo|PK_Tyr_Ser-Thr	other-RLK
Adinel	Adinel_JAKNSL_Ane23372.m	RLK	LRRNT_2|LRR_8|LRR_4|LRR_1|LRR_8|LRR_4|LRR_1|LRR_4|LRR_1|LRR_8|LRR_4|LRR_1|LRR_4|LRR_1|LRR_8|LRR_4|LRR_1|LRR_8|LRR_1|LRR_4|LRR_1|LRR_8|LRR_1|LRR_1|LRR_8|LRR_8|LRR_4|LRR_1|LRR_8|LRR_4|LRR_1|LRR_1|LRR_8|LRR_4|LRR_1|LRR_4|LRR_4|LRR_1|LRR_8|LRR_4|LRR_1|LRR_1|LRR_8|LRR_1|LRR_8|LRR_4|LRR_1|LRR_1|LRR_4|LRR_1|LRR_8|LRR_1|LRR_4|LRR_1|LRR_8|LRR_4|LRR_1|LRR_1|LRR_8|LRR_4|LRR_1|ABC1|Pkinase|PK_Tyr_Ser-Thr|ABC1	LRR-RLK
Adinel	Adinel_JAKNSL_Ane23474.m	RLK	LRRNT_2|LRR_8|LRR_6|LRR_8|LRR_4|LRR_1|LRR_1|LRR_1|LRR_4|LRR_8|LRR_1|LRR_4|LRR_6|LRR_8|LRR_4|LRR_1|LRR_1|LRR_6|LRR_8|LRR_4|LRR_1|LRR_8|LRR_8|LRR_4|LRR_1|LRR_6|LRR_1|LRR_8|LRR_4|LRR_1|LRR_1|LRR_8|LRR_4|LRR_1|LRR_8|LRR_4|LRR_1|LRR_8|LRR_1|LRR_1|LRR_8|LRR_4|LRR_8|LRR_1|Island|LRR_6|LRR_8|LRR_4|LRR_1|LRR_4|LRR_1|ABC1|Pkinase|PK_Tyr_Ser-Thr|ABC1	LRR-RLK
Adinel	Adinel_JAKNSL_Ane23482.m	RLK	LRRNT_2|LRR_8|LRR_1|LRR_4|LRR_4|LRR_1|LRR_4|LRR_1|LRR_8|LRR_4|LRR_1|LRR_1|Pkinase|PK_Tyr_Ser-Thr	LRR-RLK
Adinel	Adinel_JAKNSL_Ane23620.m	RLK	LRRNT_2|LRR_4|LRR_1|LRR_8|LRR_4|LRR_1|LRR_1|LRR_8|LRR_1|LRR_4|LRR_1|LRR_4|LRR_8|LRR_4|LRR_1|LRR_4|LRR_1|LRR_8|LRR_1|LRR_4|LRR_1|LRR_1|PK_Tyr_Ser-Thr|Pkinase|ABC1|ABC1|Kinase-like	LRR-RLK
Adinel	Adinel_JAKNSL_Ane23621.m	RLK	LRRNT_2|LRR_8|LRR_8|LRR_4|LRR_1|LRR_8|LRR_1|LRR_4|LRR_1|LRR_1|ABC1|PK_Tyr_Ser-Thr|Pkinase|ABC1	LRR-RLK
Adinel	Adinel_JAKNSL_Ane23739.m	RLP	F-box-like|F-box_5|F-box|LRR_6|LRR_4|LRR_6|LRR_4|LRR_6|LRR_4	LRR-RLP
Adinel	Adinel_JAKNSL_Ane23794.m	RLK	Bact_lectin|Lectin_legB|PK_Tyr_Ser-Thr|Pkinase	Lectin-RLK
Adinel	Adinel_JAKNSL_Ane23872.m	RLK	LRRNT_2|LRR_8|LRR_4|LRR_1|LRR_6|LRR_1|LRR_8|LRR_4|LRR_1|LRR_1|LRR_8|LRR_1|LRR_1|LRR_4|LRR_6|LRR_1|LRR_1|LRR_8|LRR_4|LRR_1|LRR_8|LRR_1|LRR_4|LRR_1|LRR_4|LRR_1|LRR_8|LRR_1|LRR_4|LRR_6|LRR_1|LRR_8|LRR_4|LRR_1|LRR_6|LRR_1|LRR_1|LRR_4|LRR_8|LRR_4|LRR_1|LRR_1|Pkinase|PK_Tyr_Ser-Thr|ABC1|ABC1	LRR-RLK
Adinel	Adinel_JAKNSL_Ane23903.m	RLK	LRRNT_2|LRR_4|LRR_8|LRR_6|LRR_1|LRR_8|LRR_4|LRR_1|LRR_1|LRR_4|LRR_1|LRR_8|LRR_6|LRR_4|LRR_1|LRR_8|LRR_4|LRR_1|LRR_1|LRR_8|LRR_4|LRR_1|LRR_4|LRR_8|LRR_1|LRR_4|LRR_1|LRR_8|LRR_4|LRR_6|LRR_1|LRR_8|LRR_4|LRR_1|LRR_1|Pkinase|PK_Tyr_Ser-Thr	LRR-RLK
Adinel	Adinel_JAKNSL_Ane24232.m	RLK	S_locus_glycop|Plasmod_Pvs28|ABC1|Pkinase|PK_Tyr_Ser-Thr|APH|ABC1	other-RLK
Adinel	Adinel_JAKNSL_Ane24247.m	RLK	LRRNT_2|LRR_4|LRR_8|LRR_1|LRR_1|LRR_4|LRR_8|LRR_8|LRR_1|LRR_4|LRR_1|LRR_1|PK_Tyr_Ser-Thr|Pkinase	LRR-RLK
Adinel	Adinel_JAKNSL_Ane24254.m	RLK	S_locus_glycop|PAN_2|PAN_1|CD34_antigen|ABC1|Pkinase|PK_Tyr_Ser-Thr|ABC1	other-RLK
Adinel	Adinel_JAKNSL_Ane24261.m	RLK	ABC1|Pkinase|PK_Tyr_Ser-Thr|ABC1	other-RLK
Adinel	Adinel_JAKNSL_Ane24280.m	RLK	B_lectin|S_locus_glycop|PAN_2|PAN_1|PAN_4|Pkinase|PK_Tyr_Ser-Thr|APH|Kinase-like	Lectin-RLK
Adinel	Adinel_JAKNSL_Ane24419.m	RLK	Lectin_legB|ABC1|PK_Tyr_Ser-Thr|Pkinase|ABC1	Lectin-RLK
Adinel	Adinel_JAKNSL_Ane24424.m	RLK	LRRNT_2|LRR_8|LRR_4|LRR_1|LRR_8|LRR_4|LRR_1|LRR_4|LRR_1|LRR_8|LRR_8|LRR_4|LRR_1|LRR_4|LRR_1|LRR_8|LRR_4|LRR_1|LRR_1|LRR_8|LRR_4|LRR_1|LRR_8|LRR_1|LRR_4|LRR_4|LRR_1|LRR_4|LRR_1|LRR_4|LRR_8|LRR_1|LRR_4|LRR_1|LRR_4|LRR_8|LRR_1|LRR_4|LRR_1|LRR_8|LRR_1|LRR_4|LRR_1|LRR_8|LRR_1|LRR_8|LRR_1|LRR_4|LRR_1|LRR_8|LRR_4|LRR_1|LRR_1|LRR_1|ABC1|Pkinase|PK_Tyr_Ser-Thr|ABC1	LRR-RLK
Adinel	Adinel_JAKNSL_Ane24444.m	RLP	LRRNT_2|LRR_8|LRR_4|LRR_6|LRR_1|LRR_1|LRR_6|LRR_4|LRR_8|LRR_1|LRR_8|LRR_1|LRR_6|LRR_4|LRR_1|LRR_4|LRR_8|LRR_1|LRR_8|LRR_4|LRR_1|LRR_1|LRR_1|LRR_4|LRR_8|LRR_4|LRR_1|LRR_8|LRR_1|LRR_4|LRR_4|LRR_1|LRR_1|LRR_8|LRR_4|LRR_1|LRR_1|LRR_8|LRR_4|LRR_1	LRR-RLP
Adinel	Adinel_JAKNSL_Ane24445.m	RLP	LRR_4|LRR_8|LRR_4|LRR_1|LRR_6|LRR_1|LRR_8|LRR_6|LRR_4|LRR_1|LRR_1|LRR_4|LRR_8|LRR_1|LRR_1|LRR_8|LRR_1|LRR_4|LRR_6	LRR-RLP
Adinel	Adinel_JAKNSL_Ane24636.m	RLK	DUF716|PK_Tyr_Ser-Thr|Pkinase	other-RLK
Adinel	Adinel_JAKNSL_Ane25009.m	RLK	Lectin_legB|Bact_lectin|ABC1|Pkinase|PK_Tyr_Ser-Thr|ABC1	Lectin-RLK
Adinel	Adinel_JAKNSL_Ane25029.m	RLK	LRRNT_2|LRR_8|LRR_4|LRR_1|LRR_1|LRR_4|LRR_8|LRR_1|LRR_1|LRR_1|LRR_8|LRR_4|ABC1|Pkinase|PK_Tyr_Ser-Thr|ABC1	LRR-RLK
Adinel	Adinel_JAKNSL_Ane25112.m	RLK	LRRNT_2|LRR_4|LRR_8|LRR_4|LRR_1|LRR_1|LRR_6|LRR_8|LRR_4|LRR_1|LRR_4|LRR_1|LRR_8|LRR_1|LRR_4|LRR_1|LRR_1|LRR_8|LRR_4|LRR_1|LRR_1|LRR_8|LRR_4|LRR_1|LRR_8|LRR_8|LRR_4|LRR_1|LRR_1|LRR_4|LRR_8|LRR_4|LRR_1|LRR_6|LRR_1|LRR_1|ABC1|Pkinase|PK_Tyr_Ser-Thr|PK_Tyr_Ser-Thr|Pkinase	LRR-RLK
Adinel	Adinel_JAKNSL_Ane25317.m	RLK	GUB_WAK_bind|EGF_CA|EGF|EGF_3|EGF_CA|EGF_3|EGF|ABC1|PK_Tyr_Ser-Thr|Pkinase|ABC1	WAK-RLK
Adinel	Adinel_JAKNSL_Ane25319.m	RLK	GUB_WAK_bind|EGF_CA|EGF|EGF_3|EGF_CA|EGF_3|EGF|ABC1|PK_Tyr_Ser-Thr|Pkinase|ABC1	WAK-RLK
Adinel	Adinel_JAKNSL_Ane25321.m	RLK	GUB_WAK_bind|EGF|EGF_3|cEGF|EGF_CA|EGF_3|EGF|ABC1|PK_Tyr_Ser-Thr|Pkinase|ABC1	WAK-RLK
Adinel	Adinel_JAKNSL_Ane25335.m	RLK	SKG6|ABC1|Pkinase|PK_Tyr_Ser-Thr|ABC1	other-RLK
Adinel	Adinel_JAKNSL_Ane25483.m	RLK	LRRNT_2|LRR_8|LRR_4|LRR_1|LRR_4|LRR_1|LRR_8|LRR_4|LRR_1|LRR_4|LRR_1|LRR_1|PK_Tyr_Ser-Thr|Pkinase	LRR-RLK
Adinel	Adinel_JAKNSL_Ane25552.m	RLK	LRRNT_2|LRR_8|LRR_4|LRR_1|LRR_4|LRR_1|LRR_8|LRR_1|LRR_4|LRR_1|LRR_4|LRR_8|LRR_4|LRR_1|LRR_8|LRR_4|LRR_1|LRR_1|LRR_4|LRR_1|LRR_8|LRR_1|LRR_8|LRR_4|LRR_1|LRR_4|LRR_1|LRR_8|LRR_4|LRR_1|LRR_1|LRR_8|LRR_8|LRR_4|LRR_1|LRR_1|LRR_1|LRR_4|LRR_1|Pkinase|PK_Tyr_Ser-Thr	LRR-RLK
Adinel	Adinel_JAKNSL_Ane25638.m	RLK	PK_Tyr_Ser-Thr|Pkinase|ABC1|ABC1|APH|Kinase-like	other-RLK
Adinel	Adinel_JAKNSL_Ane25700.m	RLK	WAK_assoc|ABC1|Pkinase|PK_Tyr_Ser-Thr|ABC1|Haspin_kinase	WAK-RLK
Adinel	Adinel_JAKNSL_Ane25701.m	RLK	ABC1|Pkinase|PK_Tyr_Ser-Thr|ABC1	other-RLK
Adinel	Adinel_JAKNSL_Ane25702.m	RLK	WAK_assoc|PK_Tyr_Ser-Thr|Pkinase|APH|PIP49_C	WAK-RLK
Adinel	Adinel_JAKNSL_Ane25704.m	RLK	WAK_assoc|PK_Tyr_Ser-Thr|Pkinase|WAK_assoc|PK_Tyr_Ser-Thr|Pkinase|APH	WAK-RLK
Adinel	Adinel_JAKNSL_Ane25719.m	RLK	LRRNT_2|LRR_1|LRR_8|LRR_8|LRR_4|LRR_4|LRR_1|LRR_8|LRR_4|LRR_1|LRRNT_2|LRR_8|LRR_4|LRR_1|ABC1|PK_Tyr_Ser-Thr|Pkinase|ABC1	LRR-RLK
Adinel	Adinel_JAKNSL_Ane25763.m	RLK	SKG6|ABC1|Pkinase|PK_Tyr_Ser-Thr|ABC1	other-RLK
Adinel	Adinel_JAKNSL_Ane25786.m	RLK	LRRNT_2|LRR_8|LRR_4|LRR_1|LRR_1|LRR_8|LRR_4|LRR_1|LRR_8|LRR_4|LRR_1|LRR_8|LRR_4|LRR_1|LRR_1|LRR_8|LRR_4|LRR_1|LRR_1|LRR_8|LRR_1|LRR_4|LRR_4|LRR_4|LRR_8|LRR_4|LRR_1|LRR_4|LRR_1|LRR_8|LRR_1|LRR_4|LRR_1|LRR_4|LRR_1|LRR_1|Pkinase|PK_Tyr_Ser-Thr	LRR-RLK
Adinel	Adinel_JAKNSL_Ane25973.m	RLK	LRRNT_2|LRR_8|LRR_4|LRR_1|LRR_8|LRR_4|LRR_1|LRR_4|LRR_1|LRR_4|LRR_1|LRR_6|LRR_8|LRR_4|LRR_1|LRR_8|LRR_4|LRR_1|LRR_6|LRR_1|LRR_4|LRR_1|LRR_8|LRR_6|LRR_1|LRR_4|LRR_8|LRR_1|LRR_8|LRR_1|LRR_4|LRR_1|LRR_8|LRR_1|LRR_4|LRR_1|LRR_4|LRR_1|LRR_1|LRR_8|LRR_4|LRR_4|LRR_1|LRR_8|LRR_1|LRR_6|LRR_4|LRR_1|Pkinase|PK_Tyr_Ser-Thr	LRR-RLK
Adinel	Adinel_JAKNSL_Ane25975.m	RLK	LysM|LysM|LysM|Pkinase|PK_Tyr_Ser-Thr|Pkinase_fungal	LysM-RLK
Adinel	Adinel_JAKNSL_Ane25980.m	RLK	LRRNT_2|LRR_8|LRR_4|LRR_8|LRR_4|LRR_8|LRR_4|LRR_1|LRR_4|LRR_1|LRR_4|LRR_1|LRR_8|LRR_4|LRR_1|LRRNT_2|LRR_8|LRR_4|LRR_1|ABC1|PK_Tyr_Ser-Thr|Pkinase|ABC1	LRR-RLK
Adinel	Adinel_JAKNSL_Ane25992.m	RLK	LysM|LysM|LysM|PK_Tyr_Ser-Thr|Pkinase|Pkinase_fungal	LysM-RLK
Adinel	Adinel_JAKNSL_Ane25993.m	RLK	LysM|LysM|LysM|PK_Tyr_Ser-Thr|Pkinase|Pkinase_fungal	LysM-RLK
Adinel	Adinel_JAKNSL_Ane26093.m	RLK	PK_Tyr_Ser-Thr|Pkinase	other-RLK
Adinel	Adinel_JAKNSL_Ane26176.m	RLK	B_lectin|B_lectin|S_locus_glycop|PAN_2|PAN_1|PAN_3|Pkinase|PK_Tyr_Ser-Thr	Lectin-RLK
Adinel	Adinel_JAKNSL_Ane26419.m	RLK	LRR_8|LRR_1|LRR_4|LRR_1|LRR_1|LRR_8|LRR_4|LRR_1|LRR_1|ABC1|PK_Tyr_Ser-Thr|Pkinase|ABC1|APH	LRR-RLK
Adinel	Adinel_JAKNSL_Ane26453.m	RLK	LRRNT_2|LRR_8|LRR_4|LRR_1|LRR_8|LRR_1|LRR_4|LRR_1|LRR_1|LRR_8|LRR_4|LRR_1|LRR_8|LRR_4|LRR_1|LRR_1|LRR_4|LRR_8|LRR_6|LRR_1|LRR_1|LRR_8|LRR_4|LRR_1|LRR_8|LRR_1|LRR_4|LRR_1|LRR_8|LRR_1|LRR_4|LRR_4|LRR_1|LRR_1|LRR_8|LRR_4|LRR_1|LRR_8|LRR_1|LRR_6|LRR_4|LRR_1|PK_Tyr_Ser-Thr|Pkinase	LRR-RLK
Adinel	Adinel_JAKNSL_Ane26455.m	RLP	LRR_8|LRR_1|LRR_1|LRR_8|LRR_1|LRR_8	LRR-RLP
Adinel	Adinel_JAKNSL_Ane26504.m	RLK	SPARK|Pkinase|PK_Tyr_Ser-Thr	SPARK-RLK
Adinel	Adinel_JAKNSL_Ane26588.m	RLK	LysM|LysM|Pkinase|PK_Tyr_Ser-Thr	LysM-RLK
Adinel	Adinel_JAKNSL_Ane26724.m	RLK	LRRNT_2|LRR_8|LRR_4|LRR_1|LRR_1|LRR_8|LRR_1|LRR_8|LRR_4|LRR_8|LRR_1|LRR_8|LRR_1|LRR_4|LRR_8|LRR_1|LRR_4|LRR_1|LRR_1|LRR_8|LRR_4|LRR_1|PK_Tyr_Ser-Thr|Pkinase|ABC1|ABC1	LRR-RLK
Adinel	Adinel_JAKNSL_Ane26743.m	RLK	LRRNT_2|LRR_8|LRR_4|LRR_6|LRR_8|LRR_1|LRR_6|LRR_8|LRR_4|LRR_1|LRR_6|LRR_8|LRR_1|LRR_4|LRR_1|LRR_8|LRR_4|LRR_8|LRR_1|LRR_4|VSP|PK_Tyr_Ser-Thr|Pkinase|Kinase-like	LRR-RLK
Adinel	Adinel_JAKNSL_Ane26752.m	RLK	LRRNT_2|LRR_8|LRR_4|LRR_1|LRR_1|LRR_8|LRR_4|LRR_1|LRR_4|LRR_1|LRR_8|LRR_1|LRR_8|LRR_4|LRR_1|LRR_1|LRR_8|LRR_4|LRR_1|LRR_1|LRR_8|LRR_1|LRR_1|LRR_4|LRR_1|LRR_8|LRR_8|LRR_4|LRR_1|LRR_4|LRR_1|LRR_8|LRR_4|LRR_1|LRR_4|LRR_1|LRR_6|LRR_8|LRR_4|LRR_1|ABC1|Pkinase|PK_Tyr_Ser-Thr|ABC1	LRR-RLK
Adinel	Adinel_JAKNSL_Ane26993.m	RLK	PK_Tyr_Ser-Thr|Pkinase|PK_Tyr_Ser-Thr|PK_Tyr_Ser-Thr	other-RLK
Adinel	Adinel_JAKNSL_Ane27199.m	RLK	LRRNT_2|LRR_8|LRR_4|LRR_1|LRR_8|LRR_4|LRR_1|LRR_1|LRR_4|LRR_1|LRR_8|LRR_4|LRR_1|PRIMA1|PK_Tyr_Ser-Thr|Pkinase	LRR-RLK
Adinel	Adinel_JAKNSL_Ane27504.m	RLK	LRRNT_2|LRR_8|LRR_4|LRR_1|LRR_8|LRR_4|LRR_1|LRR_8|LRR_1|LRR_4|LRR_8|LRR_4|LRR_1|LRR_4|LRR_1|LRR_1|ABC1|PK_Tyr_Ser-Thr|Pkinase|ABC1	LRR-RLK
Adinel	Adinel_JAKNSL_Ane27661.m	RLK	LRRNT_2|LRR_8|LRR_4|LRR_6|LRR_4|LRR_1|LRR_6|LRR_1|LRR_8|LRR_4|LRR_6|LRR_1|LRR_4|LRR_1|LRR_6|LRR_1|LRR_6|LRR_4|LRR_1|LRR_8|LRR_1|LRR_4|LRR_1|LRR_1|LRR_8|LRR_8|LRR_4|LRR_1|LRR_8|LRR_8|LRR_4|LRR_6|LRR_1|LRR_8|LRR_4|LRR_6|LRR_1|LRR_4|LRR_8|LRR_4|LRR_1|LRR_8|LRR_1|Island|LRR_8|LRR_1|LRR_4|LRR_1|LRR_4|LRR_1|LRR_8|LRR_1|Pkinase|PK_Tyr_Ser-Thr|ABC1	LRR-RLK
Adinel	Adinel_JAKNSL_Ane27777.m	RLK	PK_Tyr_Ser-Thr|Pkinase|PIP49_C|ABC1	other-RLK
Adinel	Adinel_JAKNSL_Ane27893.m	RLP	Malectin|Malectin_like|Malectin|LRR_8|LRR_4|LRR_1|LRR_8|LRR_1|LRR_8|LRR_4|LRR_1|LRR_1	LRR-Mal.-RLP
Adinel	Adinel_JAKNSL_Ane27921.m	RLK	PQQ_2|PQQ_3|PQQ_3|Pkinase|PK_Tyr_Ser-Thr|Pkinase|Kdo|Pkinase_fungal|Ribonuc_2-5A	other-RLK
Adinel	Adinel_JAKNSL_Ane27987.m	RLK	Stress-antifung|Stress-antifung|Haspin_kinase|Haspin_kinase|ABC1|PK_Tyr_Ser-Thr|Pkinase|ABC1|APH	CRR-RLK
Adinel	Adinel_JAKNSL_Ane28043.m	RLP	LRR_4|LRR_8|LRR_4|LRR_1|LRR_1|LRR_1	LRR-RLP
Adinel	Adinel_JAKNSL_Ane28075.m	RLK	S_locus_glycop|PK_Tyr_Ser-Thr|Pkinase	other-RLK
Adinel	Adinel_JAKNSL_Ane28175.m	RLK	B_lectin|PQQ|S_locus_glycop|PAN_1|ABC1|Pkinase|PK_Tyr_Ser-Thr|ABC1	Lectin-RLK
Adinel	Adinel_JAKNSL_Ane28281.m	RLK	LRRNT_2|LRR_8|LRR_4|LRR_1|LRR_8|LRR_4|LRR_1|LRR_8|LRR_1|LRR_1|PK_Tyr_Ser-Thr|Pkinase|PK_Tyr_Ser-Thr	LRR-RLK
Adinel	Adinel_JAKNSL_Ane28375.m	RLK	LRR_8|LRR_1|LRR_4|LRR_1|LRR_8|LRR_4|LRR_1|LRR_8|LRR_4|LRR_1|LRR_1|Pkinase|PK_Tyr_Ser-Thr	LRR-RLK
Adinel	Adinel_JAKNSL_Ane28559.m	RLK	GUB_WAK_bind|WAK_assoc|Pkinase|ABC1|PK_Tyr_Ser-Thr|ABC1	WAK-RLK
Adinel	Adinel_JAKNSL_Ane28609.m	RLP	F-box|F-box-like|LRR_4|LRR_4|LRR_4|LRR_4|LRR_4|LRR_4	LRR-RLP
Adinel	Adinel_JAKNSL_Ane28615.m	RLK	Malectin|Malectin_like|Malectin|ABC1|PK_Tyr_Ser-Thr|Pkinase|ABC1	Malectin-RLK
Adinel	Adinel_JAKNSL_Ane28713.m	RLK	LRRNT_2|LRR_8|LRR_4|LRR_1|LRR_1|LRR_6|LRR_8|LRR_4|LRR_1|LRR_4|LRR_1|LRR_6|LRR_4|LRR_1|LRR_8|LRR_4|LRR_1|LRR_1|LRR_1|LRR_4|LRR_8|LRR_1|LRR_1|LRR_4|LRR_6|LRR_8|LRR_1|LRR_4|LRR_1|LRR_1|LRR_8|LRR_4|LRR_1|LRR_8|LRR_4|LRR_1|LRR_6|LRR_4|LRR_1|LRR_4|LRR_1|LRR_8|LRR_4|LRR_1|LRR_1|ABC1|Pkinase|PK_Tyr_Ser-Thr|ABC1	LRR-RLK
Adinel	Adinel_JAKNSL_Ane28758.m	RLK	RVT_2|Pkinase	other-RLK
Adinel	Adinel_JAKNSL_Ane28770.m	RLK	LRRNT_2|LRR_4|LRR_8|LRR_6|LRR_1|LRR_4|LRR_6|LRR_4|LRR_1|LRR_8|LRR_4|LRR_1|LRR_8|LRR_4|LRR_1|LRR_6|LRR_4|LRR_1|LRR_1|LRR_1|LRR_8|LRR_4|LRR_4|LRR_1|LRR_1|LRR_8|LRR_4|LRR_1|LRR_6|LRR_1|LRR_8|LRR_4|LRR_1|LRR_6|LRR_1|LRR_1|LRR_4|LRR_8|LRR_1|LRR_1|LRR_4|LRR_8|LRR_1|LRR_6|LRR_4|LRR_1|PK_Tyr_Ser-Thr|Pkinase	LRR-RLK
Adinel	Adinel_JAKNSL_Ane28951.m	RLK	WAK_assoc|PK_Tyr_Ser-Thr|Pkinase|ABC1	WAK-RLK
Adinel	Adinel_JAKNSL_Ane28952.m	RLK	GUB_WAK_bind|PK_Tyr_Ser-Thr|Pkinase|APH|ABC1	WAK-RLK
Adinel	Adinel_JAKNSL_Ane29292.m	RLP	LRR_8|LRR_4|LRR_4|LRR_1|LRR_4|LRR_1|LRR_8|LRR_1|LRR_4|LRR_1|LRR_4|LRR_1|LRR_8|LRR_4|LRR_1|LRR_8|LRR_4|LRR_1|LRR_1	LRR-RLP
Adinel	Adinel_JAKNSL_Ane29369.m	RLK	Pkinase|PK_Tyr_Ser-Thr|APH|ABC1|Kinase-like|Pkinase_fungal|APH	other-RLK
Adinel	Adinel_JAKNSL_Ane29491.m	RLK	GUB_WAK_bind|EGF_CA|ABC1|Pkinase|PK_Tyr_Ser-Thr|ABC1	WAK-RLK
Adinel	Adinel_JAKNSL_Ane29493.m	RLK	EGF_3|EGF_CA|EGF_3|ABC1|Pkinase|PK_Tyr_Ser-Thr|ABC1	other-RLK
Adinel	Adinel_JAKNSL_Ane29496.m	RLK	PK_Tyr_Ser-Thr|Pkinase	other-RLK
Adinel	Adinel_JAKNSL_Ane29561.m	RLK	rve|LRR_8|LRR_8|LRR_4|LRR_1|LRR_1|LRR_1|LRR_4|LRR_8|LRR_1|LRR_4|LRR_1|LRR_1|LRR_8|LRR_4|LRR_8|PK_Tyr_Ser-Thr|Pkinase	LRR-RLK
Adinel	Adinel_JAKNSL_Ane29564.m	RLP	LRRNT_2|LRR_8|LRR_1|LRR_4|LRR_1|LRR_8|LRR_1|LRR_1|LRR_4|LRR_4|LRR_1|LRR_8|LRR_1|LRR_4|LRR_1|LRR_1|LRR_8|LRR_4|LRR_1|LRR_8	LRR-RLP
Adinel	Adinel_JAKNSL_Ane29713.m	RLK	B_lectin|S_locus_glycop|PAN_2|PAN_4|PAN_1|Pkinase|PK_Tyr_Ser-Thr	Lectin-RLK
Adinel	Adinel_JAKNSL_Ane29719.m	RLK	Lectin_legB|Bact_lectin|PK_Tyr_Ser-Thr|Pkinase|Pkinase|PK_Tyr_Ser-Thr	Lectin-RLK
Adinel	Adinel_JAKNSL_Ane29724.m	RLK	LRRNT_2|LRR_8|LRR_4|LRR_1|LRR_4|LRR_1|LRR_8|LRR_1|LRR_4|LRR_1|LRR_6|LRR_8|LRR_1|LRR_1|LRR_4|LRR_6|LRR_1|Pkinase|PK_Tyr_Ser-Thr	LRR-RLK
Adinel	Adinel_JAKNSL_Ane29783.m	RLK	Lectin_legB|PK_Tyr_Ser-Thr|Pkinase	Lectin-RLK
Adinel	Adinel_JAKNSL_Ane29850.m	RLK	GUB_WAK_bind|Pkinase|PK_Tyr_Ser-Thr	WAK-RLK
Adinel	Adinel_JAKNSL_Ane29852.m	RLK	Pkinase|PK_Tyr_Ser-Thr	other-RLK
Adinel	Adinel_JAKNSL_Ane29945.m	RLK	SPARK|ABC1|Pkinase|PK_Tyr_Ser-Thr|ABC1	SPARK-RLK
Adinel	Adinel_JAKNSL_Ane30071.m	RLK	Pkinase|PK_Tyr_Ser-Thr|ABC1|APH	other-RLK
Adinel	Adinel_JAKNSL_Ane30118.m	RLK	LRRNT_2|LRR_8|LRR_1|LRR_1|LRR_4|LRR_8|LRR_1|LRR_4|LRR_1|LRR_8|LRR_1|Pkinase|PK_Tyr_Ser-Thr	LRR-RLK
Adinel	Adinel_JAKNSL_Ane30191.m	RLK	LRR_8|LRR_1|LRR_4|LRR_1|LRR_1|LRR_4|LRR_8|LRR_4|LRR_1|LRR_1|Pkinase|PK_Tyr_Ser-Thr|ABC1|ABC1	LRR-RLK
Adinel	Adinel_JAKNSL_Ane30345.m	RLK	Pkinase|PK_Tyr_Ser-Thr|APH|ABC1|Viral_helicase1	other-RLK
Adinel	Adinel_JAKNSL_Ane30457.m	RLK	Malectin|Malectin_like|Malectin|ABC1|PK_Tyr_Ser-Thr|Pkinase|ABC1	Malectin-RLK
Adinel	Adinel_JAKNSL_Ane30620.m	RLK	PK_Tyr_Ser-Thr|Pkinase	other-RLK
Adinel	Adinel_JAKNSL_Ane30859.m	RLK	BORCS8|Inhibitor_I29|EGF_CA|EGF_3|cEGF|EGF_CA|EGF_3|Pkinase|PK_Tyr_Ser-Thr	other-RLK
Adinel	Adinel_JAKNSL_Ane30902.m	RLK	LRRNT_2|LRR_8|LRR_4|LRR_1|LRR_8|LRR_4|LRR_1|LRR_1|LRR_1|LRR_4|PK_Tyr_Ser-Thr|Pkinase|Kinase-like	LRR-RLK
Adinel	Adinel_JAKNSL_Ane30913.m	RLK	RCC1_2|RCC1_2|RCC1_2|RCC1_2|RCC1_2|Pkinase|PK_Tyr_Ser-Thr	RCC1-RLK
Adinel	Adinel_JAKNSL_Ane30950.m	RLK	LRRNT_2|LRR_4|LRR_8|LRR_1|LRR_4|LRR_1|LRR_1|LRR_8|LRR_4|LRR_1|DUF4690|PRIMA1|ABC1|PK_Tyr_Ser-Thr|Pkinase	LRR-RLK
Adinel	Adinel_JAKNSL_Ane31048.m	RLK	GUB_WAK_bind|WAK_assoc|ABC1|Pkinase|PK_Tyr_Ser-Thr|ABC1	WAK-RLK
Adinel	Adinel_JAKNSL_Ane31178.m	RLK	B_lectin|S_locus_glycop|PAN_2|Pkinase|PK_Tyr_Ser-Thr|APH|Kinase-like	Lectin-RLK
Adinel	Adinel_JAKNSL_Ane31183.m	RLK	B_lectin|S_locus_glycop|PAN_2|Pkinase|PK_Tyr_Ser-Thr|APH|Kinase-like|ABC1	Lectin-RLK
Adinel	Adinel_JAKNSL_Ane31296.m	RLK	B_lectin|PAN_1|PAN_2|ABC1|Pkinase|PK_Tyr_Ser-Thr|ABC1	Lectin-RLK
Adinel	Adinel_JAKNSL_Ane31383.m	RLK	Pkinase|PK_Tyr_Ser-Thr|Pkinase|Pkinase_fungal	other-RLK
Adinel	Adinel_JAKNSL_Ane31652.m	RLK	LRRNT_2|LRR_8|LRR_4|LRR_1|LRR_4|LRR_1|LRR_8|LRR_1|ABC1|Pkinase|PK_Tyr_Ser-Thr|APH|ABC1	LRR-RLK
Adinel	Adinel_JAKNSL_Ane31679.m	RLK	Nitrate_red_gam|PK_Tyr_Ser-Thr|Pkinase	other-RLK
Adinel	Adinel_JAKNSL_Ane31860.m	RLK	Pkinase|PK_Tyr_Ser-Thr	other-RLK
Adinel	Adinel_JAKNSL_Ane31998.m	RLK	LRRNT_2|LRR_4|LRR_8|LRR_1|LRR_4|LRR_1|LRR_8|LRR_1|LRR_4|LRR_1|LRR_1|LRR_4|LRR_8|LRR_1|LRR_4|LRR_1|LRR_1|LRR_8|LRR_1|LRR_4|LRR_1|LRR_1|LRR_4|PK_Tyr_Ser-Thr|Pkinase	LRR-RLK
Adinel	Adinel_JAKNSL_Ane32019.m	RLK	Pkinase|PK_Tyr_Ser-Thr	other-RLK
Adinel	Adinel_JAKNSL_Ane32341.m	RLK	Lectin_legB|TMEM154|SIT|Pkinase|PK_Tyr_Ser-Thr|Pkinase_fungal|Pkinase_fungal	Lectin-RLK
Adinel	Adinel_JAKNSL_Ane32350.m	RLK	Lectin_legB|ABC1|Pkinase|PK_Tyr_Ser-Thr|ABC1	Lectin-RLK
Adinel	Adinel_JAKNSL_Ane32352.m	RLK	Lectin_legB|ABC1|Pkinase|PK_Tyr_Ser-Thr|ABC1|APH	Lectin-RLK
Adinel	Adinel_JAKNSL_Ane32508.m	RLK	LRRNT_2|LRR_8|LRR_1|LRR_4|LRR_8|LRR_1|LRR_8|LRR_4|LRR_1|LRR_1|LRR_8|LRR_8|LRR_8|LRR_4|LRR_1|LRR_1|LRR_4|LRR_1|LRR_8|LRR_1|LRR_4|LRR_8|LRR_1|LRR_4|LRR_1|LRR_8|LRR_8|LRR_1|LRR_4|LRR_1|LRR_8|LRR_1|LRR_4|LRR_1|LRR_8|LRR_1|LRR_4|LRR_1|LRR_1|LRR_8|LRR_4|LRR_1|LRR_1|LRR_8|LRR_4|LRR_4|LRR_1|Pkinase|PK_Tyr_Ser-Thr	LRR-RLK
Adinel	Adinel_JAKNSL_Ane32598.m	RLK	GUB_WAK_bind|WAK_assoc	WAK-RLK
Adinel	Adinel_JAKNSL_Ane32599.m	RLK	GUB_WAK_bind|WAK_assoc	WAK-RLK
Adinel	Adinel_JAKNSL_Ane32703.m	RLK	Lectin_legB|Lectin_leg-like|Bact_lectin|Pkinase|PK_Tyr_Ser-Thr	Lectin-RLK
Adinel	Adinel_JAKNSL_Ane32729.m	RLK	LRRNT_2|LRR_4|LRR_8|LRR_4|LRR_1|LRR_6|LRR_4|LRR_1|LRR_8|LRR_4|LRR_1|LRR_4|LRR_1|LRR_8|LRR_4|LRR_1|LRR_1|LRR_8|LRR_4|LRR_1|LRR_8|LRR_4|LRR_1|LRR_4|LRR_1|LRR_8|LRR_4|LRR_1|LRR_4|LRR_4|LRR_1|LRR_8|LRR_4|LRR_1|LRR_6|LRR_4|LRR_1|LRR_8|LRR_4|LRR_1|LRR_1|LRR_8|LRR_6|LRR_4|LRR_1|LRR_1|Pkinase|PK_Tyr_Ser-Thr	LRR-RLK
Adinel	Adinel_JAKNSL_Ane32765.m	RLK	LRRNT_2|LRR_4|LRR_8|LRR_1|LRR_4|LRR_8|LRR_1|LRR_1|LRR_4|LRR_1|ABC1|PK_Tyr_Ser-Thr|Pkinase|ABC1	LRR-RLK
Adinel	Adinel_JAKNSL_Ane32815.m	RLK	LRRNT_2|LRR_8|LRR_4|LRR_1|LRR_1|LRR_8|LRR_8|LRR_4|LRR_1|LRR_1|LRR_8|LRR_4|LRR_1|LRR_8|LRR_4|LRR_1|LRR_1|LRR_4|LRR_1|LRR_1|LRR_8|LRR_4|LRR_1|LRR_8|LRR_1|LRR_4|LRR_4|LRR_1|LRR_1|LRR_8|LRR_4|LRR_1|LRR_1|LRR_8|LRR_4|LRR_1|LRR_1|LRR_4|LRR_1|LRR_8|LRR_1|LRR_4|LRR_1|PK_Tyr_Ser-Thr|Pkinase	LRR-RLK
Adinel	Adinel_JAKNSL_Ane32830.m	RLK	LRR_4|LRR_8|LRR_8|LRR_1|LRR_1|LRR_4|LRR_8|Pkinase|PK_Tyr_Ser-Thr|APH|ABC1	LRR-RLK
Adinel	Adinel_JAKNSL_Ane32930.m	RLK	Pkinase|PK_Tyr_Ser-Thr	other-RLK
Adinel	Adinel_JAKNSL_Ane32964.m	RLK	LRRNT_2|LRR_6|LRR_8|LRR_1|LRR_4|LRR_6|LRR_1|LRR_8|LRR_8|LRR_1|LRR_4|LRR_4|LRR_8|LRR_4|LRR_1|LRR_6|LRR_4|LRR_1|LRR_4|LRR_1|LRR_6|LRR_8|LRR_1|LRR_1|LRR_4|LRR_8|LRR_1|LRR_4|LRR_9|LRR_8|LRR_4|LRR_1|LRR_4|LRR_1|LRR_6|LRR_1|LRR_8|LRR_4|LRR_1|Pkinase|PK_Tyr_Ser-Thr	LRR-RLK
Adinel	Adinel_JAKNSL_Ane33188.m	RLK	Pkinase|PK_Tyr_Ser-Thr|APH|Kdo|Kinase-like|APH|EF-hand_7|EF-hand_6|EF-hand_8|EF-hand_6|EF-hand_1|EF-hand_5|EF-hand_7|EF-hand_6|EF-hand_1|EF-hand_5|EF-hand_8	other-RLK
Adinel	Adinel_JAKNSL_Ane33410.m	RLK	Malectin|Malectin_like|Malectin|ABC1|PK_Tyr_Ser-Thr|Pkinase|ABC1	Malectin-RLK
Adinel	Adinel_JAKNSL_Ane33510.m	RLK	Malectin|Malectin_like|Malectin|ABC1|PK_Tyr_Ser-Thr|Pkinase|ABC1	Malectin-RLK
Adinel	Adinel_JAKNSL_Ane33512.m	RLK	Lectin_legB|GMC_oxred_N|Pkinase_fungal|Pkinase|PK_Tyr_Ser-Thr|ABC1	Lectin-RLK
Adinel	Adinel_JAKNSL_Ane33518.m	RLK	Lectin_legB|ABC1|Pkinase_fungal|Pkinase|PK_Tyr_Ser-Thr|ABC1	Lectin-RLK
Adinel	Adinel_JAKNSL_Ane33521.m	RLK	Lectin_legB|Bact_lectin|Pkinase_fungal|Pkinase|PK_Tyr_Ser-Thr|ABC1	Lectin-RLK
Adinel	Adinel_JAKNSL_Ane33525.m	RLK	Lectin_legB|ABC1|Pkinase_fungal|Pkinase|PK_Tyr_Ser-Thr|ABC1	Lectin-RLK
Adinel	Adinel_JAKNSL_Ane33595.m	RLK	B_lectin|PAN_1|PAN_2|Pkinase|PK_Tyr_Ser-Thr	Lectin-RLK
Adinel	Adinel_JAKNSL_Ane33760.m	RLK	LRRNT_2|LRR_8|LRR_8|LRR_4|LRR_1|LRR_8|LRR_4|LRR_1|LRR_4|LRR_1|LRR_8|LRR_4|LRR_1|LRR_1|LRR_4|LRR_1|LRR_8|LRR_4|LRR_1|LRR_8|LRR_1|LRR_4|LRR_1|LRR_1|LRR_1|LRR_8|LRR_4|LRR_4|LRR_1|LRR_8|LRR_4|LRR_1|LRR_1|LRR_8|LRR_4|LRR_1|LRR_4|LRR_4|LRR_1|LRR_8|LRR_4|LRR_1|LRR_1|LRR_8|LRR_1|LRR_4|LRR_1|LRR_8|LRR_1|LRR_4|LRR_1|LRR_8|LRR_1|LRR_4|LRR_1|LRR_8|LRR_4|LRR_1|LRR_1|LRR_8|LRR_4|LRR_1|ABC1|Pkinase|PK_Tyr_Ser-T…	LRR-RLK
Adinel	Adinel_JAKNSL_Ane33924.m	RLK	RVT_1|LRRNT_2|LRR_8|LRR_1|LRR_4|LRR_1|LRR_8|LRR_4|LRR_1|LRR_8|LRR_4|LRR_1|LRR_1|LRR_4|LRR_8|LRR_4|LRR_1|LRR_4|LRR_8|LRR_4|LRR_1|LRR_8|LRR_1|LRR_4|LRR_1|LRR_8|LRR_4|LRR_8|LRR_1|LRR_8|LRR_4|LRR_1|LRR_4|LRR_1|LRR_8|LRR_4|LRR_8|LRR_1|LRR_4|LRR_1|LRR_4|LRR_8|LRR_4|LRR_1|LRR_1|LRR_8|LRR_8|LRR_1|LRR_1|LRR_4|LRR_8|LRR_1|LRR_4|LRR_1|LRR_1|ABC1|Pkinase|PK_Tyr_Ser-Thr|Kinase-like|ABC1	LRR-RLK
Adinel	Adinel_JAKNSL_Ane33948.m	RLK	RT_RNaseH|RT_RNaseH_2|LRR_1|LRR_8|LRR_4|LRR_1|PK_Tyr_Ser-Thr|Pkinase	LRR-RLK
Adinel	Adinel_JAKNSL_Ane34077.m	RLK	PABP|Pkinase|PK_Tyr_Ser-Thr	other-RLK
Adinel	Adinel_JAKNSL_Ane34203.m	RLK	LRRNT_2|LRR_4|LRR_8|LRR_1|LRR_1|LRR_4|LRR_1|PK_Tyr_Ser-Thr|Pkinase	LRR-RLK
Adinel	Adinel_JAKNSL_Ane34349.m	RLK	LRRNT_2|LRR_8|LRR_1|LRR_4|LRR_4|LRR_1|LRR_4|LRR_1|LRR_8|LRR_1|LRR_4|LRR_1|LRR_1|LRR_8|LRR_1|LRR_4|LRR_1|LRR_1|PK_Tyr_Ser-Thr|Pkinase	LRR-RLK
Adinel	Adinel_JAKNSL_Ane34398.m	RLK	LRRNT_2|LRR_8|LRR_4|LRR_1|LRR_4|LRR_1|LRR_8|LRR_1|LRR_4|LRR_1|LRR_8|LRR_8|LRR_4|LRR_1|LRR_8|LRR_1|LRR_1|LRR_4|LRR_8|PK_Tyr_Ser-Thr|Pkinase	LRR-RLK
Adinel	Adinel_JAKNSL_Ane34406.m	RLK	Pkinase|PK_Tyr_Ser-Thr|Pkinase|Pkinase_fungal	other-RLK
Adinel	Adinel_JAKNSL_Ane34483.m	RLK	Lectin_legB|Bact_lectin|ABC1|Pkinase|PK_Tyr_Ser-Thr|ABC1|PK_Tyr_Ser-Thr	Lectin-RLK
Adinel	Adinel_JAKNSL_Ane34487.m	RLK	Lectin_legB|Bact_lectin|ABC1|Pkinase|PK_Tyr_Ser-Thr|ABC1|PK_Tyr_Ser-Thr	Lectin-RLK
Adinel	Adinel_JAKNSL_Ane34496.m	RLK	Malectin|PK_Tyr_Ser-Thr|Pkinase|APH|ABC1|Haspin_kinase	Malectin-RLK
Adinel	Adinel_JAKNSL_Ane34683.m	RLK	LRRNT_2|LRR_8|LRR_8|LRR_4|LRR_8|LRR_4|LRR_1|LRR_1|LRR_4|LRR_8|LRR_1|LRR_4|LRR_1|LRR_8|LRR_4|LRR_1|LRR_4|LRR_1|LRR_8|LRR_6|LRR_4|LRR_1|LRR_4|LRR_8|LRR_1|LRR_1|LRR_8|LRR_4|LRR_1|LRR_1|LRR_8|LRR_4|LRR_1|LRR_4|LRR_1|LRR_8|LRR_4|LRR_1|LRR_8|LRR_6|LRR_4|LRR_1|LRR_8|LRR_4|LRR_1|LRR_1|PK_Tyr_Ser-Thr|Pkinase	LRR-RLK
Adinel	Adinel_JAKNSL_Ane34762.m	RLP	Retrotran_gag_2|rve|rve_3|RVT_2|LRR_4|LRR_8|LRR_1|LRR_4|LRR_8|LRR_1|LRR_8|LRR_6|LRR_1|LRR_8|LRR_4|LRR_6|LRR_1|LRR_1|LRR_4|LRR_8|LRR_4|LRR_1|LRR_1|LRR_8|LRR_4|LRR_4|LRR_1|LRR_1	LRR-RLP
Adinel	Adinel_JAKNSL_Ane34763.m	RLP	RVT_2|LRR_8|LRR_4|LRR_1|LRR_1|LRR_8|LRR_8|LRR_4|LRR_1|LRR_8|LRR_4|LRR_1|LRR_4|LRR_1|LRR_8|LRR_4|LRR_1|LRR_1|LRR_4|LRR_1|LRR_8|LRR_4|LRR_1|LRR_4|LRR_1	LRR-RLP
Adinel	Adinel_JAKNSL_Ane34872.m	RLK	RCC1_2|RCC1_2|RCC1_2|RCC1_2|ABC1|PK_Tyr_Ser-Thr|Pkinase|ABC1	RCC1-RLK
Adinel	Adinel_JAKNSL_Ane34887.m	RLK	LRRNT_2|LRR_8|LRR_4|LRR_1|LRR_1|LRR_8|LRR_4|LRR_1|LRR_1|ABC1|PK_Tyr_Ser-Thr|Pkinase|ABC1	LRR-RLK
Adinel	Adinel_JAKNSL_Ane34940.m	RLK	LRRNT_2|LRR_4|LRR_8|LRR_1|LRR_1|LRR_1|LRR_4|LRR_8|Pkinase|PK_Tyr_Ser-Thr	LRR-RLK
Adinel	Adinel_JAKNSL_Ane35006.m	RLK	LRRNT_2|LRR_8|LRR_6|LRR_4|LRR_1|LRR_8|LRR_1|LRR_4|LRR_4|LRR_1|LRR_6|LRR_4|LRR_1|LRR_8|LRR_4|LRR_1|LRR_4|LRR_8|LRR_4|LRR_1|LRR_4|LRR_1|LRR_6|LRR_8|LRR_1|LRR_4|LRR_1|LRR_8|LRR_4|LRR_1|LRR_6|LRR_4|LRR_1|LRR_4|LRR_1|LRR_8|LRR_8|LRR_1|LRR_1|LRR_4|LRR_1|PK_Tyr_Ser-Thr|Pkinase	LRR-RLK
Adinel	Adinel_JAKNSL_Ane35101.m	RLK	SR-25|LRRNT_2|LRR_8|LRR_4|LRR_8|LRR_8|LRR_1|LRR_4|LRR_1|LRR_8|LRR_1|LRR_4|LRR_1|LRR_4|LRR_1|LRR_8|LRR_1|LRR_8|LRR_4|LRR_1|LRR_1|LRR_8|LRR_4|LRR_1|LRR_8|LRR_4|LRR_1|LRR_1|LRR_4|LRR_1|LRR_8|LRR_1|LRR_1|LRR_1|LRR_1|LRR_8|LRR_4|LRR_1|LRR_8|LRR_4|LRR_1|Pkinase|PK_Tyr_Ser-Thr	LRR-RLK
Adinel	Adinel_JAKNSL_Ane35402.m	RLK	Pkinase|PK_Tyr_Ser-Thr|ABC1|Kdo|ABC1|Kinase-like|NAF	other-RLK
Adinel	Adinel_JAKNSL_Ane35420.m	RLK	Pkinase|PK_Tyr_Ser-Thr|PK_Tyr_Ser-Thr|Pkinase	other-RLK
Adinel	Adinel_JAKNSL_Ane35589.m	RLK	ABC1|PK_Tyr_Ser-Thr|Pkinase|ABC1	other-RLK
Adinel	Adinel_JAKNSL_Ane35663.m	RLK	LRRNT_2|LRR_8|LRR_4|LRR_1|LRR_8|LRR_1|LRR_4|LRR_1|ABC1|Pkinase|PK_Tyr_Ser-Thr|ABC1|Pkinase_fungal	LRR-RLK
Adinel	Adinel_JAKNSL_Ane35683.m	RLK	LRRNT_2|LRR_4|LRR_8|LRR_1|LRR_4|LRR_1|LRR_8|LRR_1|LRR_8|LRR_4|LRR_1|LRR_8|LRR_8|LRR_1|LRR_4|LRR_1|LRR_4|LRR_8|LRR_1|LRR_8|LRR_1|LRR_8|LRR_4|LRR_1|LRR_1|LRR_4|LRR_1|LRR_8|LRR_1|LRR_1|LRR_8|LRR_4|LRR_4|LRR_8|LRR_1|LRR_4|LRR_1|LRR_1|LRR_8|LRR_1|LRR_4|LRR_8|LRR_1|LRR_4|LRR_8|LRR_4|LRR_1|LRR_4|LRR_1|LRR_4|LRR_8|LRR_1|LRR_4|LRR_1|LRR_8|LRR_1|ABC1|PK_Tyr_Ser-Thr|Pkinase|ABC1	LRR-RLK
Adinel	Adinel_JAKNSL_Ane35841.m	RLK	LRRNT_2|LRR_8|LRR_4|LRR_4|LRR_1|LRR_4|LRR_1|LRR_8|LRR_4|LRR_1|LRR_8|LRR_1|LRR_4|LRR_1|LRR_6|LRR_8|LRR_1|LRR_4|LRR_4|LRR_8|LRR_1|LRR_4|LRR_1|LRR_1|LRR_8|LRR_1|LRR_4|LRR_1|LRR_8|LRR_4|LRR_1|LRR_1|LRR_8|LRR_4|LRR_1|LRR_1|LRR_8|LRR_6|LRR_4|LRR_1|LRR_1|LRR_8|LRR_4|LRR_1|LRR_1|LRR_8|LRR_4|LRR_1|LRR_4|LRR_1|LRR_8|LRR_6|LRR_4|LRR_1|LRR_1|Pkinase|PK_Tyr_Ser-Thr|RIO1|ABC1|Transposase_21	LRR-RLK
Adinel	Adinel_JAKNSL_Ane35910.m	RLK	Pkinase|PK_Tyr_Ser-Thr|APH|Kdo|APH	other-RLK
Adinel	Adinel_JAKNSL_Ane35987.m	RLK	B_lectin|PAN_2|PAN_1|ABC1|PK_Tyr_Ser-Thr|Pkinase|ABC1	Lectin-RLK
Adinel	Adinel_JAKNSL_Ane36030.m	RLK	Pkinase|PK_Tyr_Ser-Thr	other-RLK
Adinel	Adinel_JAKNSL_Ane36462.m	RLK	LRRNT_2|LRR_4|LRR_1|LRR_1|LRR_8|LRR_1|LRR_4|LRR_6|LRR_1|LRR_8|LRR_4|LRR_6|LRR_1|LRR_8|LRR_6|LRR_4|LRR_1|LRR_6|LRR_1|LRR_4|LRR_1|LRR_8|LRR_6|LRR_4|LRR_1|LRR_8|LRR_4|LRR_1|LRR_1|LRR_8|LRR_4|LRR_1|LRR_1|LRR_4|LRR_8|LRR_1|Island|LRR_8|LRR_4|LRR_1|LRR_1|LRR_8|LRR_4|LRR_1|ABC1|Pkinase|PK_Tyr_Ser-Thr|ABC1	LRR-RLK
Adinel	Adinel_JAKNSL_Ane36581.m	RLK	LRRNT_2|LRR_8|LRR_4|LRR_1|LRR_4|LRR_1|LRR_1|LRR_8|LRR_1|LRR_4|LRR_1|LRR_4|LRR_8|LRR_1|LRR_4|LRR_1|LRR_8|LRR_1|LRR_4|LRR_1|LRR_1|PK_Tyr_Ser-Thr|Pkinase|ABC1|ABC1|Kinase-like	LRR-RLK
Adinel	Adinel_JAKNSL_Ane36582.m	RLK	LRRNT_2|LRR_8|LRR_4|LRR_1|LRR_8|LRR_1|LRR_4|LRR_1|LRR_1|ABC1|PK_Tyr_Ser-Thr|Pkinase|ABC1	LRR-RLK
Adinel	Adinel_JAKNSL_Ane36759.m	RLK	EDR1|PK_Tyr_Ser-Thr|Pkinase|APH|Haspin_kinase	other-RLK
Adinel	Adinel_JAKNSL_Ane36786.m	RLK	LRRNT_2|LRR_8|LRR_1|LRR_4|LRR_8|LRR_1|LRR_4|LRR_1|LRR_1|LRR_8|LRR_8|LRR_4|LRR_4|LRR_8|LRR_1|LRR_1|LRR_4|LRR_1|LRR_8|LRR_1|LRR_4|LRR_8|LRR_1|LRR_4|LRR_1|LRR_8|LRR_8|LRR_1|LRR_1|LRR_4|LRR_8|LRR_1|LRR_4|LRR_1|LRR_8|LRR_1|LRR_1|LRR_4|LRR_8|LRR_1|LRR_4|LRR_8|LRR_1|LRR_8|LRR_1|LRR_4|LRR_4|LRR_1|Pkinase|PK_Tyr_Ser-Thr	LRR-RLK
Adinel	Adinel_JAKNSL_Ane36888.m	RLK	LRRNT_2|LRR_8|LRR_4|LRR_1|LRR_4|LRR_1|LRR_8|LRR_4|LRR_1|LRR_8|LRR_4|LRR_1|LRR_8|LRR_4|LRR_1|LRR_1|LRR_4|LRR_6|LRR_1|Pkinase|PK_Tyr_Ser-Thr	LRR-RLK
Adinel	Adinel_JAKNSL_Ane37116.m	RLK	LRRNT_2|LRR_4|LRR_8|LRR_1|LRR_4|LRR_1|LRR_1|LRR_8|LRR_4|LRR_1|DUF4690|PRIMA1|ABC1|PK_Tyr_Ser-Thr|Pkinase	LRR-RLK
Adinel	Adinel_JAKNSL_Ane37248.m	RLK	ABC1|Pkinase|PK_Tyr_Ser-Thr|ABC1	other-RLK
Adinel	Adinel_JAKNSL_Ane37323.m	RLK	Pkinase|PK_Tyr_Ser-Thr|ABC1|Kinase-like|Pkinase_fungal	other-RLK
Adinel	Adinel_JAKNSL_Ane37542.m	RLK	Pkinase|PK_Tyr_Ser-Thr|ABC1	other-RLK
Adinel	Adinel_JAKNSL_Ane37544.m	RLK	B_lectin|S_locus_glycop|Pkinase|PK_Tyr_Ser-Thr|Pkinase|PK_Tyr_Ser-Thr	Lectin-RLK
Adinel	Adinel_JAKNSL_Ane37589.m	RLK	GUB_WAK_bind|WAK_assoc|Pkinase|ABC1|PK_Tyr_Ser-Thr|ABC1	WAK-RLK
Adinel	Adinel_JAKNSL_Ane37702.m	RLK	SPARK|ABC1|Pkinase|PK_Tyr_Ser-Thr|ABC1	SPARK-RLK
Adinel	Adinel_JAKNSL_Ane37895.m	RLK	LRRNT_2|LRR_8|LRR_4|LRR_1|LRR_4|LRR_8|LRR_1|LRR_4|LRR_1|LRR_1|Kinase-like|PK_Tyr_Ser-Thr|Pkinase	LRR-RLK
Adinel	Adinel_JAKNSL_Ane37914.m	RLK	LRRNT_2|LRR_8|LRR_4|LRR_1|LRR_4|LRR_8|LRR_4|LRR_1|LRR_4|LRR_1|LRR_1|LRR_8|LRR_4|LRR_1|LRR_8|LRR_4|LRR_1|LRR_1|LRR_4|LRR_1|LRR_8|LRR_1|LRR_8|LRR_1|LRR_4|LRR_1|LRR_8|LRR_4|LRR_1|LRR_1|LRR_8|LRR_4|LRR_1|LRR_1|LRR_4|LRR_1|LRR_8|LRR_1|LRR_4|LRR_1|LRR_1|LRR_8|LRR_4|LRR_1|LRR_1|LRR_8|LRR_1|LRR_4|LRR_1|LRR_4|LRR_8|Pkinase|PK_Tyr_Ser-Thr	LRR-RLK
Adinel	Adinel_JAKNSL_Ane37980.m	RLK	LRRNT_2|LRR_8|LRR_4|LRR_1|LRR_8|LRR_1|LRR_6|LRR_1|LRR_4|LRR_6|LRR_1|PK_Tyr_Ser-Thr|Pkinase|Kinase-like	LRR-RLK
Adinel	Adinel_JAKNSL_Ane38092.m	RLK	LRRNT_2|LRR_8|LRR_1|LRR_4|LRR_8|LRR_1|LRR_8|LRR_4|LRR_1|LRR_8|LRR_4|LRR_1|LRR_8|LRR_1|LRR_4|LRR_1|LRR_8|LRR_1|LRR_4|LRR_1|LRR_1|LRR_1|LRR_8|LRR_4|LRR_1|LRR_4|LRR_1|LRR_8|LRR_1|DUF5612|LRR_4|LRR_1|LRR_8|LRR_1|LRR_1|LRR_4|LRR_1|LRR_8|LRR_4|LRR_1|LRR_1|DUF5612|LRR_4|LRR_1|LRR_8|LRR_1|LRR_4|LRR_1|LRR_8|LRR_4|LRR_8|LRR_4|LRR_8|LRR_4|LRR_1|LRR_8|LRR_4|LRR_1|LRR_4|LRR_1|LRR_1|Pkinase|PK_Tyr_Ser-Thr	LRR-RLK
Adinel	Adinel_JAKNSL_Ane38241.m	RLK	ABC1|Pkinase|PK_Tyr_Ser-Thr|PIP49_C|Kinase-like|ABC1	other-RLK
Adinel	Adinel_JAKNSL_Ane38243.m	RLK	B_lectin|S_locus_glycop|PAN_1|ABC1|Pkinase|PK_Tyr_Ser-Thr|PIP49_C|Kinase-like|ABC1	Lectin-RLK
Adinel	Adinel_JAKNSL_Ane38379.m	RLP	LRRNT_2|LRR_4|LRR_8|LRR_4|LRR_1|LRR_8|LRR_1|LRR_4|LRR_1|LRR_1	LRR-RLP
Adinel	Adinel_JAKNSL_Ane38572.m	RLK	B_lectin|PAN_1|ABC1|Pkinase|PK_Tyr_Ser-Thr|ABC1	Lectin-RLK
Adinel	Adinel_JAKNSL_Ane38681.m	RLK	PK_Tyr_Ser-Thr|Pkinase|ABC1|ABC1	other-RLK
Adinel	Adinel_JAKNSL_Ane38748.m	RLK	Pkinase|PK_Tyr_Ser-Thr	other-RLK
Adinel	Adinel_JAKNSL_Ane39730.m	RLK	Pkinase|PK_Tyr_Ser-Thr|ABC1|Kdo|ABC1|Kinase-like|NAF	other-RLK
Adinel	Adinel_JAKNSL_Ane39740.m	RLK	PK_Tyr_Ser-Thr|Pkinase|ABC1|ABC1	other-RLK
Adinel	Adinel_JAKNSL_Ane39791.m	RLK	LRRNT_2|LRR_8|LRR_4|LRR_8|LRR_1|LRR_8|LRR_1|LRR_4|LRR_1|LRR_8|LRR_8|LRR_1|LRR_4|LRR_1|LRR_8|LRR_4|LRR_1|LRR_4|LRR_1|LRR_8|LRR_4|LRR_1|LRR_8|LRR_4|LRR_1|LRR_1|LRR_4|LRR_1|LRR_8|LRR_1|LRR_1|LRR_4|LRR_1|Pkinase|PK_Tyr_Ser-Thr	LRR-RLK
Adinel	Adinel_JAKNSL_Ane39800.m	RLP	LRRNT_2|LRR_8|LRR_8|LRR_4|LRR_4|LRR_8|LRR_1|LRR_4|LRR_8|LRR_6|LRR_1|LRR_8|LRR_4|LRR_6|LRR_1|LRR_8|LRR_4|LRR_6|LRR_1|LRR_1|LRR_4|LRR_8|LRR_4|LRR_1|LRR_1|LRR_1|LRR_1|LRR_8|LRR_1|LRR_4|LRR_1|LRR_1|LRR_8|LRR_1|LRR_8|LRR_1|LRR_8|LRR_4|LRR_1	LRR-RLP
Adinel	Adinel_JAKNSL_Ane39861.m	RLK	Orf78|Pkinase|PK_Tyr_Ser-Thr|Kinase-like	other-RLK
Adinel	Adinel_JAKNSL_Ane39958.m	RLK	PK_Tyr_Ser-Thr|Pkinase|PK_Tyr_Ser-Thr|GFA	other-RLK
Adinel	Adinel_JAKNSL_Ane40041.m	RLK	Stress-antifung|Stress-antifung|ABC1|Pkinase|PK_Tyr_Ser-Thr|APH|ABC1	CRR-RLK
Adinel	Adinel_JAKNSL_Ane40057.m	RLK	SPARK|ABC1|Pkinase|PK_Tyr_Ser-Thr|ABC1|APH	SPARK-RLK
Adinel	Adinel_JAKNSL_Ane40108.m	RLK	LRRNT_2|LRR_8|LRR_4|LRR_1|LRR_8|LRR_4|LRR_1|LRR_1|LRR_8|LRR_4|LRR_1|LRR_8|LRR_1|LRR_4|LRR_1|PK_Tyr_Ser-Thr|Pkinase|PK_Tyr_Ser-Thr	LRR-RLK
Adinel	Adinel_JAKNSL_Ane40217.m	RLP	LRR_8|LRR_4|LRR_1|LRR_1|LRR_4|LRR_1|LRR_1	LRR-RLP
Adinel	Adinel_JAKNSL_Ane40283.m	RLP	LRRNT_2|LRR_8|LRR_1|LRR_4|LRR_1|LRR_1|LRR_8|LRR_4|LRR_1|LRR_1	LRR-RLP
Adinel	Adinel_JAKNSL_Ane40363.m	RLK	Lectin_legB|PK_Tyr_Ser-Thr|Pkinase|PK_Tyr_Ser-Thr|Pkinase	Lectin-RLK
Adinel	Adinel_JAKNSL_Ane40490.m	RLP	RT_RNaseH_2|RT_RNaseH|Integrase_H2C2|zf-H2C2|rve|LRR_8|LRR_4|LRR_1|LRR_1|LRR_8|LRR_4|LRR_1|LRR_8|LRR_8|LRR_4|LRR_1|LRR_8|LRR_1|LRR_4|LRR_1|LRR_1|LRR_8|LRR_8|LRR_1|LRR_4|LRR_8|LRR_4|LRR_8|LRR_4|LRR_1|LRR_4|LRR_1|LRR_8|LRR_4|LRR_8|LRR_8|LRR_4|LRR_1|LRR_8|LRR_4|LRR_1|LRR_1|LRR_1|LRR_8	LRR-RLP
Adinel	Adinel_JAKNSL_Ane40510.m	RLK	LRRNT_2|LRR_4|LRR_8|LRR_1|LRR_1|LRR_4|LRR_8|LRR_8|LRR_1|LRR_4|LRR_1|LRR_1|PK_Tyr_Ser-Thr|Pkinase	LRR-RLK
Adinel	Adinel_JAKNSL_Ane40566.m	RLK	Lectin_legB|PK_Tyr_Ser-Thr|Pkinase	Lectin-RLK
Adinel	Adinel_JAKNSL_Ane40680.m	RLP	Malectin_like|Malectin|LRR_4|LRR_8|LRR_8|LRR_1|LRR_4|LRR_1|LRR_1	LRR-Mal.-RLP
Adinel	Adinel_JAKNSL_Ane40780.m	RLK	ABC1|PK_Tyr_Ser-Thr|Pkinase|ABC1|Pkinase_fungal	other-RLK
Adinel	Adinel_JAKNSL_Ane40781.m	RLP	LRRNT_2|LRR_8|LRR_1|LRR_1	LRR-RLP
Adinel	Adinel_JAKNSL_Ane40839.m	RLK	LRRNT_2|LRR_8|LRR_6|LRR_8|LRR_4|LRR_1|LRR_1|LRR_1|LRR_8|LRR_8|LRR_6|LRR_4|LRR_1|LRR_8|LRR_1|LRR_8|LRR_4|LRR_1|LRR_1|LRR_4|LRR_8|LRR_6|LRR_4|LRR_1|LRR_4|LRR_1|LRR_4|LRR_8|LRR_4|LRR_6|LRR_4|LRR_1|LRR_8|LRR_4|LRR_1|LRR_1|LRR_8|LRR_4|LRR_1|LRR_6|LRR_4|LRR_1|LRR_1|ABC1|Pkinase|PK_Tyr_Ser-Thr|ABC1	LRR-RLK
Adinel	Adinel_JAKNSL_Ane40886.m	RLK	LRR_4|LRR_1|LRR_4|LRR_8|LRR_6|LRR_4|LRR_1|LRR_6|LRR_4|LRR_1|LRR_8|LRR_4|LRR_1|LRR_8|LRR_6|LRR_4|LRR_1|LRR_8|LRR_1|TMEM154|Pkinase|PK_Tyr_Ser-Thr|Pkinase	LRR-RLK
Adinel	Adinel_JAKNSL_Ane40887.m	RLK	LRR_4|LRR_1|LRR_4|LRR_8|LRR_6|LRR_4|LRR_1|LRR_1|LRR_4|LRR_8|LRR_4|LRR_1|LRR_6|LRR_4|LRR_1|LRR_8|TMEM154|Pkinase|PK_Tyr_Ser-Thr|ABC1|APH	LRR-RLK
Adinel	Adinel_JAKNSL_Ane40923.m	RLK	B_lectin|PAN_1|SKG6|ABC1|Pkinase|PK_Tyr_Ser-Thr|ABC1	Lectin-RLK
Adinel	Adinel_JAKNSL_Ane41205.m	RLK	LRRNT_2|LRR_8|LRR_8|LRR_8|LRR_4|LRR_1|LRR_4|LRR_1|LRR_8|LRR_1|LRR_4|LRR_1|LRR_8|LRR_4|LRR_1|LRR_4|LRR_1|LRR_8|LRR_6|LRR_4|LRR_1|LRR_4|LRR_8|LRR_4|LRR_1|LRR_1|LRR_8|LRR_4|LRR_1|LRR_1|LRR_8|LRR_1|LRR_4|LRR_1|LRR_8|LRR_4|LRR_1|LRR_8|LRR_6|LRR_1|LRR_8|LRR_8|LRR_4|LRR_1|LRR_1|PK_Tyr_Ser-Thr|Pkinase	LRR-RLK
Adinel	Adinel_JAKNSL_Ane41267.m	RLK	Nitrate_red_gam|PK_Tyr_Ser-Thr|Pkinase	other-RLK
Adinel	Adinel_JAKNSL_Ane41379.m	RLK	Pkinase|PK_Tyr_Ser-Thr|NAF	other-RLK
Adinel	Adinel_JAKNSL_Ane41395.m	RLK	Stress-antifung|Stress-antifung|Haspin_kinase|ABC1|PK_Tyr_Ser-Thr|Pkinase|ABC1	CRR-RLK
Adinel	Adinel_JAKNSL_Ane41406.m	RLK	PK_Tyr_Ser-Thr|Pkinase	other-RLK
Adinel	Adinel_JAKNSL_Ane41681.m	RLK	Pkinase|PK_Tyr_Ser-Thr|ATG1-like_MIT2	other-RLK
Adinel	Adinel_JAKNSL_Ane41810.m	RLK	Pkinase|PK_Tyr_Ser-Thr|PIP49_C	other-RLK
Adinel	Adinel_JAKNSL_Ane41878.m	RLK	LRRNT_2|LRR_8|LRR_4|LRR_1|LRR_6|LRR_1|LRR_8|LRR_4|LRR_1|LRR_1|LRR_8|LRR_4|LRR_1|LRR_1|LRR_4|LRR_1|LRR_8|LRR_1|LRR_8|LRR_1|LRR_4|LRR_1|LRR_4|LRR_1|LRR_8|LRR_1|LRR_4|LRR_6|LRR_1|LRR_8|LRR_4|LRR_1|LRR_6|LRR_1|LRR_1|LRR_8|LRR_4|LRR_4|LRR_1|LRR_1|Pkinase|PK_Tyr_Ser-Thr|ABC1	LRR-RLK
Adinel	Adinel_JAKNSL_Ane41915.m	RLK	LRRNT_2|LRR_8|LRR_4|LRR_6|LRR_4|LRR_1|LRR_8|LRR_4|LRR_1|LRR_1|LRR_6|LRR_4|LRR_1|LRR_8|LRR_6|LRR_1|LRR_8|LRR_4|LRR_1|LRR_1|LRR_8|LRR_4|LRR_8|LRR_1|LRR_4|LRR_8|LRR_1|LRR_1|LRR_8|LRR_4|LRR_1|LRR_6|LRR_1|LRR_8|LRR_4|LRR_1|LRR_1|Pkinase|PK_Tyr_Ser-Thr	LRR-RLK
Adinel	Adinel_JAKNSL_Ane41971.m	RLK	LRR_8|LRR_4|LRR_8|LRR_8|LRR_4|LRR_1|LRR_4|LRR_1|LRR_8|LRR_1|LRR_4|LRR_1|LRR_4|LRR_1|LRR_8|LRR_1|LRR_8|LRR_4|LRR_1|LRR_1|LRR_8|LRR_4|LRR_1|LRR_8|LRR_4|LRR_1|LRR_1|LRR_4|LRR_1|LRR_8|LRR_1|LRR_1|LRR_1|LRR_1|LRR_8|LRR_1|LRR_8|LRR_4|LRR_1|LRR_4|Pkinase|PK_Tyr_Ser-Thr	LRR-RLK
Adinel	Adinel_JAKNSL_Ane42640.m	RLK	LRRNT_2|LRR_8|LRR_4|LRR_1|LRR_8|LRR_4|LRR_1|LRR_1|LRR_4|LRR_8|LRR_1|LRR_4|LRR_1|LRR_8|LRR_4|LRR_6|LRR_1|LRR_8|LRR_1|LRR_4|LRR_1|LRR_8|LRR_4|LRR_6|LRR_8|LRR_4|LRR_1|LRR_4|LRR_1|LRR_8|LRR_4|LRR_4|LRR_4|LRR_1|LRR_8|LRR_1|LRR_4|LRR_1|LRR_8|LRR_1|LRR_1|LRR_8|LRR_4|LRR_1|LRR_6|LRR_8|LRR_4|LRR_1|LRR_6|LRR_1|LRR_4|LRR_1|ABC1|Pkinase|PK_Tyr_Ser-Thr|ABC1	LRR-RLK
Adinel	Adinel_JAKNSL_Ane42901.m	RLK	LRRNT_2|LRR_8|LRR_4|LRR_1|LRR_1|LRR_4|LRR_8|LRR_1|LRR_1|LRR_4|LRR_1|PK_Tyr_Ser-Thr|Pkinase	LRR-RLK
Adinel	Adinel_JAKNSL_Ane42999.m	RLK	LRRNT_2|LRR_8|LRR_4|LRR_1|LRR_6|LRR_8|LRR_4|LRR_1|LRR_1|LRR_4|LRR_8|LRR_1|LRR_8|LRR_4|LRR_6|LRR_1|LRR_1|LRR_8|LRR_4|LRR_1|LRR_1|Shisa|PK_Tyr_Ser-Thr|Pkinase|ABC1|ABC1	LRR-RLK
Adinel	Adinel_JAKNSL_Ane43103.m	RLK	Pkinase|PK_Tyr_Ser-Thr	other-RLK
Adinel	Adinel_JAKNSL_Ane43161.m	RLK	LRRNT_2|LRR_8|LRR_4|LRR_1|LRR_1|LRR_8|LRR_4|LRR_1|LRR_8|LRR_1|LRR_8|LRR_4|LRR_1|LRR_8|LRR_4|LRR_1|LRR_1|LRR_4|LRR_1|LRR_1|LRR_8|LRR_4|LRR_1|LRR_8|LRR_1|LRR_4|LRR_4|LRR_1|LRR_1|LRR_8|LRR_4|LRR_1|LRR_1|LRR_8|LRR_4|LRR_1|LRR_1|LRR_4|LRR_1|LRR_8|LRR_1|LRR_1|PK_Tyr_Ser-Thr|Pkinase|APH	LRR-RLK
Adinel	Adinel_JAKNSL_Ane43226.m	RLK	PK_Tyr_Ser-Thr|Pkinase	other-RLK
Adinel	Adinel_JAKNSL_Ane43296.m	RLK	Romo1|PK_Tyr_Ser-Thr|Pkinase	other-RLK
Adinel	Adinel_JAKNSL_Ane43336.m	RLK	LRRNT_2|LRR_8|LRR_4|LRR_1|LRR_8|LRR_8|LRR_1|LRR_1|LRR_4|LRR_4|LRR_8|LRR_4|LRR_1|LRR_4|LRR_1|LRR_8|LRR_4|LRR_1|LRR_4|LRR_1|LRR_1|LRR_1|PK_Tyr_Ser-Thr|Pkinase	LRR-RLK
Adinel	Adinel_JAKNSL_Ane43376.m	RLP	LRR_4|LRR_8|LRR_6|LRR_1|LRR_1|LRR_4|LRR_8|LRR_6|LRR_1|LRR_4|LRR_1|LRR_6|LRR_6|LRR_1|LRR_8|LRR_1	LRR-RLP
Adinel	Adinel_JAKNSL_Ane43379.m	RLK	LRR_8|LRR_4|LRR_1|LRR_1|LRR_1|LRR_8|LRR_4|LRR_8|LRR_4|LRR_1|LRR_8|LRR_4|LRR_1|LRR_8|LRR_1|LRR_4|LRR_1|LRR_8|LRR_1|LRR_8|LRR_4|LRR_4|LRR_1|LRR_8|LRR_4|LRR_1|LRR_8|LRR_4|LRR_1|LRR_1|LRR_8|LRR_4|LRR_8|LRR_1|LRR_4|LRR_1|LRR_8|LRR_1|LRR_8|LRR_4|LRR_1|LRR_1|LRR_8|LRR_4|LRR_8|LRR_1|LRR_4|LRR_1|LRR_1|ABC1|Pkinase|PK_Tyr_Ser-Thr|RIO1|APH|RIO1|ABC1	LRR-RLK
Adinel	Adinel_JAKNSL_Ane44371.m	RLK	GUB_WAK_bind|ABC1|PK_Tyr_Ser-Thr|Pkinase|ABC1	WAK-RLK
Adinel	Adinel_JAKNSL_Ane44372.m	RLK	GUB_WAK_bind|ABC1|PK_Tyr_Ser-Thr|Pkinase|ABC1	WAK-RLK
Adinel	Adinel_JAKNSL_Ane44374.m	RLK	PK_Tyr_Ser-Thr|Pkinase	other-RLK
Adinel	Adinel_JAKNSL_Ane44415.m	RLP	LRR_4|LRR_8|LRR_8|LRR_4|LRR_1|LRR_4|LRR_1|LRR_6|LRR_6|LRR_4|LRR_1|LRR_8|LRR_8|LRR_6|LRR_4|LRR_1|LRR_1	LRR-RLP
Adinel	Adinel_JAKNSL_Ane44486.m	RLK	GUB_WAK_bind|EGF_3|Pkinase|PK_Tyr_Ser-Thr	WAK-RLK
Adinel	Adinel_JAKNSL_Ane44638.m	RLP	LRR_8|LRR_8|LRR_4|LRR_8|LRR_4|LRR_1	LRR-RLP
Adinel	Adinel_JAKNSL_Ane44708.m	RLK	ABC1|Pkinase|PK_Tyr_Ser-Thr|ABC1	other-RLK
Adinel	Adinel_JAKNSL_Ane44710.m	RLK	ABC1|Pkinase|PK_Tyr_Ser-Thr|ABC1	other-RLK
Adinel	Adinel_JAKNSL_Ane44752.m	RLK	Pkinase|PK_Tyr_Ser-Thr	other-RLK
Adinel	Adinel_JAKNSL_Ane44768.m	RLK	Kdo|Pkinase|PK_Tyr_Ser-Thr	other-RLK
Adinel	Adinel_JAKNSL_Ane44777.m	RLK	Malectin_like|PK_Tyr_Ser-Thr|Pkinase	Malectin-RLK
Adinel	Adinel_JAKNSL_Ane44991.m	RLK	Cu_bind_like|PK_Tyr_Ser-Thr|Pkinase	other-RLK
Adinel	Adinel_JAKNSL_Ane45003.m	RLK	GUB_WAK_bind|PK_Tyr_Ser-Thr|Pkinase	WAK-RLK
Adinel	Adinel_JAKNSL_Ane45005.m	RLK	GUB_WAK_bind|PK_Tyr_Ser-Thr|Pkinase	WAK-RLK
Adinel	Adinel_JAKNSL_Ane45058.m	RLK	Cu_bind_like|Cu_bind_like|Pkinase|PK_Tyr_Ser-Thr|Kinase-like	other-RLK
Adinel	Adinel_JAKNSL_Ane45099.m	RLK	SPARK|TM_ErbB1|Pkinase|PK_Tyr_Ser-Thr	SPARK-RLK
Adinel	Adinel_JAKNSL_Ane45227.m	RLK	PAN_2|PAN_1|Pkinase|PK_Tyr_Ser-Thr|PK_Tyr_Ser-Thr|Pkinase	other-RLK
Adinel	Adinel_JAKNSL_Ane45294.m	RLK	Pkinase|PK_Tyr_Ser-Thr|ABC1|ABC1	other-RLK
Adinel	Adinel_JAKNSL_Ane45312.m	RLK	LRRNT_2|LRR_8|LRR_4|LRR_1|LRR_8|LRR_4|LRR_1|LRR_1|LRR_4|LRR_1|PRIMA1|Pkinase|PK_Tyr_Ser-Thr|Kinase-like	LRR-RLK
Adinel	Adinel_JAKNSL_Ane45468.m	RLK	B_lectin|S_locus_glycop|PAN_1|PK_Tyr_Ser-Thr|Pkinase	Lectin-RLK
Adinel	Adinel_JAKNSL_Ane45489.m	RLK	PK_Tyr_Ser-Thr|Pkinase|ABC1	other-RLK
Adinel	Adinel_JAKNSL_Ane45580.m	RLP	LRR_8|LRR_8|LRR_4|LRR_1|LRR_6|LRR_4|LRR_1|LRR_1|LRR_8|LRR_4|LRR_1|LRR_8|LRR_6|LRR_4|LRR_1|VSP	LRR-RLP
Adinel	Adinel_JAKNSL_Ane45597.m	RLK	PAS|PAS_9|PAS_4|PAS_3|PK_Tyr_Ser-Thr|Pkinase	other-RLK
Adinel	Adinel_JAKNSL_Ane45611.m	RLK	Pkinase|PK_Tyr_Ser-Thr|ABC1|Kinase-like	other-RLK
Adinel	Adinel_JAKNSL_Ane45718.m	RLK	LRRNT_2|LRR_8|LRR_4|LRR_8|LRR_1|LRR_1|LRR_4|LRR_8|LRR_1|LRR_4|LRR_1|LRR_1|LRR_8|LRR_8|LRR_4|LRR_8|LRR_4|LRR_1|LRR_1|LRR_8|LRR_1|LRR_4|LRR_4|LRR_8|LRR_1|LRR_8|LRR_4|LRR_4|LRR_8|LRR_4|LRR_1|LRR_8|LRR_4|LRR_4|LRR_1|LRR_4|LRR_1|LRR_8|LRR_4|LRR_1|LRR_4|LRR_1|LRR_8|LRR_4|LRR_1|LRR_8|LRR_4|LRR_1|LRR_4|LRR_1|LRR_1|Pkinase|PK_Tyr_Ser-Thr|ABC1	LRR-RLK
Adinel	Adinel_JAKNSL_Ane45963.m	RLK	LRRNT_2|LRR_4|LRR_8|LRR_4|LRR_1|LRR_4|LRR_1|LRR_8|LRR_1|LRR_4|LRR_1|LRR_1|LRR_8|LRR_1|DUF4690|PK_Tyr_Ser-Thr|Pkinase	LRR-RLK
Adinel	Adinel_JAKNSL_Ane46004.m	RLK	LRRNT_2|LRR_8|LRR_1|LRR_4|LRR_1|LRR_8|LRR_1|LRR_4|LRR_1|LRR_1|Pkinase|PK_Tyr_Ser-Thr	LRR-RLK
Adinel	Adinel_JAKNSL_Ane46098.m	RLK	Malectin|Malectin_like|Malectin|ABC1|PK_Tyr_Ser-Thr|Pkinase|ABC1	Malectin-RLK
Adinel	Adinel_JAKNSL_Ane46144.m	RLK	LRRNT_2|LRR_4|LRR_8|LRR_4|LRR_1|LRR_1|LRR_8|LRR_4|LRR_1|LRR_4|LRR_1|LRR_4|LRR_1|LRR_8|LRR_4|LRR_1|LRR_1|LRR_8|LRR_1|LRR_4|LRR_1|LRR_4|LRR_8|LRR_4|LRR_1|LRR_8|LRR_4|LRR_1|LRR_4|LRR_1|LRR_8|LRR_4|LRR_1|LRR_8|LRR_4|LRR_4|LRR_1|LRR_4|LRR_1|LRR_8|LRR_8|LRR_4|LRR_1|LRR_4|LRR_1|LRR_4|LRR_1|LRR_1|LRR_8|LRR_4|LRR_1|LRR_1|Pkinase|PK_Tyr_Ser-Thr|Pkinase_fungal	LRR-RLK
Adinel	Adinel_JAKNSL_Ane46154.m	RLK	Pkinase|Pkinase|PK_Tyr_Ser-Thr|Pkinase|PK_Tyr_Ser-Thr	other-RLK
Adinel	Adinel_JAKNSL_Ane46218.m	RLK	Lectin_legB|Pkinase|PK_Tyr_Ser-Thr|Pkinase_fungal|Kinase-like	Lectin-RLK
Adinel	Adinel_JAKNSL_Ane46486.m	RLK	LRRNT_2|LRR_8|LRR_4|LRR_8|LRR_1|LRR_4|LRR_1|LRR_4|LRR_1|LRR_1|Pkinase|PK_Tyr_Ser-Thr	LRR-RLK
Adinel	Adinel_JAKNSL_Ane46508.m	RLK	Lectin_legB|PK_Tyr_Ser-Thr|Pkinase	Lectin-RLK
Adinel	Adinel_JAKNSL_Ane46533.m	RLK	LRRNT_2|LRR_4|LRR_8|LRR_1|LRR_4|LRR_1|LRR_8|LRR_1|LRR_1|ABC1|Pkinase|PK_Tyr_Ser-Thr|ABC1	LRR-RLK
Adinel	Adinel_JAKNSL_Ane46538.m	RLK	LRRNT_2|LRR_8|LRR_4|LRR_1|LRR_4|LRR_1|LRR_8|LRR_4|LRR_1|LRR_8|LRR_1|LRR_8|LRR_4|LRR_1|LRR_1|LRR_4|LRR_1|Pkinase|PK_Tyr_Ser-Thr	LRR-RLK
Adinel	Adinel_JAKNSL_Ane46573.m	RLK	GUB_WAK_bind|ABC1|PK_Tyr_Ser-Thr|Pkinase|ABC1|Haspin_kinase	WAK-RLK
Adinel	Adinel_JAKNSL_Ane46622.m	RLK	LRRNT_2|LRR_8|LRR_8|LRR_4|LRR_1|LRR_1|LRR_8|LRR_4|LRR_1|LRR_8|LRR_4|LRR_4|LRR_1|LRR_8|LRR_4|LRR_1|LRR_4|LRR_1|LRR_8|LRR_4|LRR_1|LRR_4|LRR_1|LRR_8|LRR_4|LRR_4|LRR_1|LRR_1|LRR_8|LRR_4|LRR_1|LRR_8|LRR_4|LRR_1|Pkinase|PK_Tyr_Ser-Thr|APH	LRR-RLK
Adinel	Adinel_JAKNSL_Ane46705.m	RLK	ABC1|Pkinase|PK_Tyr_Ser-Thr|ABC1	other-RLK
Adinel	Adinel_JAKNSL_Ane46755.m	RLK	RCC1_2|RCC1_2|RCC1_2|RCC1_2|PK_Tyr_Ser-Thr|Pkinase	RCC1-RLK
Adinel	Adinel_JAKNSL_Ane46898.m	RLK	LRRNT_2|LRR_4|LRR_8|LRR_4|LRR_1|LRR_8|LRR_4|LRR_1|LRR_4|LRR_1|LRR_8|LRR_4|LRR_1|LRR_8|LRR_4|LRR_1|LRR_1|Pkinase|PK_Tyr_Ser-Thr|PK_Tyr_Ser-Thr	LRR-RLK
Adinel	Adinel_JAKNSL_Ane46934.m	RLK	LRRNT_2|LRR_8|LRR_4|LRR_1|LRR_1|LRR_8|LRR_4|LRR_1|LRR_1|LRR_8|LRR_4|LRR_1|LRR_8|LRR_4|LRR_1|LRR_4|LRR_1|LRR_8|LRR_1|LRR_8|LRR_4|LRR_1|MINT_RAM7|LRR_8|LRR_4|LRR_1|LRR_8|LRR_4|LRR_8|LRR_4|LRR_1|LRR_8|LRR_4|LRR_1|LRR_1|LRR_1|LRR_4|LRR_8|LRR_1|LRR_4|LRR_1|LRR_8|LRR_1|LRR_4|LRR_1|LRR_8|LRR_1|LRR_4|LRR_8|LRR_1|LRR_4|LRR_1|LRR_1|LRR_8|LRR_4|LRR_1|LRR_8|LRR_1|LRR_4|LRR_8|LRR_1|LRR_4|LRR_1|ABC1|PK_Tyr_Ser…	LRR-RLK
Adinel	Adinel_JAKNSL_Ane47085.m	RLP	LRR_8|LRR_6|LRR_4|LRR_1|LRR_1|LRR_4|LRR_6|LRR_8|LRR_4|LRR_1|LRR_1|LRR_1|LRR_8|LRR_4|LRR_1|LRR_6|LRR_4|LRR_8|LRR_1|LRR_8|LRR_1|LRR_4|LRR_1	LRR-RLP
Adinel	Adinel_JAKNSL_Ane47165.m	RLK	Plant_tran|DDE_Tnp_4|PAN_2|PAN_1|PK_Tyr_Ser-Thr|Pkinase	other-RLK
Adinel	Adinel_JAKNSL_Ane47186.m	RLK	PK_Tyr_Ser-Thr|Pkinase|Haspin_kinase|PK_Tyr_Ser-Thr|Pkinase	other-RLK
Adinel	Adinel_JAKNSL_Ane47195.m	RLP	LRRNT_2|LRR_8|THOC7|LRR_4|LRR_1|LRR_1	LRR-RLP
Adinel	Adinel_JAKNSL_Ane47249.m	RLP	LRR_4|LRR_8|LRR_9|LRR_6|LRR_8|LRR_4|LRR_1|LRR_6|LRR_4|LRR_1|LRR_6|LRR_4|LRR_8|LRR_4	LRR-RLP
Adinel	Adinel_JAKNSL_Ane47785.m	RLP	LRR_6|LRR_1|LRR_6|LRR_4|LRR_6|LRR_6|LRR_6|LRR_6|LRR_6|LRR_4|LRR_6|LRR_4|LRR_1|LRR_6|LRR_6|LRR_6|LRR_6|LRR_4	LRR-RLP
Adinel	Adinel_JAKNSL_Ane47868.m	RLP	Malectin|Malectin_like|Malectin|LRRNT_2|LRR_1|LRR_4|LRR_8|LRR_1|LRR_8|LRR_4|LRR_1|LRR_1	LRR-Mal.-RLP
Adinel	Adinel_JAKNSL_Ane47970.m	RLK	GUB_WAK_bind|WAK_assoc|PK_Tyr_Ser-Thr|Pkinase|APH|ABC1	WAK-RLK
Adinel	Adinel_JAKNSL_Ane48100.m	RLK	Peptidase_M24	other-RLK
Adinel	Adinel_JAKNSL_Ane48104.m	RLK	LRRNT_2|LRR_4|LRR_8|LRR_5|LRR_8|LRR_4|LRR_1|LRR_6|LRR_1|LRR_8|LRR_6|LRR_1|LRR_4|LRR_6|LRR_1|LRR_5|LRR_8|LRR_4|LRR_1|LRR_6|LRR_1|LRR_6|LRR_4|LRR_1|LRR_8|LRR_1|LRR_8|LRR_8|LRR_4|LRR_1|LRR_1|LRR_8|LRR_4|LRR_6|LRR_1|LRR_8|LRR_4|LRR_1|LRR_6|LRR_1|LRR_8|LRR_4|LRR_1|LRR_1|LRR_4|LRR_1|LRR_8|LRR_1|Island|LRR_8|LRR_4|LRR_1|LRR_4|LRR_1|ABC1|Pkinase|PK_Tyr_Ser-Thr|ABC1	LRR-RLK
Adinel	Adinel_JAKNSL_Ane48144.m	RLK	PK_Tyr_Ser-Thr|Pkinase	other-RLK
Adinel	Adinel_JAKNSL_Ane48162.m	RLK	EGF_CA|Pkinase|PK_Tyr_Ser-Thr	other-RLK
Adinel	Adinel_JAKNSL_Ane48191.m	RLK	B_lectin|S_locus_glycop|PAN_1|ABC1|PK_Tyr_Ser-Thr|Pkinase|ABC1	Lectin-RLK
Adinel	Adinel_JAKNSL_Ane48224.m	RLK	PK_Tyr_Ser-Thr|Pkinase	other-RLK
Adinel	Adinel_JAKNSL_Ane48240.m	RLP	LRR_8|LRR_4|LRR_1|LRR_4|LRR_6|LRR_1|LRR_6|LRR_1|LRR_8|LRR_4|LRR_1|LRR_6|LRR_1	LRR-RLP
Adinel	Adinel_JAKNSL_Ane48282.m	RLK	LRRNT_2|LRR_8|LRR_4|LRR_1|LRR_4|LRR_1|LRR_8|LRR_1|LRR_4|LRR_1|LRR_6|LRR_8|LRR_1|LRR_1|LRR_4|LRR_1|PK_Tyr_Ser-Thr|Pkinase|Pkinase|PK_Tyr_Ser-Thr	LRR-RLK
Adinel	Adinel_JAKNSL_Ane48337.m	RLK	Pkinase	other-RLK
Adinel	Adinel_JAKNSL_Ane48381.m	RLK	LRRNT_2|LRR_8|LRR_4|LRR_1|LRR_1|LRR_8|LRR_4|LRR_1|LRR_1|PK_Tyr_Ser-Thr|Pkinase|PK_Tyr_Ser-Thr	LRR-RLK
Adinel	Adinel_JAKNSL_Ane48492.m	RLK	LRRNT_2|LRR_8|LRR_4|LRR_8|LRR_1|LRR_4|LRR_1|LRR_8|LRR_1|LRR_4|LRR_8|LRR_4|LRR_1|LRR_4|LRR_1|LRR_8|LRR_4|LRR_1|LRR_4|LRR_1|LRR_8|LRR_1|LRR_8|LRR_8|LRR_4|LRR_8|LRR_1|LRR_8|LRR_4|LRR_1|LRR_1|LRR_8|LRR_4|LRR_1|LRR_1|Pkinase|PK_Tyr_Ser-Thr	LRR-RLK
Adinel	Adinel_JAKNSL_Ane48541.m	RLK	LRRNT_2|LRR_8|LRR_4|LRR_1|LRR_4|LRR_1|LRR_8|LRR_8|LRR_1|LRR_4|LRR_1|Pkinase|PK_Tyr_Ser-Thr	LRR-RLK
Adinel	Adinel_JAKNSL_Ane48731.m	RLK	Malectin|Malectin_like|Malectin|ABC1|PK_Tyr_Ser-Thr|Pkinase|ABC1	Malectin-RLK
Adinel	Adinel_JAKNSL_Ane48738.m	RLK	Pkinase|PK_Tyr_Ser-Thr|ABC1|Kinase-like|ABC1|NAF	other-RLK
Adinel	Adinel_JAKNSL_Ane48745.m	RLK	LRRNT_2|LRR_4|LRR_8|LRR_4|LRR_1|LRR_1|LRR_8|LRR_4|LRR_1|LRR_4|LRR_8|LRR_8|LRR_4|LRR_1|LRR_8|LRR_4|LRR_1|LRR_1|LRR_8|LRR_4|LRR_1|LRR_1|LRR_8|LRR_4|LRR_1|LRR_4|LRR_1|LRR_8|LRR_1|LRR_6|LRR_4|LRR_1|LRR_8|LRR_6|LRR_1|LRR_8|LRR_4|LRR_6|LRR_1|LRR_1|Pkinase|PK_Tyr_Ser-Thr|ABC1	LRR-RLK
Adinel	Adinel_JAKNSL_Ane48890.m	RLK	B_lectin|S_locus_glycop|PAN_1|Pkinase|PK_Tyr_Ser-Thr|ABC1	Lectin-RLK
Adinel	Adinel_JAKNSL_Ane49135.m	RLK	TMEM51|Pkinase|PK_Tyr_Ser-Thr|Pkinase|PK_Tyr_Ser-Thr	other-RLK
Adinel	Adinel_JAKNSL_Ane49165.m	RLK	LRRNT_2|LRR_8|LRR_4|LRR_1|LRR_1|LRR_4|LRR_8|LRR_1|LRR_1|ABC1|PK_Tyr_Ser-Thr|Pkinase|ABC1	LRR-RLK
Adinel	Adinel_JAKNSL_Ane49210.m	RLK	Lectin_legB|TM_ErbB1|ABC1|PK_Tyr_Ser-Thr|Pkinase|ABC1	Lectin-RLK
Adinel	Adinel_JAKNSL_Ane49214.m	RLK	Lectin_legB|Pkinase|PK_Tyr_Ser-Thr	Lectin-RLK
Adinel	Adinel_JAKNSL_Ane49218.m	RLK	ABC1|Pkinase|PK_Tyr_Ser-Thr|APH|ABC1	other-RLK
Adinel	Adinel_JAKNSL_Ane49340.m	RLK	DUF642|LRRNT_2|LRR_4|LRR_8|LRR_1|LRR_1|LRR_8|LRR_1|LRR_4|LRR_6|LRR_1|PK_Tyr_Ser-Thr|Pkinase	LRR-RLK
Adinel	Adinel_JAKNSL_Ane49458.m	RLK	RCC1_2|RCC1_2|RCC1_2|RCC1_2|RCC1_2|RCC1_2|Pkinase|PK_Tyr_Ser-Thr	RCC1-RLK
Adinel	Adinel_JAKNSL_Ane49476.m	RLK	Pkinase	other-RLK
Adinel	Adinel_JAKNSL_Ane49669.m	RLK	Lectin_leg-like|Lectin_legB|Bact_lectin|Pkinase|PK_Tyr_Ser-Thr|Pkinase_fungal|ABC1	Lectin-RLK
Adinel	Adinel_JAKNSL_Ane49728.m	RLK	PAN_2|PAN_1|PK_Tyr_Ser-Thr|Pkinase	other-RLK
Adinel	Adinel_JAKNSL_Ane49818.m	RLK	LRRNT_2|LRR_8|LRR_4|LRR_1|LRR_4|LRR_1|LRR_8|LRR_1|LRR_1|LRR_4|LRR_1|LRR_8|LRR_6|LRR_4|LRR_8|LRR_1|LRR_6|LRR_1|LRR_6|LRR_4|LRR_8|LRR_1|LRR_6|LRR_1|LRR_4|LRR_1|LRR_8|LRR_1|LRR_8|LRR_6|LRR_1|LRR_4|LRR_6|LRR_1|LRR_8|LRR_4|LRR_6|LRR_1|LRR_1|Pkinase|PK_Tyr_Ser-Thr	LRR-RLK
Adinel	Adinel_JAKNSL_Ane49866.m	RLK	ABC1|PK_Tyr_Ser-Thr|Pkinase|ABC1	other-RLK
Adinel	Adinel_JAKNSL_Ane50191.m	RLK	LRRNT_2|LRR_8|LRR_4|LRR_6|LRR_1|LRR_8|LRR_1|LRR_8|LRR_4|LRR_1|LRR_1|LRR_4|LRR_8|LRR_4|LRR_4|LRR_1|LRR_4|LRR_1|LRR_8|LRR_4|LRR_1|LRR_1|LRR_4|LRR_1|LRR_8|LRR_4|LRR_1|LRR_8|LRR_1|LRR_8|LRR_4|LRR_4|LRR_1|LRR_8|LRR_1|LRR_8|LRR_1|LRR_4|LRR_6|LRR_8|LRR_1|LRR_6|LRR_4|LRR_1|LRR_1|LRR_1|LRR_8|LRR_4|LRR_6|LRR_4|LRR_1|LRR_6|LRR_1|Pkinase|PK_Tyr_Ser-Thr	LRR-RLK
Adinel	Adinel_JAKNSL_Ane50201.m	RLK	LRR_8|LRR_1|LRR_4|LRR_8|LRR_1|LRR_4|LRR_1|LRR_8|LRR_4|LRR_1|LRR_4|LRR_1|LRR_8|LRR_6|LRR_4|LRR_1|LRR_4|LRR_8|LRR_4|LRR_1|LRR_1|LRR_8|LRR_4|LRR_1|LRR_1|LRR_8|LRR_1|LRR_4|LRR_1|LRR_8|LRR_4|LRR_1|LRR_8|LRR_6|LRR_1|LRR_8|LRR_8|LRR_4|LRR_1|LRR_1|PK_Tyr_Ser-Thr|Pkinase	LRR-RLK
Adinel	Adinel_JAKNSL_Ane50226.m	RLK	LRRNT_2|LRR_8|LRR_4|LRR_4|LRR_1|LRR_8|LRR_8|LRR_1|LRR_1|LRR_4|LRR_1|LRR_8|LRR_1|LRR_4|LRR_1|LRR_8|LRR_1|LRR_4|LRR_1|LRR_8|LRR_1|LRR_1|LRR_4|LRR_1|LRR_8|LRR_4|LRR_1|LRR_8|LRR_1|LRR_8|LRR_4|LRR_1|LRR_1|LRR_4|LRR_1|LRR_8|LRR_4|LRR_1|ABC1|Pkinase|PK_Tyr_Ser-Thr|ABC1	LRR-RLK
Adinel	Adinel_JAKNSL_Ane50232.m	RLK	B_lectin|S_locus_glycop|PAN_2|PAN_1|PK_Tyr_Ser-Thr	Lectin-RLK
Adinel	Adinel_JAKNSL_Ane50572.m	RLK	ABC1|PK_Tyr_Ser-Thr|Pkinase|ABC1	other-RLK
Adinel	Adinel_JAKNSL_Ane50635.m	RLK	PK_Tyr_Ser-Thr	other-RLK
Adinel	Adinel_JAKNSL_Ane50687.m	RLK	LRRNT_2|LRR_8|LRR_4|LRR_1|LRR_1|LRR_8|LRR_4|LRR_1|LRR_1|LRR_1|LRR_8|LRR_1|LRR_4|LRR_1|LRR_4|LRR_1|LRR_8|Adeno_E3_CR2|ABC1|PK_Tyr_Ser-Thr|Pkinase|ABC1	LRR-RLK
Adinel	Adinel_JAKNSL_Ane50728.m	RLK	LRRNT_2|LRR_8|LRR_1|LRR_4|LRR_1|LRR_4|LRR_4|LRR_1|LRR_8|LRR_4|LRR_1|LRR_1|Pkinase|PK_Tyr_Ser-Thr	LRR-RLK
Adinel	Adinel_JAKNSL_Ane50732.m	RLK	LRRNT_2|LRR_4|LRR_8|LRR_1|LRR_6|LRR_4|LRR_1|LRR_8|LRR_1|LRR_4|LRR_1|LRR_1|LRR_8|LRR_4|LRR_1|LRR_1|LRR_8|LRR_4|LRR_1|LRR_4|LRR_1|LRR_8|LRR_4|LRR_1|LRR_1|LRR_8|LRR_4|LRR_4|LRR_4|LRR_1|LRR_8|LRR_4|LRR_1|LRR_6|LRR_4|LRR_1|LRR_8|LRR_4|LRR_1|LRR_8|LRR_1|LRR_8|LRR_6|LRR_4|LRR_1|LRR_8|LRR_1|Pkinase|PK_Tyr_Ser-Thr	LRR-RLK
Adinel	Adinel_JAKNSL_Ane50739.m	RLK	LRRNT_2|LRR_4|LRR_8|LRR_1|LRR_6|LRR_4|LRR_1|LRR_8|LRR_4|LRR_1|LRR_4|LRR_1|LRR_1|LRR_8|LRR_4|LRR_1|LRR_1|LRR_8|LRR_4|LRR_1|LRR_4|LRR_1|LRR_8|LRR_4|LRR_1|LRR_1|LRR_8|LRR_4|LRR_4|LRR_1|LRR_8|LRR_4|LRR_1|LRR_6|LRR_4|LRR_1|LRR_8|LRR_1|LRR_6|LRR_4|LRR_1|LRR_8|LRR_1|Pkinase|PK_Tyr_Ser-Thr	LRR-RLK
Adinel	Adinel_JAKNSL_Ane50932.m	RLK	LRRNT_2|LRR_8|LRR_4|LRR_1|LRR_8|LRR_4|LRR_8|LRR_1|LRR_4|LRR_1|LRR_1|Kinase-like|PK_Tyr_Ser-Thr|Pkinase	LRR-RLK
Adinel	Adinel_JAKNSL_Ane51017.m	RLK	LRRNT_2|LRR_4|LRR_4|LRR_8|LRR_1|LRR_4|LRR_8|LRR_1|LRR_4|LRR_1|LRR_4|LRR_1|PK_Tyr_Ser-Thr|Pkinase	LRR-RLK
Adinel	Adinel_JAKNSL_Ane51122.m	RLK	PK_Tyr_Ser-Thr|Pkinase|Pkinase_fungal	other-RLK
Adinel	Adinel_JAKNSL_Ane51524.m	RLK	ABC1|PK_Tyr_Ser-Thr|Pkinase|APH|ABC1	other-RLK
Adinel	Adinel_JAKNSL_Ane51569.m	RLK	Pkinase|PK_Tyr_Ser-Thr|ABC1|Kinase-like|NAF|Pkinase|KA1	other-RLK
Adinel	Adinel_JAKNSL_Ane51857.m	RLK	Romo1|PK_Tyr_Ser-Thr|Pkinase	other-RLK
Adinel	Adinel_JAKNSL_Ane51863.m	RLK	B_lectin|PAN_2|PAN_1|ABC1|PK_Tyr_Ser-Thr|Pkinase|ABC1	Lectin-RLK
Adinel	Adinel_JAKNSL_Ane51872.m	RLK	Lectin_legB|Bact_lectin|PK_Tyr_Ser-Thr|Pkinase	Lectin-RLK
Adinel	Adinel_JAKNSL_Ane51874.m	RLK	Lectin_legB|Bact_lectin|PK_Tyr_Ser-Thr|Pkinase	Lectin-RLK
Adinel	Adinel_JAKNSL_Ane51890.m	RLK	LRRNT_2|LRR_4|LRR_8|LRR_1|LRR_1|LRR_4|LRR_1|PK_Tyr_Ser-Thr|Pkinase	LRR-RLK
Adinel	Adinel_JAKNSL_Ane51910.m	RLK	Pkinase|PK_Tyr_Ser-Thr|Kdo|ATG1-like_MIT2	other-RLK
Adinel	Adinel_JAKNSL_Ane51938.m	RLK	Haspin_kinase|ABC1|PK_Tyr_Ser-Thr|Pkinase|Pkinase_fungal|ABC1|APH	other-RLK
Adinel	Adinel_JAKNSL_Ane52109.m	RLK	B_lectin|S_locus_glycop|PAN_2|COX14|Pkinase|PK_Tyr_Ser-Thr|ABC1|ABC1	Lectin-RLK
Adinel	Adinel_JAKNSL_Ane52202.m	RLK	Retrotrans_gag|zf-CCHC|ABC1|PK_Tyr_Ser-Thr|Pkinase|ABC1	other-RLK
Adinel	Adinel_JAKNSL_Ane52233.m	RLK	LRRNT_2|LRR_8|LRR_1|LRR_4|LRR_8|LRR_4|LRR_1|LRR_4|LRR_1|LRR_8|LRR_8|LRR_1|LRR_8|LRR_8|LRR_4|LRR_1|LRR_8|LRR_1|LRR_8|LRR_4|LRR_1|LRR_1|LRR_4|LRR_1|LRR_8|LRR_1|LRR_4|LRR_4|LRR_8|LRR_4|LRR_1|LRR_4|LRR_1|LRR_4|LRR_1|LRR_8|LRR_1|Pkinase|PK_Tyr_Ser-Thr	LRR-RLK
Adinel	Adinel_JAKNSL_Ane52593.m	RLK	LRRNT_2|LRR_8|LRR_4|LRR_1|LRR_8|LRR_1|LRR_4|LRR_1|LRR_1|LRR_8|LRR_4|LRR_1|LRR_1|LRR_4|LRR_4|LRR_1|LRR_8|LRR_4|LRR_1|LRR_1|LRR_1|LRR_8|LRR_4|LRR_1|PK_Tyr_Ser-Thr|Pkinase	LRR-RLK
Adinel	Adinel_JAKNSL_Ane52775.m	RLK	Pkinase|PK_Tyr_Ser-Thr|APH|Choline_kinase|Kinetochor_Ybp2|Kinetochor_Ybp2	other-RLK
Adinel	Adinel_JAKNSL_Ane53104.m	RLK	LRRNT_2|LRR_8|LRR_8|LRR_1|LRR_4|LRR_8|LRR_1|LRR_8|LRR_1|LRR_4|LRR_1|LRR_8|LRR_1|LRR_4|LRR_8|LRR_1|LRR_1|LRR_4|LRR_1|LRR_8|LRR_4|LRR_1|LRR_8|LRR_4|LRR_1|LRR_1|LRR_4|LRR_8|LRR_4|LRR_1|LRR_8|LRR_4|LRR_1|LRR_1|Island|LRR_8|LRR_1|LRR_1|LRR_1|LRR_8|LRR_1|ABC1|Pkinase|PK_Tyr_Ser-Thr|ABC1	LRR-RLK
Adinel	Adinel_JAKNSL_Ane53162.m	RLK	GUB_WAK_bind|EGF_CA|EGF_3|cEGF|EGF_CA|EGF_3|ABC1|Pkinase|PK_Tyr_Ser-Thr|ABC1	WAK-RLK
Adinel	Adinel_JAKNSL_Ane53273.m	RLK	LRR_8|LRR_1|LRR_4|LRR_1|LRR_8|LRR_4|LRR_1|LRR_1|LRR_8|LRR_4|LRR_1|LRR_1|Pkinase|PK_Tyr_Ser-Thr	LRR-RLK
Adinel	Adinel_JAKNSL_Ane53462.m	RLK	PK_Tyr_Ser-Thr|Pkinase	other-RLK
Adinel	Adinel_JAKNSL_Ane53493.m	RLK	ABC1|Pkinase|PK_Tyr_Ser-Thr|ABC1|Kinase-like	other-RLK
Adinel	Adinel_JAKNSL_Ane53497.m	RLK	ABC1|Pkinase|PK_Tyr_Ser-Thr|ABC1|PK_Tyr_Ser-Thr|Pkinase	other-RLK
Adinel	Adinel_JAKNSL_Ane53589.m	RLK	Pkinase|PK_Tyr_Ser-Thr	other-RLK
Adinel	Adinel_JAKNSL_Ane53661.m	RLK	LRRNT_2|LRR_4|LRR_1|LRR_1|LRR_8|LRR_1|LRR_4|LRR_6|LRR_1|LRR_8|LRR_6|LRR_4|LRR_1|LRR_1|LRR_8|LRR_1|LRR_4|LRR_6|LRR_1|LRR_8|LRR_6|LRR_8|LRR_4|LRR_1|LRR_1|LRR_8|LRR_4|LRR_6|LRR_1|LRR_8|LRR_4|LRR_1|LRR_1|LRR_8|LRR_4|LRR_1|LRR_1|LRR_1|LRR_4|LRR_8|LRR_1|Island|LRR_8|LRR_4|LRR_1|LRR_1|LRR_8|LRR_4|LRR_1|ABC1|Pkinase|PK_Tyr_Ser-Thr|ABC1	LRR-RLK
Adinel	Adinel_JAKNSL_Ane53702.m	RLK	PK_Tyr_Ser-Thr|Pkinase|PK_Tyr_Ser-Thr	other-RLK
Adinel	Adinel_JAKNSL_Ane53934.m	RLK	Lectin_legB|Bact_lectin|PK_Tyr_Ser-Thr|Pkinase	Lectin-RLK
Adinel	Adinel_JAKNSL_Ane53983.m	RLK	HGAL|Pkinase|PK_Tyr_Ser-Thr|ABC1|APH|Pkinase|PK_Tyr_Ser-Thr	other-RLK
Adinel	Adinel_JAKNSL_Ane54210.m	RLK	PAS|PAS_8|PAS_10|PAS_4|PAS_7|PAS_9|PAS_3|PK_Tyr_Ser-Thr|Pkinase|Haspin_kinase	other-RLK
Adinel	Adinel_JAKNSL_Ane54235.m	RLK	LRRNT_2|LRR_4|LRR_8|LRR_8|LRR_4|LRR_1|LRR_8|LRR_4|LRR_1|LRR_1|LRR_8|LRR_4|LRR_4|LRR_1|LRR_8|LRR_4|LRR_1|LRR_4|LRR_1|LRR_1|LRR_8|LRR_1|LRR_1|LRR_4|LRR_1|LRR_8|LRR_1|LRR_4|LRR_4|LRR_1|LRR_8|LRR_4|LRR_8|LRR_4|LRR_1|LRR_4|LRR_1|LRR_1|LRR_1|LRR_8|LRR_4|LRR_1|Pkinase|PK_Tyr_Ser-Thr	LRR-RLK
Adinel	Adinel_JAKNSL_Ane54340.m	RLK	LRR_8|LRR_8|LRR_4|LRR_1|LRR_8|LRR_1|LRR_1|LRRNT_2|LRR_8|LRR_1|LRR_4|ABC1|PK_Tyr_Ser-Thr|Pkinase|ABC1	LRR-RLK
Adinel	Adinel_JAKNSL_Ane54405.m	RLK	Kdo|Pkinase|PK_Tyr_Ser-Thr	other-RLK
Adinel	Adinel_JAKNSL_Ane54652.m	RLP	LRR_4|LRR_8|LRR_4|LRR_1|LRR_1	LRR-RLP
Adinel	Adinel_JAKNSL_Ane54678.m	RLK	Pkinase|PK_Tyr_Ser-Thr|ABC1|ABC1	other-RLK
Adinel	Adinel_JAKNSL_Ane54679.m	RLK	LRR_1|LRR_4|LRR_1|Pkinase|PK_Tyr_Ser-Thr|ABC1|Kinase-like|RVT_2	LRR-RLK
Adinel	Adinel_JAKNSL_Ane54698.m	RLK	LRR_1|LRR_8|LRR_4|LRR_6|LRR_1|LRR_8|LRR_1|LRR_1|LRR_4|LRR_6|LRR_1|LRR_8|LRR_6|LRR_1|LRR_4|LRR_1|Pkinase|PK_Tyr_Ser-Thr|ABC1|ABC1|Kinase-like	LRR-RLK
Adinel	Adinel_JAKNSL_Ane54729.m	RLK	PK_Tyr_Ser-Thr|Pkinase|ABC1|APH|ABC1|Kinase-like	other-RLK
Adinel	Adinel_JAKNSL_Ane54804.m	RLK	GUB_WAK_bind|EGF_3|ABC1|Pkinase|PK_Tyr_Ser-Thr|APH|ABC1	WAK-RLK
Adinel	Adinel_JAKNSL_Ane54840.m	RLK	B_lectin|PAN_2|PAN_1|ABC1|Pkinase|PK_Tyr_Ser-Thr|ABC1	Lectin-RLK
Adinel	Adinel_JAKNSL_Ane54870.m	RLK	LRRNT_2|LRR_8|LRR_4|LRR_1|LRR_4|LRR_1|LRR_8|LRR_1|LRR_4|LRR_1|LRR_1|Pkinase|PK_Tyr_Ser-Thr	LRR-RLK
Adinel	Adinel_JAKNSL_Ane55010.m	RLK	RVT_1|Pkinase|SPARC_Ca_bdg|AIF-1|EF-hand_8|EF-hand_4|EF-hand_7|EF-hand_1|EF-hand_6|EF-hand_5|EF-hand_9|EF-hand_8|EF-hand_1|EF-hand_6|EF-hand_5|EF-hand_8|SPARC_Ca_bdg|AIF-1|EF-hand_7|EF-hand_1|EF-hand_6|EF-hand_5|EF-hand_9|EF-hand_4|EF-hand_8|EF-hand_1|EF-hand_6|EF-hand_5	other-RLK
Adinel	Adinel_JAKNSL_Ane55026.m	RLK	LRRNT_2|LRR_8|LRR_8|LRR_4|LRR_6|LRR_1|LRR_1|LRR_8|LRR_1|LRR_8|LRR_4|LRR_1|LRR_1|LRR_4|LRR_8|LRR_1|LRR_4|LRR_1|LRR_8|LRR_4|LRR_1|LRR_6|LRR_1|LRR_8|LRR_1|LRR_4|LRR_1|LRR_1|LRR_4|LRR_8|LRR_4|LRR_1|LRR_4|LRR_8|LRR_1|LRR_4|LRR_1|LRR_1|LRR_8|LRR_1|Pkinase|PK_Tyr_Ser-Thr	LRR-RLK
Adinel	Adinel_JAKNSL_Ane55184.m	RLK	LRRNT_2|LRR_1|LRR_8|LRR_8|LRR_4|LRR_4|LRR_1|LRR_8|LRR_4|LRR_1|LRRNT_2|LRR_8|LRR_4|LRR_1|ABC1|PK_Tyr_Ser-Thr|Pkinase|ABC1	LRR-RLK
Adinel	Adinel_JAKNSL_Ane55282.m	RLK	ABC1|PK_Tyr_Ser-Thr|Pkinase|ABC1|APH	other-RLK
Adinel	Adinel_JAKNSL_Ane55452.m	RLK	LRRNT_2|LRR_8|LRR_4|LRR_1|LRR_4|LRR_1|LRR_8|LRR_1|LRR_1|LRR_4|LRR_1|LRR_8|LRR_4|LRR_1|LRR_6|LRR_1|LRR_8|LRR_8|LRR_6|LRR_8|LRR_4|LRR_1|LRR_8|LRR_1|LRR_4|LRR_1|LRR_8|LRR_1|LRR_8|LRR_6|LRR_1|LRR_4|LRR_6|LRR_1|LRR_8|LRR_4|LRR_1|LRR_1|Pkinase|PK_Tyr_Ser-Thr	LRR-RLK
Adinel	Adinel_JAKNSL_Ane55634.m	RLK	LRRNT_2|LRR_8|LRR_4|LRR_1|LRR_8|LRR_1|LRR_4|LRR_4|LRR_1|LRR_8|LRR_8|LRR_4|LRR_1|LRR_1|LRR_8|LRR_8|LRR_8|LRR_8|LRR_1|LRR_4|LRR_1|LRR_8|LRR_4|LRR_4|LRR_1|LRR_1|LRR_8|LRR_8|LRR_4|LRR_1|LRR_4|LRR_1|Pkinase|PK_Tyr_Ser-Thr|RIO1	LRR-RLK
Adinel	Adinel_JAKNSL_Ane55750.m	RLK	LRRNT_2|LRR_8|LRR_4|LRR_1|LRR_1|LRR_8|LRR_4|LRR_1|LRR_1|LRR_8|LRR_4|LRR_1|LRR_8|LRR_4|LRR_1|LRR_8|LRR_4|LRR_1|LRR_1|LRR_8|LRR_4|LRR_1|MINT_RAM7|LRR_8|LRR_1|LRR_8|LRR_4|LRR_4|LRR_8|LRR_4|LRR_1|LRR_1|LRR_1|LRR_4|LRR_8|LRR_1|LRR_4|LRR_1|LRR_8|LRR_1|LRR_4|LRR_1|LRR_8|LRR_1|LRR_4|LRR_8|LRR_1|LRR_4|LRR_1|LRR_1|LRR_8|LRR_4|LRR_1|LRR_8|LRR_8|LRR_4|LRR_1|LRR_8|LRR_1|LRR_4|LRR_1|ABC1|PK_Tyr_Ser-Thr|Pkinase…	LRR-RLK
Adinel	Adinel_JAKNSL_Ane55790.m	RLK	SPARK|ABC1|Pkinase|PK_Tyr_Ser-Thr|ABC1	SPARK-RLK
Adinel	Adinel_JAKNSL_Ane56039.m	RLK	LRR_1|LRR_4|LRR_8|LRR_1|LRR_4|LRR_8|LRR_1|LRR_1|LRR_8|LRR_1|LRR_4|LRR_1|LRR_4|LRR_1|LRR_1|PK_Tyr_Ser-Thr|Pkinase	LRR-RLK
Adinel	Adinel_JAKNSL_Ane56191.m	RLK	LRRNT_2|LRR_8|LRR_4|LRR_1|LRR_8|LRR_1|LRR_1|LRR_8|LRR_8|LRR_4|LRR_1|LRR_1|LRR_4|LRR_1|LRR_8|LRR_8|LRR_4|LRR_1|LRR_4|LRR_1|LRR_8|LRR_1|LRR_4|LRR_1|LRR_8|LRR_4|LRR_8|LRR_1|LRR_4|LRR_8|LRR_1|LRR_4|LRR_1|LRR_8|LRR_4|LRR_1|LRR_1|LRR_8|LRR_1|LRR_8|LRR_1|LRR_4|LRR_1|LRR_1|Pkinase|PK_Tyr_Ser-Thr|ABC1	LRR-RLK
Adinel	Adinel_JAKNSL_Ane56226.m	RLK	SPARK|ABC1|PK_Tyr_Ser-Thr|Pkinase|ABC1	SPARK-RLK
Adinel	Adinel_JAKNSL_Ane56229.m	RLK	SPARK|ABC1|PK_Tyr_Ser-Thr|Pkinase|ABC1|APH	SPARK-RLK
Adinel	Adinel_JAKNSL_Ane56300.m	RLK	Lectin_legB|Bact_lectin|ABC1|Pkinase|PK_Tyr_Ser-Thr|ABC1|Pkinase_fungal	Lectin-RLK
Adinel	Adinel_JAKNSL_Ane56601.m	RLK	PK_Tyr_Ser-Thr|Pkinase|Kdo|Kinase-like|EF-hand_7|EF-hand_7|EF-hand_1	other-RLK
Adinel	Adinel_JAKNSL_Ane56841.m	RLK	LRRNT_2|LRR_6|LRR_8|LRR_1|LRR_8|LRR_6|LRR_9|LRR_1|LRR_4|LRR_8|LRR_1|LRR_4|LRR_4|LRR_8|LRR_4|LRR_1|LRR_6|LRR_4|LRR_1|LRR_1|LRR_4|LRR_6|LRR_8|LRR_4|LRR_1|LRR_4|LRR_1|LRR_8|LRR_4|LRR_1|LRR_9|LRR_8|LRR_4|LRR_1|LRR_4|LRR_1|LRR_6|LRR_4|LRR_1|LRR_8|LRR_4|LRR_1|Pkinase|PK_Tyr_Ser-Thr	LRR-RLK
Adinel	Adinel_JAKNSL_Ane56886.m	RLK	LRRNT_2|LRR_8|LRR_4|LRR_6|LRR_8|LRR_1|LRR_6|LRR_1|LRR_4|LRR_8|LRR_6|LRR_4|LRR_1|LRR_4|LRR_1|LRR_8|LRR_1|LRR_4|LRR_1|LRR_8|LRR_4|LRR_1|LRR_8|LRR_8|LRR_1|LRR_8|LRR_4|LRR_1|LRR_1|LRR_8|LRR_4|LRR_1|LRR_4|LRR_8|LRR_1|LRR_8|LRR_4|LRR_1|LRR_8|LRR_8|LRR_1|LRR_6|LRR_4|LRR_1|LRR_6|LRR_1|ABC1|Pkinase|PK_Tyr_Ser-Thr|ABC1	LRR-RLK
Adinel	Adinel_JAKNSL_Ane56919.m	RLK	LRRNT_2|LRR_8|LRR_4|LRR_1|LRR_6|LRR_1|LRR_8|LRR_1|LRR_4|LRR_4|LRR_1|LRR_1|LRR_8|LRR_8|LRR_4|LRR_1|LRR_8|LRR_1|LRR_4|LRR_1|LRR_1|LRR_8|LRR_1|LRR_4|LRR_8|LRR_4|LRR_1|LRR_4|LRR_1|LRR_4|LRR_1|LRR_4|LRR_1|LRR_8|LRR_1|LRR_4|LRR_1|LRR_8|LRR_4|LRR_1|LRR_1|LRR_4|LRR_6|LRR_8|LRR_4|LRR_1|LRR_4|LRR_1|LRR_1|LRR_8|LRR_1|LRR_4|LRR_4|LRR_1|LRR_1|Pkinase|PK_Tyr_Ser-Thr	LRR-RLK
Adinel	Adinel_JAKNSL_Ane57031.m	RLK	LRRNT_2|LRR_8|LRR_4|LRR_1|LRR_1|LRR_8|LRR_4|LRR_1|LRR_1|PK_Tyr_Ser-Thr|Pkinase|PK_Tyr_Ser-Thr	LRR-RLK
Adinel	Adinel_JAKNSL_Ane57086.m	RLK	LRRNT_2|LRR_4|LRR_8|LRR_6|LRR_1|LRR_5|LRR_6|LRR_8|LRR_4|LRR_1|LRR_1|LRR_8|LRR_4|LRR_1|LRR_5|LRR_8|LRR_4|LRR_1|LRR_6|LRR_8|LRR_1|LRR_8|LRR_4|LRR_1|LRR_8|LRR_6|LRR_4|LRR_1|LRR_8|LRR_1|LRR_1|LRR_8|LRR_4|LRR_1|LRR_8|LRR_6|LRR_4|LRR_1|Pkinase|PK_Tyr_Ser-Thr|ABC1	LRR-RLK
Adinel	Adinel_JAKNSL_Ane57195.m	RLK	LRRNT_2|LRR_8|LRR_4|LRR_1|LRR_8|LRR_4|LRR_1|LRR_4|LRR_1|PK_Tyr_Ser-Thr|Pkinase|Kinase-like	LRR-RLK
Adinel	Adinel_JAKNSL_Ane57258.m	RLK	LRRNT_2|LRR_4|LRR_8|LRR_1|LRR_4|LRR_1|LRR_1|LRR_8|LRR_1|LRR_1|PK_Tyr_Ser-Thr|Pkinase	LRR-RLK
Adinel	Adinel_JAKNSL_Ane57313.m	RLK	PK_Tyr_Ser-Thr|Pkinase|GCD14_N|GCD14_N|SH3_15|SH3_15|SH3_15	other-RLK
Adinel	Adinel_JAKNSL_Ane57395.m	RLK	LysM|LysM|PK_Tyr_Ser-Thr|Pkinase	LysM-RLK
Adinel	Adinel_JAKNSL_Ane57420.m	RLK	LRRNT_2|LRR_4|LRR_8|LRR_4|LRR_1|LRR_4|LRR_1|LRR_8|LRR_4|LRR_1|LRR_4|LRR_1|LRR_4|LRR_8|LRR_1|DUF4690|PK_Tyr_Ser-Thr|Pkinase	LRR-RLK
Adinel	Adinel_JAKNSL_Ane57443.m	RLK	LRRNT_2|LRR_4|LRR_8|LRR_8|LRR_1|LRR_1|LRR_4|LRR_4|LRR_1|LRR_8|LRR_4|LRR_1|ABC1|Pkinase|PK_Tyr_Ser-Thr|ABC1	LRR-RLK
Adinel	Adinel_JAKNSL_Ane57524.m	RLP	LRR_4|LRR_8|LRR_4|LRR_1|LRR_4|LRR_1|LRR_6|LRR_8|LRR_6|LRR_8|LRR_4|LRR_1|LRR_4|LRR_1|LRR_8|LRR_6|LRR_4|LRR_1	LRR-RLP
Adinel	Adinel_JAKNSL_Ane57529.m	RLK	LRR_8|LRR_8|LRR_4|LRR_1|LRR_1|LRR_4|LRR_1|LRR_1|LRR_8|LRR_4|LRR_1|LRR_1|PK_Tyr_Ser-Thr|Pkinase|Kinase-like	LRR-RLK
Adinel	Adinel_JAKNSL_Ane57616.m	RLK	ABC1|Pkinase|PK_Tyr_Ser-Thr|ABC1|Pkinase|PK_Tyr_Ser-Thr	other-RLK
Adinel	Adinel_JAKNSL_Ane57626.m	RLK	LRRNT_2|LRR_8|LRR_6|LRR_4|LRR_1|LRR_1|LRR_8|LRR_8|LRR_4|LRR_1|LRR_1|LRR_4|LRR_8|LRR_1|LRR_8|LRR_4|LRR_1|LRR_6|LRR_1|Pkinase|PK_Tyr_Ser-Thr	LRR-RLK
Adinel	Adinel_JAKNSL_Ane57697.m	RLP	LRR_8|LRR_4|LRR_4|LRR_6|LRR_1|LRR_8|LRR_4|LRR_6|LRR_1|LRR_4|LRR_1|LRR_8|LRR_6|LRR_1	LRR-RLP
Adinel	Adinel_JAKNSL_Ane57700.m	RLP	LRRNT_2|LRR_8|LRR_4|LRR_1|LRR_8|LRR_8|LRR_4|LRR_1|LRR_8|LRR_4|LRR_1|LRR_1|LRR_8|LRR_4|LRR_8|LRR_1|LRR_8|LRR_4|LRR_1|LRR_6|LRR_1|LRR_8|LRR_1|LRR_4|LRR_4|LRR_8|LRR_6|LRR_1	LRR-RLP
Adinel	Adinel_JAKNSL_Ane57711.m	RLK	Lectin_legB|Bact_lectin|Pkinase|PK_Tyr_Ser-Thr|ABC1|Pkinase_fungal|ABC1	Lectin-RLK
Adinel	Adinel_JAKNSL_Ane57717.m	RLK	LRRNT_2|LRR_4|LRR_8|LRR_4|LRR_1|LRR_4|LRR_8|LRR_1|LRR_4|LRR_1|LRR_1|LRR_4|LRR_8|LRR_4|LRR_1|LRR_1|LRR_4|LRR_4|LRR_1|LRR_8|LRR_1|LRR_1|LRR_8|LRR_4|LRR_4|LRR_8|LRR_1|LRR_4|LRR_1|LRR_8|LRR_4|LRR_1|LRR_1|LRR_1|Pkinase|ABC1|PK_Tyr_Ser-Thr	LRR-RLK
Adinel	Adinel_JAKNSL_Ane57749.m	RLK	Pkinase|PK_Tyr_Ser-Thr	other-RLK
Adinel	Adinel_JAKNSL_Ane57915.m	RLK	LRRNT_2|LRR_4|LRR_8|LRR_1|LRR_1|LRR_1|LRR_4|LRR_8|LRR_4|LRR_1|LRR_4|LRR_1|LRR_8|LRR_4|LRR_1|LRR_1|LRR_8|LRR_1|LRR_4|LRR_1|LRR_4|LRR_8|LRR_8|LRR_1|LRR_4|LRR_4|LRR_8|LRR_1|LRR_4|LRR_1|LRR_4|LRR_1|LRR_8|LRR_4|LRR_1|LRR_8|LRR_4|LRR_1|LRR_4|LRR_8|LRR_1|LRR_1|LRR_4|LRR_1|LRR_1|LRR_4|LRR_8|LRR_1|LRR_1|Pkinase|PK_Tyr_Ser-Thr|Pkinase_fungal	LRR-RLK
Adinel	Adinel_JAKNSL_Ane58060.m	RLK	Lectin_legB|Bact_lectin|PK_Tyr_Ser-Thr|Pkinase|Pkinase|PK_Tyr_Ser-Thr	Lectin-RLK
Adinel	Adinel_JAKNSL_Ane58123.m	RLP	LRRNT_2|LRR_8|LRR_4|LRR_6|LRR_4|LRR_1|LRR_1|LRR_8|LRR_4|LRR_1|LRR_4|LRR_1|LRR_4|LRR_1|LRR_8|LRR_6|LRR_4|LRR_1|LRR_4|LRR_1|LRR_8|LRR_4|LRR_1|LRR_1|LRR_8|LRR_4|LRR_1|LRR_6|LRR_1|LRR_4|LRR_1|LRR_8|LRR_4|LRR_1|LRR_1|LRR_4|LRR_8|LRR_1|LRR_4|LRR_1|LRR_8|LRR_4	LRR-RLP
Adinel	Adinel_JAKNSL_Ane58181.m	RLK	Pkinase|PK_Tyr_Ser-Thr|Pkinase_fungal	other-RLK
Adinel	Adinel_JAKNSL_Ane58194.m	RLK	Lectin_legB|Bact_lectin|Pkinase|PK_Tyr_Ser-Thr|ABC1|Pkinase_fungal|Kinase-like	Lectin-RLK
Adinel	Adinel_JAKNSL_Ane58399.m	RLK	LRR_8|LRR_4|LRR_6|LRR_1|LRR_8|LRR_4|LRR_1|LRR_6|LRR_8|LRR_1|LRR_8|LRR_4|LRR_1|LRR_6|LRR_4|LRR_1|LRR_1|ABC1|PK_Tyr_Ser-Thr|Pkinase	LRR-RLK
Adinel	Adinel_JAKNSL_Ane58401.m	RLP	LRR_1|LRR_8|LRR_4|LRR_1|LRR_8|LRR_1|LRR_4|LRR_8|LRR_4|LRR_1|LRR_4|LRR_1|LRR_1|LRR_8|LRR_4|LRR_1|LRR_8|LRR_4|LRR_1|LRR_8|LRR_8|LRR_4|LRR_1|LRR_8|LRR_4|LRR_1|LRR_1|LRR_8|LRR_4|LRR_4|LRR_1|LRR_4|LRR_1|LRR_8|LRR_4|LRR_1|LRR_1|LRR_8|LRR_4|LRR_8|LRR_1|LRR_4|LRR_1|LRR_1|Calreticulin|Calreticulin	LRR-RLP
Adinel	Adinel_JAKNSL_Ane58533.m	RLK	GUB_WAK_bind|EGF_3|ABC1|PK_Tyr_Ser-Thr|Pkinase|ABC1	WAK-RLK
Adinel	Adinel_JAKNSL_Ane58664.m	RLK	B_lectin|S_locus_glycop|ABC1|Pkinase|PK_Tyr_Ser-Thr|ABC1	Lectin-RLK
Adinel	Adinel_JAKNSL_Ane58759.m	RLK	LRRNT_2|LRR_8|LRR_4|LRR_4|LRR_1|LRR_1|LRR_8|LRR_4|LRR_1|LRR_8|LRR_4|LRR_1|LRR_1|LRR_8|LRR_4|LRR_1|LRR_1|LRR_8|LRR_1|LRR_4|LRR_8|LRR_4|LRR_1|LRR_4|LRR_1|LRR_8|LRR_4|LRR_1|LRR_4|LRR_1|LRR_8|LRR_1|LRR_8|LRR_4|LRR_4|LRR_1|LRR_8|LRR_1|LRR_4|LRR_1|LRR_1|LRR_8|LRR_1|LRR_4|LRR_4|LRR_1|LRR_8|LRR_8|LRR_1|LRR_1|LRR_4|LRR_8|LRR_1|LRR_1|LRR_8|LRR_1|LRR_4|LRR_1|LRR_8|LRR_1|LRR_4|LRR_1|ABC1|Pkinase|PK_Tyr_Ser-T…	LRR-RLK
Adinel	Adinel_JAKNSL_Ane58775.m	RLK	LRRNT_2|LRR_8|LRR_4|LRR_6|LRR_1|LRR_6|LRR_1|LRR_8|LRR_4|LRR_6|LRR_1|LRR_4|LRR_1|LRR_1|LRR_8|LRR_6|LRR_4|LRR_1|LRR_8|LRR_1|LRR_4|LRR_1|LRR_1|LRR_8|LRR_4|LRR_1|LRR_4|LRR_8|LRR_6|LRR_1|LRR_8|LRR_4|LRR_1|LRR_6|LRR_1|LRR_4|LRR_1|LRR_8|LRR_4|LRR_1|LRR_8|LRR_1|LRR_1|Island|LRR_8|LRR_1|LRR_4|LRR_1|LRR_4|LRR_1|LRR_1|ABC1|Pkinase|PK_Tyr_Ser-Thr|ABC1	LRR-RLK
Adinel	Adinel_JAKNSL_Ane58783.m	RLK	ABC1|Pkinase|PK_Tyr_Ser-Thr|ABC1|PK_Tyr_Ser-Thr|Pkinase	other-RLK
Adinel	Adinel_JAKNSL_Ane58786.m	RLK	SPARK|ABC1|PK_Tyr_Ser-Thr|Pkinase|ABC1	SPARK-RLK
Adinel	Adinel_JAKNSL_Ane58846.m	RLK	LRRNT_2|LRR_8|LRR_4|LRR_6|LRR_1|LRR_1|LRR_8|LRR_1|LRR_8|LRR_4|LRR_1|LRR_1|LRR_8|LRR_4|LRR_1|LRR_4|LRR_1|LRR_8|LRR_4|LRR_1|LRR_4|LRR_1|LRR_8|LRR_8|LRR_4|LRR_1|LRR_1|LRR_4|LRR_8|LRR_4|LRR_1|LRR_4|LRR_6|LRR_8|LRR_1|LRR_4|LRR_4|LRR_1|LRR_8|LRR_1|LRR_1|Pkinase|PK_Tyr_Ser-Thr	LRR-RLK
Adinel	Adinel_JAKNSL_Ane59293.m	RLK	Stress-antifung|Stress-antifung|ABC1|Pkinase|PK_Tyr_Ser-Thr|ABC1	CRR-RLK
Adinel	Adinel_JAKNSL_Ane59311.m	RLK	Pkinase|PK_Tyr_Ser-Thr|ABC1|APH	other-RLK
Adinel	Adinel_JAKNSL_Ane59345.m	RLK	B_lectin|S_locus_glycop|B_lectin|PAN_2|PK_Tyr_Ser-Thr|PK_Tyr_Ser-Thr|Pkinase|ABC1	Lectin-RLK
Adinel	Adinel_JAKNSL_Ane59666.m	RLK	LRRNT_2|LRR_4|LRR_8|LRR_4|LRR_1|LRR_4|LRR_1|LRR_1|LRR_8|LRR_4|LRR_1|LRR_1|LRR_4|LRR_1|LRR_1|LRRNT_2|LRR_8|LRR_4|LRR_4|LRR_1|LRR_1|Pkinase|ABC1|PK_Tyr_Ser-Thr|ABC1	LRR-RLK
Adinel	Adinel_JAKNSL_Ane59924.m	RLK	Stress-antifung|Stress-antifung|ABC1|PK_Tyr_Ser-Thr|Pkinase|ABC1|APH	CRR-RLK
Adinel	Adinel_JAKNSL_Ane59943.m	RLK	B_lectin|S_locus_glycop|PAN_1|ABC1|PK_Tyr_Ser-Thr|Pkinase|ABC1	Lectin-RLK
Adinel	Adinel_JAKNSL_Ane60084.m	RLK	LRRNT_2|LRR_4|LRR_8|LRR_4|LRR_1|LRR_1|LRR_8|LRR_4|LRR_1|LRR_4|LRR_8|LRR_4|LRR_1|LRR_8|LRR_4|LRR_1|LRR_6|LRR_1|LRR_8|LRR_4|LRR_1|LRR_1|LRR_8|LRR_4|LRR_1|LRR_4|LRR_1|LRR_8|LRR_1|LRR_6|LRR_4|LRR_1|LRR_6|LRR_1|LRR_8|LRR_6|LRR_8|LRR_4|LRR_1|LRR_1|LRR_1|Pkinase|PK_Tyr_Ser-Thr|ABC1	LRR-RLK
Adinel	Adinel_JAKNSL_Ane60088.m	RLK	Kinase-like|Pkinase|PK_Tyr_Ser-Thr|Kdo|ABC1|Kinase-like|Seadorna_VP7|NAF	other-RLK
Adinel	Adinel_JAKNSL_Ane60120.m	RLK	Lectin_legB|Lectin_legB|Pkinase|PK_Tyr_Ser-Thr|Pkinase_fungal|Pkinase	Lectin-RLK
Adinel	Adinel_JAKNSL_Ane60126.m	RLK	LRRNT_2|LRR_8|LRR_1|LRR_4|LRR_8|LRR_1|LRR_8|LRR_1|LRR_1|PK_Tyr_Ser-Thr|Pkinase|PK_Tyr_Ser-Thr	LRR-RLK
Adinel	Adinel_JAKNSL_Ane60140.m	RLK	B_lectin|PAN_2|PAN_1|ABC1|Pkinase|PK_Tyr_Ser-Thr|ABC1	Lectin-RLK
Adinel	Adinel_JAKNSL_Ane60143.m	RLK	LysM|LysM|LysM|PK_Tyr_Ser-Thr|Pkinase|Pkinase_fungal	LysM-RLK
Adinel	Adinel_JAKNSL_Ane60147.m	RLK	LapA_dom|LysM|LysM|LapA_dom|PK_Tyr_Ser-Thr|Pkinase	LysM-RLK
Adinel	Adinel_JAKNSL_Ane60246.m	RLP	LRR_8|LRR_4|LRR_1|LRR_1|LRR_4|LRR_8|LRR_1|LRR_1|LRR_4|LRR_1	LRR-RLP
Adinel	Adinel_JAKNSL_Ane60270.m	RLK	ABC1|Pkinase|PK_Tyr_Ser-Thr|ABC1	other-RLK
Adinel	Adinel_JAKNSL_Ane60273.m	RLK	LRRNT_2|LRR_8|LRR_4|LRR_6|LRR_8|LRR_4|LRR_1|LRR_1|LRR_8|LRR_4|LRR_1|LRR_4|LRR_1|LRR_4|LRR_8|LRR_4|LRR_1|LRR_4|LRR_1|LRR_8|LRR_4|LRR_1|LRR_6|LRR_4|LRR_1|LRR_6|LRR_1|Pkinase|PK_Tyr_Ser-Thr|Kinase-like	LRR-RLK
Adinel	Adinel_JAKNSL_Ane60573.m	RLK	Lectin_legB|ABC1|Pkinase|PK_Tyr_Ser-Thr|ABC1	Lectin-RLK
Adinel	Adinel_JAKNSL_Ane60582.m	RLK	Lectin_legB|ABC1|Pkinase|PK_Tyr_Ser-Thr|ABC1|PK_Tyr_Ser-Thr	Lectin-RLK
Adinel	Adinel_JAKNSL_Ane60583.m	RLK	Lectin_legB|ABC1|Pkinase|PK_Tyr_Ser-Thr|ABC1	Lectin-RLK
Adinel	Adinel_JAKNSL_Ane60587.m	RLK	Lectin_legB|PK_Tyr_Ser-Thr|Pkinase|PK_Tyr_Ser-Thr	Lectin-RLK
Adinel	Adinel_JAKNSL_Ane60647.m	RLK	Pkinase|PK_Tyr_Ser-Thr|Kdo|ABC1|Kinase-like|NAF	other-RLK
Adinel	Adinel_JAKNSL_Ane60716.m	RLK	Pkinase|PK_Tyr_Ser-Thr|Pkinase|PK_Tyr_Ser-Thr	other-RLK
Adinel	Adinel_JAKNSL_Ane60748.m	RLK	LRRNT_2|LRR_8|LRR_4|LRR_1|LRR_6|LRR_8|LRR_1|LRR_4|LRR_1|LRR_6|LRR_1|LRR_8|LRR_4|LRR_1|LRR_4|LRR_8|LRR_4|LRR_1|LRR_4|LRR_1|LRR_6|LRR_8|LRR_1|LRR_4|LRR_1|LRR_8|LRR_4|LRR_1|LRR_6|LRR_4|LRR_1|LRR_4|LRR_1|LRR_8|LRR_1|LRR_1|LRR_4|LRR_1|PK_Tyr_Ser-Thr|Pkinase	LRR-RLK
Adinel	Adinel_JAKNSL_Ane60779.m	RLK	LRRNT_2|LRR_8|LRR_4|LRR_6|LRR_1|LRR_6|LRR_4|LRR_1|LRR_1|LRR_8|LRR_1|LRR_4|LRR_1|LRR_4|LRR_8|LRR_8|LRR_4|LRR_1|LRR_8|LRR_4|LRR_1|LRR_1|LRR_8|LRR_4|LRR_1|LRR_6|LRR_1|LRR_8|LRR_4|LRR_1|LRR_8|LRR_4|LRR_6|LRR_1|LRR_1|LRR_8|LRR_4|LRR_1|LRR_1|LRR_1|LRR_8|LRR_4|LRR_1|LRR_8|LRR_4|LRR_1|LRR_6|LRR_1|LRR_4|LRR_1|LRR_8|LRR_4|LRR_1|LRR_4|LRR_6|LRR_1|LRR_4|LRR_8|LRR_4|LRR_1|LRR_4|LRR_1|LRR_8|LRR_4|LRR_1|LRR_1|A…	LRR-RLK
Adinel	Adinel_JAKNSL_Ane60870.m	RLK	B_lectin|S_locus_glycop|PAN_1|PAN_2|PAN_4|ABC1|Pkinase|PK_Tyr_Ser-Thr|ABC1	Lectin-RLK
Adinel	Adinel_JAKNSL_Ane60878.m	RLK	LRRNT_2|LRR_4|LRR_8|LRR_1|LRR_4|LRR_1|LRR_4|LRR_1|LRR_1|LRR_4|LRR_8|LRR_4|LRR_1|LRR_4|LRR_8|LRR_1|LRR_8|LRR_1|LRR_4|LRR_1|LRR_8|LRR_4|LRR_1|LRR_1|LRR_8|LRR_4|LRR_1|LRR_1|LRR_4|LRR_8|LRR_1|LRR_1|LRR_8|LRR_4|LRR_1|Pkinase|PK_Tyr_Ser-Thr	LRR-RLK
Adinel	Adinel_JAKNSL_Ane60918.m	RLP	LRR_4|LRR_8|LRR_6|LRR_8|LRR_1|LRR_6|LRR_8|LRR_1|LRR_4|LRR_8|LRR_1|LRR_4|LRR_1	LRR-RLP
Adinel	Adinel_JAKNSL_Ane61085.m	RLK	B_lectin|S_locus_glycop|PAN_2|ABC1|Pkinase|PK_Tyr_Ser-Thr|APH|ABC1|Seadorna_VP7	Lectin-RLK
Adinel	Adinel_JAKNSL_Ane61093.m	RLP	LRRNT_2|LRR_8|LRR_4|LRR_4|LRR_8|LRR_1|LRR_8|LRR_4|LRR_8|LRR_4|LRR_1|LRR_1|LRR_4|LRR_8|LRR_4|LRR_1|LRR_4|LRR_4|LRR_1|LRR_8|LRR_4|LRR_1|LRR_1|LRR_8|LRR_4|LRR_1|LRR_8|LRR_1|LRR_8|LRR_4|LRR_1|LRR_8|LRR_1|LRR_4|LRR_1|LRR_8|LRR_4|LRR_1|LRR_1	LRR-RLP
Adinel	Adinel_JAKNSL_Ane61112.m	RLK	LRRNT_2|LRR_8|LRR_4|LRR_4|LRR_1|LRR_8|LRR_4|LRR_1|LRR_4|LRR_1|LRR_4|LRR_1|LRR_8|LRR_4|LRR_1|LRR_1|LRR_8|LRR_1|LRR_4|LRR_4|LRR_1|LRR_8|LRR_1|LRR_4|LRR_1|LRR_1|LRR_8|LRR_4|LRR_1|LRR_1|LRR_4|LRR_1|LRR_8|LRR_1|LRR_4|LRR_1|LRR_8|LRR_4|LRR_1|LRR_4|LRR_4|LRR_1|LRR_8|LRR_1|LRR_1|LRR_4|LRR_8|LRR_8|LRR_1|LRR_4|LRR_1|LRR_8|LRR_4|LRR_1|LRR_1|LRR_8|LRR_4|LRR_1|LRR_1|LRR_8|LRR_4|LRR_4|LRR_1|LRR_8|LRR_1|ABC1|Pk…	LRR-RLK
Adinel	Adinel_JAKNSL_Ane61344.m	RLK	Pkinase|PK_Tyr_Ser-Thr	other-RLK
Adinel	Adinel_JAKNSL_Ane61355.m	RLK	GUB_WAK_bind|WAK_assoc|ABC1|Pkinase|PK_Tyr_Ser-Thr|ABC1	WAK-RLK
Adinel	Adinel_JAKNSL_Ane61496.m	RLP	LRR_4|LRR_4|LRR_8|LRR_8|LRR_1|LRR_8|LRR_1|LRR_4|LRR_6|LRR_4|LRR_1|LRR_4|LRR_8|LRR_1|LRR_6|LRR_4|LRR_1|LRR_6|LRR_1	LRR-RLP
Adinel	Adinel_JAKNSL_Ane61544.m	RLK	B_lectin|S_locus_glycop|PAN_2|PAN_1|PAN_4|ABC1|Pkinase|PK_Tyr_Ser-Thr|ABC1	Lectin-RLK
Adinel	Adinel_JAKNSL_Ane61629.m	RLK	PAN_2|PAN_1|Pkinase|PK_Tyr_Ser-Thr	other-RLK
Adinel	Adinel_JAKNSL_Ane61638.m	RLP	LRR_4|LRR_8|LRR_8|LRR_4|LRR_1|LRR_4|LRR_1|LRR_6|LRR_6|LRR_4|LRR_1|LRR_8|LRR_8|LRR_6|LRR_4|LRR_1|LRR_1	LRR-RLP
Adinel	Adinel_JAKNSL_Ane61649.m	RLK	Pkinase|PK_Tyr_Ser-Thr|Pkinase|PK_Tyr_Ser-Thr	other-RLK
Adinel	Adinel_JAKNSL_Ane61722.m	RLK	LRRNT_2|LRR_8|LRR_8|LRR_4|LRR_8|LRR_1|LRR_4|LRR_1|LRR_8|LRR_4|LRR_1|LRR_8|LRR_4|LRR_1|LRR_8|LRR_4|LRR_1|LRR_1|LRR_8|LRR_4|LRR_1|LRR_4|LRR_8|LRR_4|LRR_1|LRR_4|LRR_1|LRR_8|LRR_4|LRR_1|LRR_8|LRR_4|LRR_1|LRR_4|LRR_1|LRR_8|LRR_4|LRR_4|LRR_1|LRR_8|LRR_1|LRR_4|LRR_4|LRR_8|LRR_4|LRR_1|LRR_1|LRR_8|LRR_1|LRR_4|LRR_1|LRR_8|LRR_4|LRR_1|LRR_1|ABC1|Pkinase|PK_Tyr_Ser-Thr|RIO1|ABC1	LRR-RLK
Adinel	Adinel_JAKNSL_Ane61724.m	RLK	LRRNT_2|LRR_8|LRR_8|LRR_4|LRR_8|LRR_4|LRR_1|LRR_4|LRR_1|LRR_8|LRR_4|LRR_1|LRR_8|LRR_4|LRR_1|LRR_8|LRR_1|LRR_4|LRR_1|LRR_8|LRR_4|LRR_1|LRR_8|LRR_4|LRR_8|LRR_4|LRR_1|LRR_4|LRR_1|LRR_8|LRR_1|LRR_4|LRR_1|LRR_8|LRR_4|LRR_1|LRR_4|LRR_1|LRR_8|LRR_4|LRR_4|LRR_1|LRR_8|LRR_1|LRR_4|LRR_4|LRR_8|LRR_4|LRR_1|LRR_1|LRR_8|LRR_1|LRR_4|LRR_8|LRR_1|LRR_4|LRR_1|LRR_1|ABC1|Pkinase|PK_Tyr_Ser-Thr|RIO1|ABC1	LRR-RLK
Adinel	Adinel_JAKNSL_Ane61839.m	RLK	B_lectin|S_locus_glycop|Plasmod_Pvs28|PAN_2|PAN_1|Pkinase|PK_Tyr_Ser-Thr	Lectin-RLK
Adinel	Adinel_JAKNSL_Ane61844.m	RLK	PK_Tyr_Ser-Thr|Pkinase	other-RLK
Adinel	Adinel_JAKNSL_Ane61947.m	RLK	LRRNT_2|LRR_8|LRR_4|LRR_1|LRR_8|LRR_4|LRR_1|LRR_8|LRR_4|LRR_1|LRR_8|LRR_4|LRR_1|LRR_4|LRR_1|LRR_1|LRR_8|LRR_4|LRR_1|LRR_1|LRR_4|LRR_1|LRR_8|LRR_1|LRR_6|LRR_4|LRR_1|LRR_8|LRR_6|LRR_1|LRR_8|LRR_4|LRR_1|LRR_4|LRR_1|LRR_1|LRR_8|LRR_1|LRR_4|LRR_8|LRR_4|LRR_1|LRR_4|LRR_6|LRR_1|Pkinase|PK_Tyr_Ser-Thr	LRR-RLK
Adinel	Adinel_JAKNSL_Ane61979.m	RLK	WAK_assoc|Pkinase|PK_Tyr_Ser-Thr	WAK-RLK
Adinel	Adinel_JAKNSL_Ane62044.m	RLK	LysM|LysM|LysM|PK_Tyr_Ser-Thr|Pkinase	LysM-RLK
Adinel	Adinel_JAKNSL_Ane62106.m	RLK	LRRNT_2|LRR_8|LRR_4|LRR_1|LRR_4|LRR_1|LRR_8|LRR_1|LRR_1|LRR_4|LRR_8|LRR_1|LRR_4|LRR_8|LRR_1|LRR_4|LRR_1|LRR_8|LRR_1|LRR_8|LRR_4|LRR_1|LRR_8|LRR_1|LRR_8|LRR_4|LRR_1|LRR_1|LRR_8|LRR_4|LRR_8|LRR_4|LRR_1|LRR_8|LRR_1|LRR_4|LRR_1|LRR_1|LRR_8|LRR_4|LRR_1|LRR_1|LRR_4|LRR_1|LRR_8|LRR_4|LRR_1|LRR_4|LRR_1|LRR_4|LRR_1|LRR_8|LRR_4|LRR_1|LRR_4|LRR_1|LRR_8|LRR_1|LRR_1|ABC1|PK_Tyr_Ser-Thr|Pkinase|ABC1	LRR-RLK
Adinel	Adinel_JAKNSL_Ane62219.m	RLK	LRR_8|LRR_4|LRR_1|LRR_1|LRR_8|LRR_1|LRR_4|LRR_1|Pkinase|PK_Tyr_Ser-Thr	LRR-RLK
Adinel	Adinel_JAKNSL_Ane62266.m	RLK	LRR_8|LRR_1|LRR_4|LRR_1|Pkinase|PK_Tyr_Ser-Thr|ABC1|PK_Tyr_Ser-Thr	LRR-RLK
Adinel	Adinel_JAKNSL_Ane62268.m	RLK	LRRNT_2|LRR_8|LRR_4|LRR_4|LRR_1|LRR_8|LRR_1|LRR_8|LRR_1|LRR_8|LRR_4|LRR_8|LRR_1|LRR_1|LRR_4|LRR_1|LRR_8|LRR_4|LRR_1|LRR_4|LRR_1|LRR_8|LRR_1|LRR_4|LRR_1|LRR_8|LRR_8|LRR_4|LRR_1|LRR_4|LRR_8|LRR_1|LRR_8|LRR_4|LRR_1|LRR_4|LRR_1|LRR_1|LRR_8|LRR_1|LRR_8|LRR_1|LRR_4|LRR_1|LRR_1|Pkinase|PK_Tyr_Ser-Thr	LRR-RLK
Adinel	Adinel_JAKNSL_Ane62270.m	RLK	LRRNT_2|LRR_8|LRR_4|LRR_1|LRR_8|LRR_4|LRR_1|LRR_1|LRR_8|LRR_8|LRR_4|LRR_1|LRR_1|LRR_4|LRR_1|LRR_8|LRR_4|LRR_1|LRR_4|LRR_1|LRR_8|LRR_1|LRR_1|LRR_8|LRR_4|LRR_8|LRR_1|LRR_4|LRR_8|LRR_4|LRR_1|LRR_4|LRR_1|LRR_8|LRR_4|LRR_1|LRR_1|LRR_8|LRR_4|LRR_1|LRR_8|LRR_1|LRR_4|LRR_1|LRR_1|Pkinase|PK_Tyr_Ser-Thr|ABC1	LRR-RLK
Adinel	Adinel_JAKNSL_Ane62312.m	RLK	Lectin_legB|Bact_lectin|Pkinase|PK_Tyr_Ser-Thr|APH|APH|Pkinase|PK_Tyr_Ser-Thr	Lectin-RLK
Adinel	Adinel_JAKNSL_Ane62360.m	RLP	LRRNT_2|LRR_4|LRR_8|LRR_1|LRR_6|LRR_1|LRR_8|LRR_1|LRR_4|LRR_8|LRR_1|LRR_6|LRR_4|LRR_1|LRR_4|LRR_4|LRR_8|LRR_1|LRR_6|LRR_4|LRR_1|LRR_8|LRR_1|LRR_1|LRR_4|LRR_8|LRR_1|LRR_4|LRR_4|LRR_8|LRR_6|LRR_1|LRR_4|LRR_8|LRR_1|LRR_6|LRR_1|LRR_8|LRR_4|LRR_1|LRR_1|LRR_4|LRR_8|LRR_1|LRR_1|LRR_6|LRR_4|LRR_1	LRR-RLP
Adinel	Adinel_JAKNSL_Ane62431.m	RLK	LRRNT_2|LRR_8|LRR_4|LRR_1|LRR_1|LRR_8|LRR_4|LRR_1|LRR_1|LRR_8|LRR_4|LRR_1|LRR_8|LRR_8|LRR_4|LRR_1|LRR_8|LRR_1|LRR_4|LRR_8|LRR_4|LRR_8|LRR_4|LRR_1|LRR_8|LRR_4|LRR_1|SAM_3|LRR_1|LRR_8|LRR_4|LRR_1|LRR_1|LRR_1|LRR_4|LRR_8|LRR_1|LRR_4|LRR_1|LRR_8|LRR_4|LRR_1|LRR_8|LRR_4|LRR_1|LRR_8|LRR_1|LRR_1|LRR_8|LRR_4|LRR_1|LRR_8|LRR_4|LRR_1|LRR_4|LRR_8|LRR_4|LRR_1|LRR_4|LRR_1|LRR_8|LRR_4|LRR_1|LRR_1|PK_Tyr_Ser-Th…	LRR-RLK
Adinel	Adinel_JAKNSL_Ane62454.m	RLK	LRRNT_2|LRR_8|LRR_4|LRR_1|LRR_4|LRR_8|LRR_1|LRR_4|LRR_1|LRR_1|LRR_8|LRR_4|LRR_1|LRR_8|LRR_4|LRR_1|LRR_1|LRR_4|LRR_1|LRR_8|LRR_1|LRR_1|LRR_4|LRR_8|LRR_1|LRR_8|LRR_4|LRR_1|LRR_1|LRR_8|LRR_4|LRR_1|LRR_4|LRR_1|LRR_8|LRR_1|LRR_4|LRR_1|LRR_1|LRR_8|LRR_4|LRR_1|LRR_1|LRR_8|LRR_1|LRR_4|LRR_1|LRR_4|LRR_8|Pkinase|PK_Tyr_Ser-Thr	LRR-RLK
Adinel	Adinel_JAKNSL_Ane62478.m	RLK	LRRNT_2|LRR_8|LRR_4|LRR_1|LRR_4|LRR_8|LRR_1|LRR_4|LRR_1|LRR_1|LRR_8|LRR_4|LRR_1|LRR_8|LRR_4|LRR_1|LRR_1|LRR_4|LRR_1|LRR_8|LRR_1|LRR_1|LRR_4|LRR_8|LRR_1|LRR_8|LRR_4|LRR_1|LRR_1|LRR_8|LRR_4|LRR_1|LRR_4|LRR_1|LRR_8|LRR_1|LRR_4|LRR_1|LRR_1|LRR_8|LRR_4|LRR_1|LRR_1|LRR_8|LRR_1|LRR_4|LRR_1|LRR_4|LRR_8|Pkinase|PK_Tyr_Ser-Thr	LRR-RLK
Adinel	Adinel_JAKNSL_Ane62550.m	RLK	B_lectin|PAN_1|PAN_2|ABC1|Pkinase|PK_Tyr_Ser-Thr|ABC1	Lectin-RLK
Adinel	Adinel_JAKNSL_Ane62571.m	RLK	GUB_WAK_bind|TM_ErbB1|ABC1|PK_Tyr_Ser-Thr|Pkinase|ABC1	WAK-RLK
Adinel	Adinel_JAKNSL_Ane62651.m	RLP	LRR_1|LRR_8|LRR_4|LRR_6|LRR_1|LRR_6|LRR_4|LRR_1	LRR-RLP
Adinel	Adinel_JAKNSL_Ane62887.m	RLK	LRRNT_2|LRR_8|LRR_4|LRR_1|LRR_1|LRR_4|LRR_8|LRR_1|LRR_1|LRR_8|LRR_1|LRR_4|LRR_8|LRR_4|LRR_8|LRR_1|LRR_8|LRR_4|LRR_1|ABC1|PK_Tyr_Ser-Thr|Pkinase	LRR-RLK
Adinel	Adinel_JAKNSL_Ane62965.m	RLK	LRRNT_2|LRR_4|LRR_8|LRR_4|LRR_1|LRR_1|LRR_8|LRR_4|LRR_1|LRR_1|LRR_4|LRR_4|LRR_8|LRR_1|LRR_4|LRR_1|Pkinase|PK_Tyr_Ser-Thr	LRR-RLK
Adinel	Adinel_JAKNSL_Ane63152.m	RLK	LRRNT_2|LRR_8|LRR_4|LRR_1|LRR_4|LRR_8|LRR_1|LRR_4|LRR_8|LRR_1|LRR_8|LRR_4|LRR_1|LRR_1|LRR_8|LRR_1|Protocadherin|TM_ErbB1|Pkinase|PK_Tyr_Ser-Thr|ABC1	LRR-RLK
Adinel	Adinel_JAKNSL_Ane63247.m	RLK	LRRNT_2|GBP_repeat|LRR_8|LRR_4|LRR_1|LRR_4|LRR_1|LRR_8|LRR_1|LRR_4|Psg1|LRR_1|RTA1|TMEM132D_C|DUF6480|Orf78|EssA|S1FA|UPF0154|BMFP|Pkinase|PK_Tyr_Ser-Thr|LRRNT_2|GBP_repeat|LRR_8|LRR_4|LRR_1|LRR_4|LRR_1|LRR_8|LRR_1|LRR_4|Psg1|LRR_1|RTA1|TMEM132D_C|DUF6480|Orf78|EssA|S1FA|UPF0154|BMFP|Pkinase|PK_Tyr_Ser-Thr	LRR-RLK
Adinel	Adinel_JAKNSL_Ane63256.m	RLK	Malectin|Malectin_like|Malectin|ABC1|PK_Tyr_Ser-Thr|Pkinase|ABC1	Malectin-RLK
Adinel	Adinel_JAKNSL_Ane63258.m	RLK	Lectin_legB|ABC1|Pkinase_fungal|Pkinase|PK_Tyr_Ser-Thr|ABC1	Lectin-RLK
Adinel	Adinel_JAKNSL_Ane63265.m	RLK	LRRNT_2|LRR_8|LRR_4|LRR_1|LRR_8|LRR_4|LRR_1|LRR_1|LRR_4|LRR_1|LRR_8|LRR_1|LRR_4|LRR_1|LRR_8|LRR_4|LRR_1|LRR_4|LRR_8|LRR_8|LRR_1|LRR_8|LRR_4|LRR_1|LRR_8|LRR_1|LRR_8|LRR_1|LRR_4|LRR_8|LRR_4|LRR_1|LRR_8|LRR_1|LRR_8|LRR_1|LRR_4|LRR_8|LRR_1|LRR_8|LRR_1|LRR_4|LRR_1|LRR_8|LRR_4|LRR_8|LRR_1|LRR_4|LRR_1|LRR_8|LRR_1|LRR_8|LRR_4|LRR_1|LRR_8|LRR_4|LRR_1|LRR_1|Pkinase|PK_Tyr_Ser-Thr	LRR-RLK
Adinel	Adinel_JAKNSL_Ane63274.m	RLK	LRRNT_2|LRR_4|LRR_8|LRR_6|LRR_4|LRR_1|LRR_6|LRR_8|LRR_4|LRR_1|LRR_4|LRR_1|PK_Tyr_Ser-Thr|Pkinase|APH|ABC1|TCAD9	LRR-RLK
Adinel	Adinel_JAKNSL_Ane63282.m	RLP	F-box-like|F-box_5|F-box|LRR_6|LRR_4|LRR_6|LRR_4|LRR_6|LRR_4	LRR-RLP
Adinel	Adinel_JAKNSL_Ane63545.m	RLK	LRRNT_2|LRR_8|LRR_4|LRR_1|LRR_1|LRR_8|LRR_4|LRR_1|LRR_1|LRR_1|LRR_8|LRR_1|LRR_4|LRR_1|LRR_1|LRR_4|LRR_8|Adeno_E3_CR2|ABC1|PK_Tyr_Ser-Thr|Pkinase|ABC1	LRR-RLK
Adinel	Adinel_JAKNSL_Ane63787.m	RLK	LRRNT_2|LRR_4|LRR_8|LRR_1|LRR_8|LRR_4|LRR_1|LRR_8|LRR_1|LRR_8|LRR_4|LRR_1|LRR_8|LRR_4|LRR_1|LRR_8|LRR_4|LRR_1|LRR_1|LRR_8|LRR_4|LRR_1|LRR_8|LRR_4|LRR_1|LRR_1|LRR_8|LRR_4|LRR_1|LRR_8|LRR_4|LRR_1|LRR_4|LRR_1|LRR_8|LRR_4|LRR_1|LRR_1|LRR_4|LRR_8|LRR_1|LRR_4|LRR_1|LRR_8|LRR_4|LRR_1|LRR_1|LRR_8|LRR_4|LRR_1|LRR_4|LRR_1|Adeno_E3_CR2|Pkinase|PK_Tyr_Ser-Thr	LRR-RLK
Adinel	Adinel_JAKNSL_Ane63804.m	RLP	LRRNT_2|LRR_8|LRR_4|LRR_8|LRR_1|LRR_8|LRR_4|LRR_1|LRR_1|LRR_4|LRR_8|LRR_4|LRR_4|LRR_1|LRR_8|LRR_4|LRR_1|LRR_8|LRR_4|LRR_1|LRR_8|LRR_4|LRR_1|LRR_1|LRR_8|LRR_4|LRR_1|LRR_4|LRR_1|LRR_1|LRR_8|LRR_1|LRR_4|LRR_1|LRR_4|LRR_1|LRR_8|LRR_1|LRR_4|LRR_1|LRR_1|LRR_8|LRR_1|LRR_4|LRR_1	LRR-RLP
Adinel	Adinel_JAKNSL_Ane63810.m	RLP	LRRNT_2|LRR_8|LRR_4|LRR_8|LRR_1|LRR_4|LRR_1|LRR_1|LRR_4|LRR_8|LRR_4|LRR_1|LRR_8|LRR_4|LRR_1|LRR_8|LRR_4|LRR_8|LRR_1|LRR_4|LRR_1|LRR_1|LRR_1|LRR_8|LRR_4|LRR_4|LRR_1|LRR_1|LRR_1|LRR_8|LRR_4|LRR_1|LRR_4|LRR_1|LRR_8|LRR_1|LRR_4|LRR_1|LRR_1|LRR_8|LRR_1|LRR_4|LRR_1	LRR-RLP
Adinel	Adinel_JAKNSL_Ane63860.m	RLK	LRR_8|LRR_4|LRR_1|LRR_4|LRR_1|LRR_8|LRR_4|LRR_1|LRR_1|LRR_8|LRR_1|LRR_4|LRR_1|LRR_4|LRR_1|LRR_8|LRR_4|LRR_4|LRR_6|LRR_1|LRR_4|LRR_1|LRR_8|LRR_4|LRR_1|LRR_4|LRR_1|PK_Tyr_Ser-Thr|Pkinase	LRR-RLK
Adinel	Adinel_JAKNSL_Ane63904.m	RLK	B_lectin|S_locus_glycop|PAN_1|Cadherin_C_2|ABC1|Pkinase|PK_Tyr_Ser-Thr|PIP49_C|Kinase-like|ABC1	Lectin-RLK
Adinel	Adinel_JAKNSL_Ane63946.m	RLK	Pkinase|PK_Tyr_Ser-Thr|Haspin_kinase|ABC1	other-RLK
Adinel	Adinel_JAKNSL_Ane64089.m	RLK	LRRNT_2|LRR_8|LRR_1|LRR_4|LRR_1|LRR_4|LRR_8|LRR_1|LRR_1|LRR_8|LRR_8|LRR_1|LRR_4|LRR_4|LRR_4|LRR_1|LRR_8|LRR_1|LRR_8|LRR_8|PK_Tyr_Ser-Thr|Pkinase	LRR-RLK
Adinel	Adinel_JAKNSL_Ane64183.m	RLK	LRRNT_2|LRR_8|LRR_4|LRR_1|LRR_8|LRR_1|LRR_6|LRR_8|LRR_4|LRR_1|LRR_8|LRR_1|LRR_8|LRR_4|LRR_1|LRR_4|LRR_1|LRR_8|LRR_4|LRR_1|LRR_4|LRR_1|LRR_8|LRR_4|LRR_1|LRR_6|LRR_1|LRR_8|LRR_4|LRR_1|LRR_8|LRR_4|LRR_1|Pkinase|PK_Tyr_Ser-Thr|APH	LRR-RLK
Adinel	Adinel_JAKNSL_Ane64192.m	RLK	LRRNT_2|LRR_8|LRR_8|LRR_4|LRR_1|LRR_8|LRR_4|LRR_1|LRR_1|LRR_8|LRR_4|LRR_1|LRR_8|LRR_1|LRR_4|LRR_1|LRR_1|LRR_8|LRR_1|LRR_4|LRR_1|LRR_8|LRR_1|LRR_4|LRR_4|LRR_1|LRR_8|LRR_4|LRR_1|LRR_8|LRR_4|LRR_1|LRR_1|LRR_1|LRR_8|LRR_4|LRR_1|Pkinase|PK_Tyr_Ser-Thr	LRR-RLK
Adinel	Adinel_JAKNSL_Ane64208.m	RLK	Stress-antifung|Stress-antifung|ABC1|Pkinase|PK_Tyr_Ser-Thr|ABC1	CRR-RLK
Adinel	Adinel_JAKNSL_Ane64250.m	RLK	B_lectin|PAN_2|PAN_3|Psg1|ABC1|Pkinase|PK_Tyr_Ser-Thr|ABC1	Lectin-RLK
Adinel	Adinel_JAKNSL_Ane64259.m	RLP	LRR_4|LRR_8|LRR_1|LRR_4|LRR_6|LRR_8|LRR_4|LRR_1|LRR_8|LRR_4|LRR_1|LRR_6|LRR_4|LRR_1|LRR_6|LRR_1	LRR-RLP
Adinel	Adinel_JAKNSL_Ane64313.m	RLK	GUB_WAK_bind|EGF_CA|EGF_3|cEGF|EGF_CA|EGF_3|ABC1|Pkinase|PK_Tyr_Ser-Thr	WAK-RLK
Adinel	Adinel_JAKNSL_Ane64446.m	RLK	LRRNT_2|LRR_8|LRR_4|LRR_1|LRR_1|LRR_8|LRR_4|LRR_1|LRR_4|LRR_1|PK_Tyr_Ser-Thr|Pkinase	LRR-RLK
Adinel	Adinel_JAKNSL_Ane64568.m	RLK	LRRNT_2|LRR_8|LRR_8|LRR_4|LRR_6|LRR_1|LRR_1|LRR_4|LRR_1|LRR_8|LRR_1|LRR_4|LRR_8|LRR_4|LRR_1|LRR_1|LRR_8|LRR_4|LRR_1|LRR_1|LRR_4|LRR_1|LRR_8|LRR_4|LRR_1|LRR_1|LRR_8|LRR_8|LRR_4|LRR_4|LRR_1|LRR_1|LRR_8|LRR_1|LRR_4|LRR_6|LRR_8|LRR_1|LRR_4|LRR_1|LRR_1|LRR_1|LRR_8|LRR_4|LRR_6|LRR_4|LRR_1|LRR_1|LRR_6|Pkinase|PK_Tyr_Ser-Thr	LRR-RLK
Adinel	Adinel_JAKNSL_Ane64699.m	RLK	PK_Tyr_Ser-Thr|Pkinase|APH	other-RLK
Adinel	Adinel_JAKNSL_Ane64847.m	RLK	LRRNT_2|LRR_4|LRR_6|LRR_8|LRR_1|LRR_1|LRR_4|LRR_1|LRR_8|LRR_4|LRR_6|LRR_1|PK_Tyr_Ser-Thr|Pkinase	LRR-RLK
Adinel	Adinel_JAKNSL_Ane64974.m	RLK	Pkinase|PK_Tyr_Ser-Thr	other-RLK
Adinel	Adinel_JAKNSL_Ane65014.m	RLK	WAK_assoc|Pkinase|PK_Tyr_Ser-Thr	WAK-RLK
Adinel	Adinel_JAKNSL_Ane65054.m	RLK	CYYR1|PK_Tyr_Ser-Thr|Pkinase	other-RLK
Adinel	Adinel_JAKNSL_Ane65117.m	RLK	LRRNT_2|LRR_8|LRR_1|LRR_1|LRR_8|LRR_4|LRR_1|LRR_8|LRR_4|LRR_1|LRR_1|LRR_8|LRR_4|LRR_1|LRR_8|LRR_1|LRR_4|LRR_1|LRR_8|PK_Tyr_Ser-Thr|Pkinase	LRR-RLK
Adinel	Adinel_JAKNSL_Ane65302.m	RLK	Pkinase|PK_Tyr_Ser-Thr|Pkinase|PK_Tyr_Ser-Thr	other-RLK
Adinel	Adinel_JAKNSL_Ane65352.m	RLK	Pkinase|PK_Tyr_Ser-Thr|Pkinase_fungal	other-RLK
Adinel	Adinel_JAKNSL_Ane65356.m	RLP	Malectin_like|Malectin|LRR_8|LRR_4|LRR_8|LRR_1|LRR_4|LRR_1|LRR_1	LRR-Mal.-RLP
Adinel	Adinel_JAKNSL_Ane65378.m	RLK	Lectin_legB|Pkinase|PK_Tyr_Ser-Thr	Lectin-RLK
Adinel	Adinel_JAKNSL_Ane65440.m	RLK	LRR_1|LRR_6|LRR_8|LRR_4|LRR_1|LRR_8|LRR_6|LRR_4|LRR_1|LRR_8|LRR_6|LRR_1|LRR_1|LRR_4|LRR_6|LRR_1|Pkinase|PK_Tyr_Ser-Thr	LRR-RLK
Adinel	Adinel_JAKNSL_Ane65471.m	RLK	Pkinase|PK_Tyr_Ser-Thr	other-RLK
Adinel	Adinel_JAKNSL_Ane65527.m	RLK	PK_Tyr_Ser-Thr|Pkinase|APH	other-RLK
Adinel	Adinel_JAKNSL_Ane65655.m	RLK	ABC1|Pkinase|PK_Tyr_Ser-Thr|ABC1|PK_Tyr_Ser-Thr|Pkinase	other-RLK
Adinel	Adinel_JAKNSL_Ane65663.m	RLK	LRRNT_2|LRR_8|LRR_6|LRR_4|LRR_1|LRR_1|LRR_8|LRR_4|LRR_1|LRR_1|LRR_4|LRR_8|LRR_4|LRR_1|LRR_4|LRR_1|LRR_8|LRR_1|Pkinase|PK_Tyr_Ser-Thr	LRR-RLK
Adinel	Adinel_JAKNSL_Ane65821.m	RLK	PK_Tyr_Ser-Thr|PK_Tyr_Ser-Thr|Pkinase|PK_Tyr_Ser-Thr|APH|Pkinase|PK_Tyr_Ser-Thr|APH|Pkinase|PK_Tyr_Ser-Thr	other-RLK
Adinel	Adinel_JAKNSL_Ane65945.m	RLP	LRR_8|LRR_4|LRR_8|LRR_8|LRR_1|LRR_4|LRR_4|LRR_8|LRR_1|LRR_6|LRR_6|LRR_8|LRR_4|LRR_1|LRR_4|LRR_1|LRR_8|LRR_6|LRR_4|LRR_1	LRR-RLP
Adinel	Adinel_JAKNSL_Ane65950.m	RLK	LRR_8|LRR_4|LRR_8|LRR_4|LRR_1|LRR_4|LRR_1|LRR_4|LRR_1|LRR_4|LRR_1|LRR_8|LRR_4|LRR_1|LRR_1|PK_Tyr_Ser-Thr|Pkinase|Kinase-like	LRR-RLK
Adinel	Adinel_JAKNSL_Ane65997.m	RLK	ABC1|Pkinase|PK_Tyr_Ser-Thr|ABC1	other-RLK
Adinel	Adinel_JAKNSL_Ane66132.m	RLK	ABC1|PK_Tyr_Ser-Thr|Pkinase|Haspin_kinase|ABC1	other-RLK
Adinel	Adinel_JAKNSL_Ane66294.m	RLK	LRRNT_2|LRR_8|LRR_4|LRR_6|LRR_4|LRR_1|LRR_4|LRR_1|LRR_8|LRR_4|LRR_1|LRR_1|LRR_8|LRR_4|LRR_1|LRR_8|LRR_1|LRR_4|LRR_1|LRR_8|LRR_1|LRR_1|LRR_4|LRR_8|LRR_8|LRR_4|LRR_1|LRR_1|Pkinase|PK_Tyr_Ser-Thr	LRR-RLK
Adinel	Adinel_JAKNSL_Ane66355.m	RLK	Malectin_like|Malectin|ABC1|PK_Tyr_Ser-Thr|Pkinase|ABC1	Malectin-RLK
Adinel	Adinel_JAKNSL_Ane66361.m	RLK	LRRNT_2|LRR_8|LRR_4|LRR_1|LRR_4|LRR_1|LRR_8|LRR_1|LRR_4|LRR_1|LRR_8|LRR_1|PK_Tyr_Ser-Thr|Pkinase	LRR-RLK
Adinel	Adinel_JAKNSL_Ane66552.m	RLK	LRRNT_2|LRR_8|LRR_1|LRR_8|LRR_4|LRR_1|LRR_8|LRR_4|LRR_1|PK_Tyr_Ser-Thr|Pkinase	LRR-RLK
Adinel	Adinel_JAKNSL_Ane66613.m	RLP	LRR_8|LRR_4|LRR_1|LRR_1|LRR_1|LRR_8|LRR_4|LRR_1	LRR-RLP
Adinel	Adinel_JAKNSL_Ane66619.m	RLP	LRR_8|LRR_4|LRR_1|LRR_8|LRR_1|LRR_4|LRR_8|LRR_4|LRR_6|LRR_4|LRR_1|LRR_8|LRR_1|LRR_1|LRR_4|LRR_8|LRR_1|LRR_4|LRR_6|LRR_4|LRR_1|LRR_6|LRR_1	LRR-RLP
Adinel	Adinel_JAKNSL_Ane66767.m	RLK	LRRNT_2|LRR_1|LRR_4|LRR_4|LRR_8|LRR_1|LRR_4|LRR_1|LRR_8|LRR_4|LRR_1|LRR_4|LRR_1|LRR_4|LRR_8|LRR_1|LRR_4|LRR_1|Pkinase|PK_Tyr_Ser-Thr	LRR-RLK
Adinel	Adinel_JAKNSL_Ane66794.m	RLP	LRR_4|LRR_1|LRR_6|LRR_8|LRR_4|LRR_1|LRR_6|LRR_4|LRR_1|LRR_1|LRR_8|LRR_6|LRR_4|LRR_1|LRR_6|LRR_1	LRR-RLP
Adinel	Adinel_JAKNSL_Ane66864.m	RLK	EDR1|PK_Tyr_Ser-Thr|Pkinase|APH|Haspin_kinase	other-RLK
Adinel	Adinel_JAKNSL_Ane67020.m	RLP	LRRNT_2|LRR_4|LRR_8|LRR_6|LRR_1|LRR_8|LRR_4|LRR_1|LRR_8|LRR_4|LRR_1|LRR_1|LRR_8|LRR_6|LRR_4|LRR_1|LRR_4|LRR_8|LRR_1|LRR_4|LRR_1|LRR_8|LRR_1|LRR_4|LRR_8|LRR_6|LRR_1|LRR_8|LRR_4|LRR_1|LRR_6|LRR_1|LRR_1|LRR_4|LRR_8|LRR_1|LRR_1|LRR_1|LRR_8|LRR_4|LRR_1|LRR_4|LRR_1|LRR_8|LRR_8|LRR_1|LRR_1|LRR_8|LRR_4|LRR_6|LRR_1|LRR_8|LRR_1|LRR_4|LRR_1|LRR_8|LRR_4|LRR_1|LRR_6|LRR_1	LRR-RLP
Adinel	Adinel_JAKNSL_Ane67035.m	RLK	LRRNT_2|LRR_8|LRR_4|LRR_6|LRR_1|LRR_6|LRR_8|LRR_1|LRR_4|LRR_1|LRR_4|LRR_1|PK_Tyr_Ser-Thr|Pkinase	LRR-RLK
Adinel	Adinel_JAKNSL_Ane67248.m	RLK	LRRNT_2|LRR_4|LRR_8|LRR_1|LRR_4|LRR_1|LRR_8|LRR_1|LRR_8|LRR_1|LRR_4|LRR_4|LRR_1|LRR_4|LRR_8|LRR_1|PK_Tyr_Ser-Thr|Pkinase	LRR-RLK
Adinel	Adinel_JAKNSL_Ane67251.m	RLP	LRR_8|LRR_4|LRR_4|LRR_1|LRR_4|LRR_1|LRR_8|LRR_1|LRR_8|LRR_1|LRR_4|LRR_1|LRR_1|LRR_4|LRR_8|DUF6570|LRR_4|LRR_1|LRR_1	LRR-RLP
Adinel	Adinel_JAKNSL_Ane67300.m	RLP	LRRNT_2|LRR_4|LRR_8|LRR_4|LRR_1|LRR_6|LRR_4|LRR_1|LRR_8|LRR_1|LRR_8|LRR_4|LRR_1|LRR_1|LRR_4|LRR_1|LRR_6|LRR_8|LRR_4|LRR_1|LRR_8|LRR_4|LRR_1|LRR_4|LRR_1|LRR_8|LRR_4|LRR_1|LRR_8|LRR_4|LRR_1|LRR_6|LRR_1|LRR_8|LRR_4|LRR_1|LRR_8|LRR_4|LRR_1|LRR_1|LRR_8|LRR_8|LRR_4|LRR_1|LRR_6|LRR_1|LRR_4|LRR_8|LRR_6|LRR_8|LRR_4|LRR_1|LRR_1|LRR_4|LRR_6	LRR-RLP
Adinel	Adinel_JAKNSL_Ane67519.m	RLK	GUB_WAK_bind|EGF_CA|EGF|EGF_3|EGF_CA|EGF_3|EGF|ABC1|PK_Tyr_Ser-Thr|Pkinase|ABC1	WAK-RLK
Adinel	Adinel_JAKNSL_Ane67520.m	RLK	GUB_WAK_bind|EGF_CA|EGF|EGF_3|EGF_CA|EGF_3|EGF|ABC1|PK_Tyr_Ser-Thr|Pkinase|ABC1	WAK-RLK
Adinel	Adinel_JAKNSL_Ane67812.m	RLK	Pkinase|PK_Tyr_Ser-Thr|Kinase-like|ABC1|Kdo|NAF	other-RLK
Adinel	Adinel_JAKNSL_Ane68531.m	RLK	PK_Tyr_Ser-Thr|Pkinase|ABC1|Kinase-like|Pkinase|ABC1	other-RLK
Adinel	Adinel_JAKNSL_Ane68793.m	RLK	LRRNT_2|LRR_8|LRR_4|LRR_4|LRR_1|LRR_4|LRR_1|LRR_8|LRR_1|LRR_1|LRR_8|LRR_8|LRR_1|LRR_8|LRR_8|LRR_4|LRR_8|LRR_1|LRR_8|LRR_4|LRR_8|LRR_4|ABC1|PK_Tyr_Ser-Thr|Pkinase	LRR-RLK
Adinel	Adinel_JAKNSL_Ane68814.m	RLK	PK_Tyr_Ser-Thr|Pkinase|Pkinase_fungal	other-RLK
Adinel	Adinel_JAKNSL_Ane68816.m	RLK	LysM|LysM|LysM|PK_Tyr_Ser-Thr|Pkinase|Pkinase_fungal	LysM-RLK
Adinel	Adinel_JAKNSL_Ane68829.m	RLK	LRRNT_2|LRR_8|LRR_4|LRR_8|LRR_4|LRR_1|LRR_8|LRR_4|LRR_1|LRR_4|LRR_1|LRR_4|LRR_8|LRR_1|LRR_4|LRR_1|LRRNT_2|LRR_8|LRR_4|LRR_1|ABC1|PK_Tyr_Ser-Thr|Pkinase|ABC1	LRR-RLK
Adinel	Adinel_JAKNSL_Ane69224.m	RLK	LRRNT_2|LRR_4|LRR_8|LRR_5|LRR_8|LRR_4|LRR_1|LRR_6|LRR_8|LRR_1|LRR_1|LRR_4|LRR_6|LRR_1|LRR_5|LRR_8|LRR_4|LRR_1|LRR_1|LRR_6|LRR_4|LRR_1|LRR_8|LRR_1|LRR_8|LRR_1|LRR_4|LRR_6|LRR_1|LRR_8|LRR_4|LRR_6|LRR_1|LRR_8|LRR_4|LRR_6|LRR_1|LRR_8|LRR_4|LRR_1|LRR_1|LRR_8|LRR_4|LRR_1|LRR_1|Island|LRR_8|LRR_4|LRR_1|LRR_4|ABC1|Pkinase|PK_Tyr_Ser-Thr|ABC1	LRR-RLK
Adinel	Adinel_JAKNSL_Ane69444.m	RLK	LRRNT_2|LRR_4|LRR_8|LRR_4|LRR_1|LRR_1|LRR_6|LRR_8|LRR_4|LRR_1|LRR_4|LRR_1|LRR_8|LRR_1|LRR_4|LRR_1|LRR_1|LRR_8|LRR_4|LRR_1|LRR_1|LRR_4|LRR_8|LRR_4|LRR_1|LRR_8|LRR_1|LRR_8|LRR_4|LRR_1|LRR_1|LRR_4|LRR_8|LRR_4|LRR_1|LRR_6|LRR_1|LRR_1|ABC1|Pkinase|PK_Tyr_Ser-Thr|ABC1|Pkinase|PK_Tyr_Ser-Thr	LRR-RLK
Adinel	Adinel_JAKNSL_Ane69560.m	RLK	PK_Tyr_Ser-Thr|Pkinase	other-RLK
Alsspi	Alsspi_Aspi01Gene00131.t1	RLK	LRRNT_2|LRR_8|LRR_4|LRR_1|LRR_1|LRR_4|LRR_8|LRR_4|LRR_1|LRR_8|LRR_4|LRR_1|LRR_4|LRR_1|LRR_8|LRR_8|LRR_4|LRR_1|LRR_8|LRR_4|LRR_1|LRR_4|LRR_1|LRR_8|LRR_1|LRR_4|LRR_1|LRR_8|LRR_1|LRR_8|LRR_4|LRR_1|LRR_1|LRR_8|LRR_4|LRR_1|LRR_8|LRR_4|LRR_1|LRR_8|LRR_1|LRR_8|LRR_4|LRR_1|LRR_1|LRR_8|LRR_4|LRR_1|LRR_1|LRR_1|LRR_8|LRR_4|LRR_4|LRR_1|LRR_1|Pkinase|PK_Tyr_Ser-Thr	LRR-RLK
Alsspi	Alsspi_Aspi01Gene00137.t1	RLK	LRRNT_2|LRR_4|LRR_8|LRR_1|LRR_4|LRR_1|LRR_8|LRR_1|LRR_4|LRR_1|LRR_4|LRR_8|LRR_4|LRR_1|LRR_1|LRR_8|LRR_4|LRR_1|LRR_4|LRR_1|LRR_8|LRR_4|LRR_1|LRR_1|LRR_8|LRR_4|LRR_1|LRR_1|LRR_1|LRR_8|LRR_1|LRR_4|LRR_1|LRR_8|LRR_1|LRR_4|LRR_1|Pkinase|PK_Tyr_Ser-Thr	LRR-RLK
Alsspi	Alsspi_Aspi01Gene00148.t1	RLP	LRR_8|LRR_4|LRR_1|LRR_1|LRR_8|LRR_4|LRR_1|LRR_1|LRR_1|TM_ErbB1|PALP	LRR-RLP
Alsspi	Alsspi_Aspi01Gene00317.t1	RLK	PK_Tyr_Ser-Thr|Pkinase	other-RLK
Alsspi	Alsspi_Aspi01Gene00332.t1	RLK	Pkinase|PK_Tyr_Ser-Thr	other-RLK
Alsspi	Alsspi_Aspi01Gene00350.t1	RLK	ABC1|PK_Tyr_Ser-Thr|Pkinase	other-RLK
Alsspi	Alsspi_Aspi01Gene00382.t1	RLK	LRRNT_2|LRR_1|LRR_4|LRR_1|LRR_4|LRR_1|LRR_4|LRR_1|LRR_8|LRR_1|LRR_4|LRR_1|LRR_1|LRR_4|LRR_8|LRR_4|LRR_1|LRR_4|LRR_1|LRR_4|LRR_1|LRR_8|LRR_4|LRR_1|LRR_1|LRR_8|LRR_4|LRR_1|LRR_8|LRR_1|LRR_4|LRR_1|LRR_8|LRR_1|LRR_1|LRR_4|LRR_1|LRR_8|LRR_4|Pkinase|PK_Tyr_Ser-Thr	LRR-RLK
Alsspi	Alsspi_Aspi01Gene00482.t1	RLK	Lectin_legB|Bact_lectin|PK_Tyr_Ser-Thr|Pkinase|Pkinase|PK_Tyr_Ser-Thr	Lectin-RLK
Alsspi	Alsspi_Aspi01Gene00717.t1	RLK	B_lectin|S_locus_glycop|PAN_2|PAN_1|ABC1|Pkinase|PK_Tyr_Ser-Thr|ABC1	Lectin-RLK
Alsspi	Alsspi_Aspi01Gene00721.t1	RLK	B_lectin|S_locus_glycop|PAN_2|PAN_1|ABC1|Pkinase|PK_Tyr_Ser-Thr|ABC1	Lectin-RLK
Alsspi	Alsspi_Aspi01Gene00974.t1	RLK	B_lectin|PAN_2|PAN_1|ABC1|Pkinase|PK_Tyr_Ser-Thr|ABC1	Lectin-RLK
Alsspi	Alsspi_Aspi01Gene00995.t1	RLK	RCC1_2|RCC1_2|RCC1_2|RCC1_2|RCC1_2|Pkinase|PK_Tyr_Ser-Thr	RCC1-RLK
Alsspi	Alsspi_Aspi01Gene01038.t1	RLK	B_lectin|S_locus_glycop|PAN_2|PAN_1|ABC1|Pkinase|PK_Tyr_Ser-Thr|ABC1	Lectin-RLK
Alsspi	Alsspi_Aspi01Gene01072.t1	RLK	Lectin_legB|ABC1|Pkinase|PK_Tyr_Ser-Thr|ABC1	Lectin-RLK
Alsspi	Alsspi_Aspi01Gene01077.t1	RLK	Lectin_legB|ABC1|Pkinase|PK_Tyr_Ser-Thr|ABC1	Lectin-RLK
Alsspi	Alsspi_Aspi01Gene01228.t1	RLK	ABC1|Pkinase|PK_Tyr_Ser-Thr|Pkinase|PK_Tyr_Ser-Thr|ABC1	other-RLK
Alsspi	Alsspi_Aspi01Gene01679.t1	RLK	LRRNT_2|LRR_8|LRR_1|LRR_4|LRR_8|LRR_1|LRR_4|LRR_1|LRR_1|LRR_8|LRR_4|LRR_1|LRR_8|LRR_1|LRR_1|PK_Tyr_Ser-Thr|Pkinase|PK_Tyr_Ser-Thr	LRR-RLK
Alsspi	Alsspi_Aspi01Gene02248.t1	RLK	ABC1|PK_Tyr_Ser-Thr|Pkinase|ABC1|Kinase-like	other-RLK
Alsspi	Alsspi_Aspi01Gene02782.t1	RLK	Malectin|ABC1|PK_Tyr_Ser-Thr|Pkinase|ABC1	Malectin-RLK
Alsspi	Alsspi_Aspi01Gene02785.t1	RLP	LRR_8|LRR_4|LRR_4|LRR_1|LRR_8|LRR_8|LRR_4|LRR_1|LRR_1|LRR_8|LRR_1|LRR_4|LRR_1|LRR_8|LRR_4|LRR_1|LRR_6|LRR_1|LRR_8|LRR_4|LRR_1|Malectin	LRR-Mal.-RLP
Alsspi	Alsspi_Aspi01Gene02876.t1	RLK	LRR_8|LRR_1|LRR_1|LRR_1|LRR_1|LRR_8|LRR_8|PK_Tyr_Ser-Thr|Pkinase	LRR-RLK
Alsspi	Alsspi_Aspi01Gene02877.t2	RLK	LRR_8|LRR_1|LRR_8|LRR_1|LRR_1|LRR_1|LRR_8|PK_Tyr_Ser-Thr|Pkinase	LRR-RLK
Alsspi	Alsspi_Aspi01Gene02878.t1	RLK	LRR_8|LRR_4|LRR_1|LRR_4|LRR_1|LRR_8|LRR_4|LRR_1|LRR_4|LRR_1|LRR_8|LRR_1|LRR_4|LRR_8|LRR_8|LRR_4|LRR_1|LRR_1|LRR_8|PK_Tyr_Ser-Thr|Pkinase	LRR-RLK
Alsspi	Alsspi_Aspi01Gene02880.t1	RLK	LRR_8|LRR_4|LRR_1|LRR_1|LRR_8|LRR_1|LRR_4|LRR_8|LRR_1|LRR_4|LRR_1|LRR_8|Pkinase|PK_Tyr_Ser-Thr|PK_Tyr_Ser-Thr|Pkinase	LRR-RLK
Alsspi	Alsspi_Aspi01Gene02882.t1	RLK	ABC1|PK_Tyr_Ser-Thr|Pkinase|ABC1|Kinase-like	other-RLK
Alsspi	Alsspi_Aspi01Gene02884.t1	RLK	ABC1|PK_Tyr_Ser-Thr|Pkinase|ABC1	other-RLK
Alsspi	Alsspi_Aspi01Gene02885.t1	RLK	LRRNT_2|ABC1|PK_Tyr_Ser-Thr|Pkinase|ABC1	LRR-RLK
Alsspi	Alsspi_Aspi01Gene02887.t1	RLK	ABC1|PK_Tyr_Ser-Thr|Pkinase|ABC1	other-RLK
Alsspi	Alsspi_Aspi01Gene02888.t1	RLK	LRRNT_2|LRR_4|LRR_8|LRR_1|LRR_1|LRR_8|LRR_1|LRR_8|LRR_1|LRR_1|LRR_4|LRR_8|LRR_1|LRR_4|LRR_1|LRR_4|PK_Tyr_Ser-Thr|Pkinase	LRR-RLK
Alsspi	Alsspi_Aspi01Gene02892.t1	RLK	LRRNT_2|LRR_4|LRR_8|LRR_1|LRR_8|LRR_1|LRR_8|LRR_1|LRR_1|LRR_4|LRR_8|LRR_1|LRR_4|LRR_1|LRR_4|ABC1|PK_Tyr_Ser-Thr|Pkinase|ABC1	LRR-RLK
Alsspi	Alsspi_Aspi01Gene02894.t2	RLK	LRRNT_2|LRR_4|LRR_8|LRR_1|LRR_8|LRR_1|LRR_8|LRR_1|LRR_1|LRR_4|LRR_8|LRR_1|LRR_4|LRR_1|LRR_4|ABC1|PK_Tyr_Ser-Thr|Pkinase|ABC1	LRR-RLK
Alsspi	Alsspi_Aspi01Gene02897.t1	RLK	LRRNT_2|LRR_4|LRR_8|LRR_1|LRR_8|LRR_1|LRR_8|LRR_1|LRR_1|LRR_4|LRR_8|LRR_1|LRR_4|LRR_1|LRR_4|ABC1|PK_Tyr_Ser-Thr|Pkinase|ABC1	LRR-RLK
Alsspi	Alsspi_Aspi01Gene02900.t1	RLK	LRR_8|LRR_4|LRR_4|LRR_1|LRR_1|LRR_8|LRR_1|LRR_8|LRR_1|LRR_1|LRR_4|LRR_8|LRR_1|LRR_4|LRR_4|LRR_1|LRR_4|LRR_8|PK_Tyr_Ser-Thr|Pkinase|PK_Tyr_Ser-Thr|Pkinase	LRR-RLK
Alsspi	Alsspi_Aspi01Gene02904.t1	RLK	LRR_8|LRR_4|LRR_4|LRR_1|LRR_1|LRR_8|LRR_4|LRR_1|LRR_1|LRR_1|LRR_8|LRR_1|LRR_4|LRR_8|LRR_1|LRR_4|LRR_4|LRR_1|LRR_8|LRR_4|LRR_1|LRR_4|LRR_1|LRR_8|PK_Tyr_Ser-Thr|Pkinase	LRR-RLK
Alsspi	Alsspi_Aspi01Gene02907.t1	RLK	LRR_8|LRR_4|LRR_1|LRR_1|LRR_8|LRR_1|LRR_4|LRR_8|LRR_1|LRR_1|LRR_4|LRR_8|LRR_4|LRR_1|PK_Tyr_Ser-Thr|Pkinase	LRR-RLK
Alsspi	Alsspi_Aspi01Gene02909.t1	RLK	Antistasin|PK_Tyr_Ser-Thr|Pkinase	other-RLK
Alsspi	Alsspi_Aspi01Gene03098.t1	RLK	LRRNT_2|LRR_8|LRR_4|LRR_1|LRR_8|LRR_1|LRR_8|LRR_4|LRR_1|LRR_4|LRR_1|LRR_8|LRR_1|DUF4690|PRIMA1|PK_Tyr_Ser-Thr|Pkinase	LRR-RLK
Alsspi	Alsspi_Aspi01Gene03173.t2	RLK	LRRNT_2|LRR_8|LRR_4|LRR_1|LRR_1|LRR_8|LRR_4|LRR_1|SAM_3|LRR_1|LRR_4|LRR_1|LRR_8|LRR_4|LRR_1|LRR_1|LRR_4|LRR_1|LRR_8|LRR_1|LRR_4|LRR_1|LRR_8|LRR_1|LRR_4|LRR_1|ABC1|PK_Tyr_Ser-Thr|Pkinase|ABC1	LRR-RLK
Alsspi	Alsspi_Aspi01Gene03198.t1	RLK	LRRNT_2|LRR_8|LRR_4|LRR_1|LRR_1|LRR_8|LRR_1|LRR_4|LRR_4|LRR_1|LRR_8|LRR_1|Pkinase|PK_Tyr_Ser-Thr|Kinase-like|Pkinase_fungal	LRR-RLK
Alsspi	Alsspi_Aspi01Gene03285.t1	RLK	LRRNT_2|LRR_8|LRR_4|LRR_4|LRR_1|LRR_1|LRR_4|LRR_8|LRR_4|LRR_1|LRR_4|LRR_1|LRR_8|LRR_8|LRR_4|LRR_1|LRR_4|LRR_8|LRR_4|LRR_1|LRR_8|LRR_4|LRR_1|LRR_1|LRR_4|LRR_1|LRR_8|LRR_1|LRR_4|LRR_1|LRR_8|LRR_1|LRR_8|LRR_4|LRR_1|LRR_1|LRR_8|LRR_4|LRR_1|LRR_1|LRR_4|LRR_1|LRR_8|LRR_1|LRR_4|LRR_1|LRR_1|LRR_8|LRR_4|LRR_1|LRR_1|LRR_8|LRR_1|LRR_4|LRR_8|LRR_1|LRR_4|LRR_1|Pkinase|PK_Tyr_Ser-Thr	LRR-RLK
Alsspi	Alsspi_Aspi01Gene03297.t1	RLK	LRRNT_2|LRR_8|LRR_1|LRR_4|LRR_1|LRR_8|LRR_6|LRR_4|LRR_1|LRR_8|LRR_1|LRR_6|LRR_4|LRR_1|LRR_1|LRR_8|LRR_4|LRR_1|LRR_4|LRR_1|LRR_8|LRR_6|LRR_8|LRR_1|LRR_4|LRR_1|LRR_6|LRR_1|LRR_1|LRR_4|LRR_8|LRR_1|LRR_4|LRR_1|LRR_8|LRR_1|LRR_6|LRR_4|LRR_1|LRR_1|Pkinase|PK_Tyr_Ser-Thr	LRR-RLK
Alsspi	Alsspi_Aspi01Gene03653.t1	RLK	LRRNT_2|LRR_8|LRR_4|LRR_1|LRR_4|LRR_8|LRR_4|LRR_1|LRR_4|LRR_1|LRR_1|LRR_8|LRR_4|LRR_1|LRR_8|LRR_4|LRR_1|LRR_8|LRR_4|LRR_1|LRR_4|LRR_1|LRR_4|LRR_1|LRR_8|LRR_4|LRR_1|LRR_1|LRR_8|LRR_4|LRR_1|LRR_4|LRR_8|LRR_1|LRR_4|LRR_8|LRR_1|LRR_4|LRR_1|LRR_4|LRR_1|LRR_8|LRR_1|Pkinase|PK_Tyr_Ser-Thr	LRR-RLK
Alsspi	Alsspi_Aspi01Gene03685.t1	RLK	LRRNT_2|LRR_8|LRR_4|LRR_1|LRR_8|LRR_4|LRR_1|LRR_4|LRR_1|LRR_8|LRR_1|LRR_1|PK_Tyr_Ser-Thr|Pkinase	LRR-RLK
Alsspi	Alsspi_Aspi01Gene03698.t1	RLK	Pkinase|PK_Tyr_Ser-Thr	other-RLK
Alsspi	Alsspi_Aspi01Gene03865.t1	RLK	B_lectin|B_lectin|S_locus_glycop|PAN_2|PAN_1|ABC1|Pkinase|PK_Tyr_Ser-Thr|Kinase-like|ABC1	Lectin-RLK
Alsspi	Alsspi_Aspi01Gene03866.t1	RLK	B_lectin|B_lectin|S_locus_glycop|PAN_1|PAN_2|Pkinase|PK_Tyr_Ser-Thr|ABC1	Lectin-RLK
Alsspi	Alsspi_Aspi01Gene03867.t1	RLK	B_lectin|B_lectin|S_locus_glycop|PepSY_TM_like_2|ABC1|Pkinase|PK_Tyr_Ser-Thr|ABC1	Lectin-RLK
Alsspi	Alsspi_Aspi01Gene04173.t2	RLK	Lectin_C|MHYT|Pkinase|PK_Tyr_Ser-Thr	Lectin-RLK
Alsspi	Alsspi_Aspi01Gene04268.t1	RLK	LRRNT_2|LRR_8|LRR_4|LRR_8|LRR_1|LRR_4|LRR_8|LRR_4|LRR_1|LRR_8|LRR_1|LRR_4|LRR_1|ABC1|Pkinase|PK_Tyr_Ser-Thr|ABC1	LRR-RLK
Alsspi	Alsspi_Aspi01Gene04927.t1	RLK	B_lectin|PAN_2|PAN_1|ABC1|Pkinase|PK_Tyr_Ser-Thr|ABC1	Lectin-RLK
Alsspi	Alsspi_Aspi01Gene04952.t1	RLK	PK_Tyr_Ser-Thr|Pkinase|ABC1|ABC1	other-RLK
Alsspi	Alsspi_Aspi01Gene05218.t1	RLK	LRRNT_2|LRR_8|LRR_4|LRR_1|LRR_1|LRR_8|LRR_4|LRR_1|LRR_1|LRR_1|PRIMA1|Pkinase|PK_Tyr_Ser-Thr|Kinase-like	LRR-RLK
Alsspi	Alsspi_Aspi01Gene05230.t1	RLK	B_lectin|PAN_1|Pkinase|PK_Tyr_Ser-Thr|ABC1|gag_pre-integrs|rve	Lectin-RLK
Alsspi	Alsspi_Aspi01Gene05274.t1	RLK	LRRNT_2|LRR_8|LRR_4|LRR_1|LRR_8|LRR_1|LRR_4|LRR_1|Pkinase|PK_Tyr_Ser-Thr	LRR-RLK
Alsspi	Alsspi_Aspi01Gene05309.t1	RLK	LRRNT_2|LRR_4|LRR_8|LRR_1|LRR_4|LRR_1|LRR_1|LRR_8|LRR_4|LRR_8|LRR_1|LRR_8|LRR_4|LRR_1|LRR_1|LRR_8|LRR_4|LRR_1|LRR_1|LRR_8|LRR_4|LRR_1|LRR_1|LRR_8|LRR_4|LRR_1|LRR_8|LRR_1|LRR_4|LRR_1|LRR_1|LRR_8|LRR_4|LRR_4|LRR_1|LRR_1|LRR_8|LRR_1|LRR_1|LRR_4|LRR_8|LRR_1|Pkinase|PK_Tyr_Ser-Thr	LRR-RLK
Alsspi	Alsspi_Aspi01Gene05310.t1	RLK	LRRNT_2|LRR_4|LRR_8|LRR_1|LRR_4|LRR_1|LRR_1|LRR_8|LRR_4|LRR_8|LRR_1|LRR_8|LRR_4|LRR_1|LRR_1|LRR_8|LRR_4|LRR_1|LRR_1|LRR_8|LRR_4|LRR_1|LRR_1|LRR_8|LRR_4|LRR_1|LRR_8|LRR_1|LRR_4|LRR_1|LRR_1|LRR_8|LRR_4|LRR_4|LRR_1|LRR_1|LRR_8|LRR_1|LRR_1|LRR_4|LRR_8|LRR_1|Pkinase|PK_Tyr_Ser-Thr	LRR-RLK
Alsspi	Alsspi_Aspi01Gene05311.t1	RLK	LRRNT_2|LRR_4|LRR_8|LRR_1|LRR_4|LRR_1|LRR_1|LRR_8|LRR_4|LRR_8|LRR_1|LRR_8|LRR_4|LRR_1|LRR_1|LRR_8|LRR_4|LRR_1|LRR_1|LRR_8|LRR_4|LRR_1|LRR_1|LRR_8|LRR_4|LRR_1|LRR_8|LRR_1|LRR_4|LRR_1|LRR_1|LRR_8|LRR_4|LRR_4|LRR_1|LRR_1|LRR_8|LRR_1|LRR_1|LRR_4|LRR_8|LRR_1|Pkinase|PK_Tyr_Ser-Thr	LRR-RLK
Alsspi	Alsspi_Aspi01Gene05348.t1	RLP	LRR_8|LRR_4|LRR_1|LRR_6|LRR_8|LRR_1|LRR_6|LRR_1|LRR_4|LRR_4|LRR_1|LRR_8|LRR_6|LRR_4|LRR_1|LRR_6|LRR_4|LRR_1	LRR-RLP
Alsspi	Alsspi_Aspi01Gene05532.t1	RLK	LRRNT_2|LRR_4|LRR_8|LRR_1|LRR_4|LRR_1|LRR_8|LRR_4|LRR_1|LRR_8|LRR_4|LRR_8|LRR_1|LRR_8|LRR_4|LRR_1|LRR_8|LRR_1|LRR_4|LRR_1|LRR_8|LRR_1|LRR_4|LRR_1|LRR_1|LRR_8|LRR_4|LRR_1|LRR_4|LRR_1|LRR_8|LRR_4|LRR_1|LRR_4|LRR_1|LRR_8|LRR_4|LRR_1|LRR_1|LRR_8|LRR_1|LRR_1|LRR_4|LRR_8|LRR_8|LRR_1|Pkinase|PK_Tyr_Ser-Thr	LRR-RLK
Alsspi	Alsspi_Aspi01Gene05820.t1	RLK	GUB_WAK_bind|WAK_assoc|Pkinase|PK_Tyr_Ser-Thr|Kinase-like	WAK-RLK
Alsspi	Alsspi_Aspi01Gene06141.t1	RLP	LRR_1|LRR_8|LRR_4|LRR_1|LRR_1|LRR_8|LRR_4|LRR_1|LRR_4|LRR_1	LRR-RLP
Alsspi	Alsspi_Aspi01Gene06145.t1	RLK	LRRNT_2|LRR_8|LRR_4|LRR_1|LRR_1|LRR_8|LRR_4|LRR_1|LRR_1|LRR_4|LRR_8|LRR_4|LRR_1|LRR_4|LRR_1|LRR_8|LRR_1|LRR_4|LRR_1|LRR_8|LRR_1|LRR_4|LRR_8|LRR_1|LRR_1|LRR_8|LRR_1|LRR_4|LRR_1|LRR_8|LRR_4|LRR_1|LRR_1|LRR_8|LRR_8|LRR_4|LRR_1|LRR_1|LRR_1|LRR_8|LRR_1|LRR_8|LRR_4|LRR_1|LRR_1|LRR_1|LRR_4|LRR_8|LRR_1|LRR_4|LRR_1|LRR_8|LRR_8|LRR_4|LRR_1|LRR_1|LRR_8|LRR_4|LRR_1|ABC1|Pkinase|PK_Tyr_Ser-Thr|ABC1	LRR-RLK
Alsspi	Alsspi_Aspi01Gene06148.t1	RLK	B_lectin|S_locus_glycop|PAN_1|PAN_2|Pkinase|PK_Tyr_Ser-Thr|ABC1	Lectin-RLK
Alsspi	Alsspi_Aspi01Gene06193.t1	RLK	LRRNT_2|LRR_8|LRR_4|LRR_1|LRR_1|LRR_8|LRR_4|LRR_1|LRR_1|ABC1|PK_Tyr_Ser-Thr|Pkinase|ABC1	LRR-RLK
Alsspi	Alsspi_Aspi01Gene06200.t1	RLK	LRRNT_2|LRR_1|LRR_8|LRR_4|LRR_1|LRR_6|LRR_4|LRR_1|LRR_8|LRR_1|LRR_4|LRR_1|LRR_6|LRR_1|LRR_8|LRR_6|LRR_4|LRR_1|LRR_8|LRR_1|LRR_4|LRR_1|LRR_1|PK_Tyr_Ser-Thr|Pkinase|ABC1|ABC1|Kinase-like	LRR-RLK
Alsspi	Alsspi_Aspi01Gene06244.t1	RLK	B_lectin|S_locus_glycop|Pkinase|PK_Tyr_Ser-Thr|APH|ABC1	Lectin-RLK
Alsspi	Alsspi_Aspi01Gene06248.t1	RLK	KIP1|B_lectin|S_locus_glycop|Pkinase|PK_Tyr_Ser-Thr|APH|ABC1	Lectin-RLK
Alsspi	Alsspi_Aspi01Gene06460.t1	RLK	Lectin_legB|Bact_lectin|Lectin_leg-like|Pkinase|PK_Tyr_Ser-Thr|APH|ABC1	Lectin-RLK
Alsspi	Alsspi_Aspi01Gene06464.t1	RLK	Lectin_legB|Bact_lectin|Lectin_leg-like|Lectin_leg-like|Pkinase|PK_Tyr_Ser-Thr|APH|ABC1	Lectin-RLK
Alsspi	Alsspi_Aspi01Gene06471.t1	RLP	LRRNT_2|LRR_8|LRR_4|LRR_1|LRR_1|LRR_8|Transposase_31|LRR_4|LRR_1|LRR_1|LRR_8|LRR_4|LRR_1|LRR_1|LRR_8|LRR_4|LRR_1|LRR_1|LRR_8|LRR_4|LRR_1|LRR_1|LRR_1|LRR_8|LRR_8|LRR_1|LRR_8|LRR_4|LRR_1|LRR_8|LRR_1|LRR_1|LRR_8|LRR_4|LRR_1|LRR_1|LRR_8|LRR_4|LRR_1|LRR_1|LRR_8|LRR_1|LRR_4|LRR_8|LRR_1|LRR_4|LRR_1	LRR-RLP
Alsspi	Alsspi_Aspi01Gene06475.t1	RLK	Lectin_legB|Bact_lectin|ABC1|PK_Tyr_Ser-Thr|Pkinase|ABC1	Lectin-RLK
Alsspi	Alsspi_Aspi01Gene06491.t1	RLK	Lectin_legB|Bact_lectin|Lectin_leg-like|Lectin_leg-like|Pkinase|PK_Tyr_Ser-Thr	Lectin-RLK
Alsspi	Alsspi_Aspi01Gene06496.t1	RLK	Lectin_legB|Bact_lectin|Lectin_leg-like|Lectin_leg-like|Pkinase|PK_Tyr_Ser-Thr	Lectin-RLK
Alsspi	Alsspi_Aspi01Gene06500.t1	RLK	Lectin_legB|Bact_lectin|Lectin_leg-like|Lectin_leg-like|Pkinase|PK_Tyr_Ser-Thr	Lectin-RLK
Alsspi	Alsspi_Aspi01Gene06503.t1	RLK	Lectin_legB|Bact_lectin|Lectin_leg-like|Lectin_leg-like|Pkinase|PK_Tyr_Ser-Thr	Lectin-RLK
Alsspi	Alsspi_Aspi01Gene06545.t1	RLK	B_lectin|B_lectin|S_locus_glycop|PAN_2|Pkinase|PK_Tyr_Ser-Thr|APH|ABC1	Lectin-RLK
Alsspi	Alsspi_Aspi01Gene06551.t1	RLK	B_lectin|B_lectin|S_locus_glycop|PAN_2|Pkinase|PK_Tyr_Ser-Thr|APH|ABC1	Lectin-RLK
Alsspi	Alsspi_Aspi01Gene06759.t1	RLK	ABC1|Pkinase|PK_Tyr_Ser-Thr|ABC1	other-RLK
Alsspi	Alsspi_Aspi01Gene06763.t1	RLK	ABC1|Pkinase|PK_Tyr_Ser-Thr|ABC1	other-RLK
Alsspi	Alsspi_Aspi01Gene06766.t1	RLK	ABC1|Pkinase|PK_Tyr_Ser-Thr|Kinase-like|ABC1	other-RLK
Alsspi	Alsspi_Aspi01Gene06767.t1	RLK	ABC1|Pkinase|PK_Tyr_Ser-Thr|Kinase-like|ABC1	other-RLK
Alsspi	Alsspi_Aspi01Gene06769.t1	RLK	ABC1|Pkinase|PK_Tyr_Ser-Thr|ABC1	other-RLK
Alsspi	Alsspi_Aspi01Gene06771.t1	RLK	ABC1|Pkinase|PK_Tyr_Ser-Thr|ABC1	other-RLK
Alsspi	Alsspi_Aspi01Gene07031.t1	RLK	PK_Tyr_Ser-Thr|Pkinase	other-RLK
Alsspi	Alsspi_Aspi01Gene07157.t1	RLK	LRRNT_2|LRR_1|LRR_8|LRR_5|LRR_4|LRR_6|LRR_8|LRR_1|LRR_6|LRR_4|LRR_1|LRR_1|LRR_5|LRR_8|LRR_4|LRR_6|LRR_1|LRR_5|LRR_1|LRR_8|LRR_1|LRR_4|LRR_6|LRR_1|LRR_5|LRR_6|LRR_8|LRR_4|LRR_1|LRR_6|LRR_1|LRR_8|LRR_4|LRR_1|LRR_6|LRR_1|LRR_8|LRR_4|LRR_6|LRR_4|LRR_1|LRR_8|LRR_4|LRR_1|LRR_1|LRR_4|LRR_8|LRR_1|LRR_8|LRR_1|LRR_4|LRR_1|LRR_8|LRR_4|LRR_1|LRR_1|ABC1|PK_Tyr_Ser-Thr|Pkinase|ABC1	LRR-RLK
Alsspi	Alsspi_Aspi01Gene07165.t1	RLK	ABC1|Pkinase|PK_Tyr_Ser-Thr|ABC1	other-RLK
Alsspi	Alsspi_Aspi01Gene07167.t1	RLK	ABC1|Pkinase|PK_Tyr_Ser-Thr|ABC1	other-RLK
Alsspi	Alsspi_Aspi01Gene07349.t1	RLK	Malectin|Malectin_like|Malectin|PK_Tyr_Ser-Thr|Pkinase	Malectin-RLK
Alsspi	Alsspi_Aspi01Gene07736.t1	RLK	Pkinase|PK_Tyr_Ser-Thr|ABC1|Kdo|ABC1|Kinase-like|APH|EF-hand_7	other-RLK
Alsspi	Alsspi_Aspi01Gene07819.t1	RLK	LRRNT_2|LRR_8|LRR_4|LRR_1|LRR_1|LRR_8|LRR_4|LRR_1|LRR_1|LRR_1|Pkinase|PK_Tyr_Ser-Thr|Kinase-like	LRR-RLK
Alsspi	Alsspi_Aspi01Gene07820.t1	RLK	LRRNT_2|LRR_8|LRR_4|LRR_1|LRR_1|LRR_8|LRR_4|LRR_1|LRR_1|LRR_1|Pkinase|PK_Tyr_Ser-Thr|Kinase-like	LRR-RLK
Alsspi	Alsspi_Aspi01Gene07852.t1	RLK	LRRNT_2|LRR_8|LRR_4|LRR_8|LRR_4|LRR_1|LRR_4|LRR_1|LRR_8|LRR_4|LRR_1|Pkinase|PK_Tyr_Ser-Thr	LRR-RLK
Alsspi	Alsspi_Aspi01Gene08543.t1	RLK	RCC1_2|RCC1_2|RCC1_2|RCC1_2|RCC1_2|ABC1|Pkinase|PK_Tyr_Ser-Thr	RCC1-RLK
Alsspi	Alsspi_Aspi01Gene08663.t1	RLK	Stress-antifung|Stress-antifung|PRIMA1|Haspin_kinase|ABC1|Pkinase|PK_Tyr_Ser-Thr|ABC1|Haspin_kinase	CRR-RLK
Alsspi	Alsspi_Aspi01Gene08762.t1	RLK	LRRNT_2|LRR_8|LRR_4|LRR_4|LRR_1|LRR_8|LRR_4|LRR_1|LRR_8|LRR_4|LRR_1|LRR_1|ABC1|Pkinase|PK_Tyr_Ser-Thr|APH|ABC1	LRR-RLK
Alsspi	Alsspi_Aspi01Gene09201.t1	RLK	zf-CCHC|DUF508|PK_Tyr_Ser-Thr|Pkinase|APH	other-RLK
Alsspi	Alsspi_Aspi01Gene09216.t1	RLP	LRR_8|LRR_4|LRR_1|LRR_4|LRR_1|LRR_8|LRR_1|LRR_8|LRR_4|LRR_1|LRR_1|LRR_4|LRR_8|LRR_1|LRR_1	LRR-RLP
Alsspi	Alsspi_Aspi01Gene09235.t1	RLK	PK_Tyr_Ser-Thr|Pkinase	other-RLK
Alsspi	Alsspi_Aspi01Gene09242.t1	RLK	Pkinase|PK_Tyr_Ser-Thr|APH|Kdo|APH|EF-hand_8|EF-hand_7|EF-hand_1|EF-hand_6|EF-hand_5	other-RLK
Alsspi	Alsspi_Aspi01Gene09514.t1	RLK	Pkinase|PK_Tyr_Ser-Thr|Pkinase_fungal	other-RLK
Alsspi	Alsspi_Aspi01Gene09567.t1	RLK	Lectin_legB|Bact_lectin|Pkinase|PK_Tyr_Ser-Thr|ABC1|ABC1|Kinase-like|Pkinase_fungal	Lectin-RLK
Alsspi	Alsspi_Aspi01Gene09575.t1	RLK	LRRNT_2|LRR_8|LRR_4|LRR_1|LRR_1|LRR_8|LRR_1|LRR_4|LRR_4|LRR_1|LRR_4|LRR_1|LRR_8|LRR_4|LRR_8|LRR_4|LRR_1|LRR_8|LRR_4|LRR_1|LRR_4|LRR_1|LRR_4|LRR_1|LRR_8|LRR_4|LRR_1|LRR_4|LRR_1|LRR_8|LRR_1|LRR_4|LRR_1|LRR_1|LRR_8|LRR_4|LRR_1|LRR_8|LRR_4|LRR_1|LRR_1|LRR_1|LRR_8|LRR_4|LRR_1|LRR_8|LRR_1|Pkinase|PK_Tyr_Ser-Thr|APH|Pkinase_fungal	LRR-RLK
Alsspi	Alsspi_Aspi01Gene09700.t1	RLK	Pkinase|PK_Tyr_Ser-Thr	other-RLK
Alsspi	Alsspi_Aspi01Gene09702.t1	RLK	Shisa|Pkinase|PK_Tyr_Ser-Thr	other-RLK
Alsspi	Alsspi_Aspi01Gene09784.t1	RLK	SPARK|PK_Tyr_Ser-Thr|Pkinase	SPARK-RLK
Alsspi	Alsspi_Aspi01Gene09858.t1	RLK	SPARK|ABC1|Pkinase|PK_Tyr_Ser-Thr|ABC1	SPARK-RLK
Alsspi	Alsspi_Aspi01Gene09888.t1	RLK	LRRNT_2|LRR_8|LRR_4|LRR_4|LRR_1|LRR_6|LRR_8|LRR_1|LRR_4|LRR_1|LRR_6|LRR_4|LRR_1|LRR_8|LRR_4|LRR_1|LRR_4|LRR_1|LRR_6|LRR_8|LRR_1|LRR_8|LRR_4|LRR_1|LRR_1|LRR_8|LRR_8|LRR_4|LRR_1|LRR_1|LRR_8|LRR_4|LRR_1|LRR_6|LRR_8|LRR_1|LRR_8|LRR_4|LRR_1|LRR_4|LRR_8|LRR_4|LRR_1|LRR_4|LRR_1|LRR_8|LRR_4|LRR_1|LRR_1|LRR_4|LRR_1|LRR_8|LRR_1|LRR_4|LRR_1|LRR_8|LRR_4|LRR_1|LRR_4|LRR_1|LRR_8|LRR_1|LRR_4|LRR_1|LRR_8|LRR_1|L…	LRR-RLK
Alsspi	Alsspi_Aspi01Gene09963.t1	RLK	Pkinase|PK_Tyr_Ser-Thr|Kdo|Kinase-like|SPARC_Ca_bdg|AIF-1|EF-hand_8|DUF5580_M|EF-hand_7|EF-hand_4|EF-hand_1|EF-hand_6|EF-hand_5|EF-hand_9|EF-hand_8|EF-hand_1|EF-hand_6|EF-hand_5|DUF5580_M|EF-hand_8|SPARC_Ca_bdg|EF-hand_4|AIF-1|EFhand_Ca_insen|EF-hand_7|EF-hand_1|EF-hand_6|EF-hand_5|EF-hand_9|EF-hand_8|EF-hand_1|EF-hand_6|EF-hand_5	other-RLK
Alsspi	Alsspi_Aspi01Gene10072.t1	RLK	LRRNT_2|LRR_8|LRR_4|LRR_6|LRR_4|LRR_1|LRR_6|LRR_4|LRR_1|LRR_8|LRR_4|LRR_1|LRR_1|LRR_8|LRR_4|LRR_1|LRR_4|LRR_6|LRR_1|LRR_8|LRR_1|LRR_4|LRR_1|LRR_8|LRR_1|LRR_4|LRR_6|LRR_8|LRR_4|LRR_1|LRR_4|LRR_1|LRR_8|LRR_4|LRR_1|LRR_8|LRR_1|LRR_8|LRR_4|LRR_1|LRR_6|LRR_1|LRR_1|LRR_4|LRR_8|LRR_4|LRR_1|LRR_6|LRR_1|PK_Tyr_Ser-Thr|Pkinase|ABC1|Pkinase_fungal|ABC1	LRR-RLK
Alsspi	Alsspi_Aspi01Gene10095.t1	RLK	LRRNT_2|LRR_4|LRR_8|LRR_8|LRR_4|LRR_1|LRR_8|LRR_1|LRR_4|LRR_1|LRR_8|LRR_4|LRR_1|LRR_1|ABC1|PK_Tyr_Ser-Thr|Pkinase|ABC1	LRR-RLK
Alsspi	Alsspi_Aspi01Gene10250.t1	RLP	LRR_4|LRR_8|LRR_4|LRR_1|LRR_1|LRR_8|LRR_8|LRR_4|LRR_1|LRR_8|LRR_4|LRR_1|LRR_4|LRR_8|LRR_4|LRR_1|LRR_4|LRR_1|LRR_8|LRR_1|LRR_4|LRR_1|LRR_1	LRR-RLP
Alsspi	Alsspi_Aspi01Gene10251.t1	RLP	LRR_4|LRR_8|LRR_4|LRR_1|LRR_1|LRR_8|LRR_4|LRR_1|LRR_8|LRR_1|LRR_4|LRR_1	LRR-RLP
Alsspi	Alsspi_Aspi01Gene10263.t2	RLK	Malectin_like|Malectin|LRRNT_2|LRR_8|LRR_4|LRR_1|LRR_8|LRR_4|LRR_1|PK_Tyr_Ser-Thr|Pkinase|ABC1|ABC1|SprA-related	LRR-Mal.-RLK
Alsspi	Alsspi_Aspi01Gene10397.t1	RLK	Lectin_legB|Bact_lectin|Pkinase|PK_Tyr_Ser-Thr|Lectin_legB|Kinase-like	Lectin-RLK
Alsspi	Alsspi_Aspi01Gene10443.t1	RLK	Pkinase|PK_Tyr_Ser-Thr|Kdo	other-RLK
Alsspi	Alsspi_Aspi01Gene10500.t1	RLK	GUB_WAK_bind|EGF_3|Sema4F_C|EGF_3|Pkinase|PK_Tyr_Ser-Thr|ABC1	WAK-RLK
Alsspi	Alsspi_Aspi01Gene10656.t1	RLK	LRRNT_2|LRR_8|LRR_4|LRR_1|LRR_1|LRR_8|LRR_4|LRR_1|LRR_8|LRR_1|LRR_8|LRR_4|LRR_8|LRR_1|LRR_4|LRR_1|LRR_8|LRR_1|LRR_4|LRR_1|LRR_1|LRR_8|LRR_1|LRR_4|LRR_1|LRR_8|ABC1|Pkinase|PK_Tyr_Ser-Thr|ABC1	LRR-RLK
Alsspi	Alsspi_Aspi01Gene10850.t1	RLK	Ricin_B_lectin|DUF642|PK_Tyr_Ser-Thr|Pkinase	Lectin-RLK
Alsspi	Alsspi_Aspi01Gene10856.t1	RLK	Ricin_B_lectin|DUF642|Pkinase|PK_Tyr_Ser-Thr|APH|ABC1	Lectin-RLK
Alsspi	Alsspi_Aspi01Gene10862.t1	RLK	Ricin_B_lectin|DUF642|Pkinase|PK_Tyr_Ser-Thr|APH|ABC1	Lectin-RLK
Alsspi	Alsspi_Aspi01Gene10866.t1	RLK	Ricin_B_lectin|DUF642|PK_Tyr_Ser-Thr|Pkinase	Lectin-RLK
Alsspi	Alsspi_Aspi01Gene11016.t1	RLK	Pkinase|PK_Tyr_Ser-Thr	other-RLK
Alsspi	Alsspi_Aspi01Gene11020.t1	RLK	SPARK|TM_ErbB1|ABC1|Pkinase|PK_Tyr_Ser-Thr|ABC1|APH|Pkinase_fungal	SPARK-RLK
Alsspi	Alsspi_Aspi01Gene11147.t1	RLK	MGC-24|PK_Tyr_Ser-Thr|Pkinase|Kinase-like|PhoU	other-RLK
Alsspi	Alsspi_Aspi01Gene11205.t1	RLK	PK_Tyr_Ser-Thr|Pkinase	other-RLK
Alsspi	Alsspi_Aspi01Gene11347.t1	RLK	LRRNT_2|LRRNT_2|LRR_1|LRR_8|LRR_4|LRR_1|LRR_6|LRR_4|LRR_1|LRR_8|LRR_1|LRR_4|LRR_1|LRR_8|LRR_1|LRR_8|LRR_1|LRR_4|LRR_6|LRR_6|LRR_8|LRR_1|LRR_4|LRR_1|LRR_1|Insulin_TMD|PK_Tyr_Ser-Thr|Pkinase|ABC1|ABC1|Kinase-like	LRR-RLK
Alsspi	Alsspi_Aspi01Gene11384.t1	RLK	Pkinase|PK_Tyr_Ser-Thr|ABC1|Kinase-like|Kdo|ABC1|NAF	other-RLK
Alsspi	Alsspi_Aspi01Gene11789.t1	RLP	LRRNT_2|LRR_8|LRR_1|LRR_4|LRR_6|LRR_1|LRR_8|LRR_4|LRR_1|LRR_6|LRR_1|LRR_8|LRR_4|LRR_1|LRR_1|LRR_8|LRR_4|LRR_1|LRR_1|LRR_8|LRR_4|LRR_1|LRR_4|LRR_1|LRR_8|LRR_4|LRR_8|LRR_1|LRR_8|LRR_4|LRR_6|LRR_4|LRR_1|LRR_8|LRR_1|LRR_4|LRR_8|LRR_4|LRR_4|LRR_1|LRR_4|LRR_1|LRR_8|LRR_6|LRR_4|LRR_1|LRR_6|LRR_1|LRR_8|LRR_1|LRR_4|LRR_8|LRR_4|LRR_1|LRR_6|LRR_4|LRR_1	LRR-RLP
Alsspi	Alsspi_Aspi01Gene11875.t1	RLK	ABC1|Pkinase|PK_Tyr_Ser-Thr|ABC1	other-RLK
Alsspi	Alsspi_Aspi01Gene11881.t1	RLK	ABC1|Pkinase|PK_Tyr_Ser-Thr|ABC1	other-RLK
Alsspi	Alsspi_Aspi01Gene12014.t1	RLK	Ty3_capsid|Retrotrans_gag|LRRNT_2|LRR_4|LRR_8|LRR_1|LRR_1|LRR_8|LRR_4|LRR_1|LRR_4|LRR_1|LRR_8|LRR_1|LRR_4|LRR_4|LRR_1|LRR_8|LRR_1|LRR_8|LRR_4|LRR_1|LRR_4|LRR_1|LRR_8|LRR_1|LRR_4|LRR_8|LRR_1|LRR_4|LRR_1|LRR_8|LRR_1|LRR_8|LRR_4|LRR_1|LRR_8|LRR_1|LRR_8|LRR_4|LRR_1|LRR_4|LRR_1|LRR_8|LRR_1|LRR_4|LRR_1|LRR_8|LRR_1|LRR_1|LRR_4|LRR_8|LRR_1|LRR_4|LRR_1|LRR_1|LRR_8|LRR_1|LRR_1|LRR_8|LRR_4|LRR_1|ABC1|Pkinas…	LRR-RLK
Alsspi	Alsspi_Aspi01Gene12015.t1	RLK	Ty3_capsid|Retrotrans_gag|LRRNT_2|LRR_4|LRR_8|LRR_1|LRR_1|LRR_8|LRR_4|LRR_1|LRR_4|LRR_1|LRR_8|LRR_1|LRR_4|LRR_4|LRR_1|LRR_8|LRR_1|LRR_8|LRR_4|LRR_1|LRR_4|LRR_1|LRR_8|LRR_1|LRR_4|LRR_8|LRR_1|LRR_4|LRR_1|LRR_8|LRR_1|LRR_8|LRR_4|LRR_1|LRR_8|LRR_1|LRR_8|LRR_4|LRR_1|LRR_4|LRR_1|LRR_8|LRR_1|LRR_4|LRR_1|LRR_8|LRR_1|LRR_1|LRR_4|LRR_8|LRR_1|LRR_4|LRR_1|LRR_1|LRR_8|LRR_1|LRR_1|LRR_8|LRR_4|LRR_1|ABC1|Pkinas…	LRR-RLK
Alsspi	Alsspi_Aspi01Gene12223.t1	RLK	Stress-antifung|Stress-antifung|ABC1|Pkinase|PK_Tyr_Ser-Thr|ABC1	CRR-RLK
Alsspi	Alsspi_Aspi01Gene12224.t1	RLK	Stress-antifung|Stress-antifung|ABC1|Pkinase|PK_Tyr_Ser-Thr|ABC1	CRR-RLK
Alsspi	Alsspi_Aspi01Gene12225.t1	RLK	Stress-antifung|Stress-antifung|ABC1|PK_Tyr_Ser-Thr|Pkinase|ABC1	CRR-RLK
Alsspi	Alsspi_Aspi01Gene12236.t1	RLK	Stress-antifung|Stress-antifung|ABC1|PK_Tyr_Ser-Thr|Pkinase|ABC1	CRR-RLK
Alsspi	Alsspi_Aspi01Gene12447.t1	RLP	LRR_8|LRR_4|LRR_1|LRR_6|LRR_4|LRR_1|LRR_8|LRR_6|LRR_1|LRR_4|LRR_1|LRR_8|LRR_6|LRR_1|LRR_6|LRR_8|LRR_4|LRR_1|LRR_6|LRR_1|LRR_8|LRR_4|LRR_1|LRR_6|LRR_1	LRR-RLP
Alsspi	Alsspi_Aspi01Gene12449.t1	RLK	LRR_8|LRR_4|LRR_1|LRR_4|LRR_8|LRR_4|LRR_1|LRR_4|LRR_1|LRR_8|LRR_4|LRR_8|LRR_1|LRR_1|LRR_4|LRR_1|PK_Tyr_Ser-Thr|Pkinase	LRR-RLK
Alsspi	Alsspi_Aspi01Gene12532.t1	RLK	LRRNT_2|LRR_8|LRR_4|LRR_8|LRR_1|LRR_1|LRR_4|LRR_1|LRR_4|LRR_1|PK_Tyr_Ser-Thr|Pkinase	LRR-RLK
Alsspi	Alsspi_Aspi01Gene12746.t1	RLK	LRRNT_2|LRR_8|LRR_4|LRR_8|LRR_1|LRR_1|LRR_4|LRR_1|LRR_8|LRR_1|LRR_4|LRR_1|LRR_8|LRR_4|LRR_1|LRR_8|LRR_4|LRR_1|LRR_1|LRR_8|LRR_1|LRR_1|LRR_4|LRR_1|LRR_8|LRR_4|LRR_1|LRR_1|LRR_4|LRR_1|LRR_8|LRR_4|LRR_1|LRR_4|LRR_1|LRR_8|LRR_4|LRR_1|LRR_1|ABC1|Pkinase|PK_Tyr_Ser-Thr|ABC1	LRR-RLK
Alsspi	Alsspi_Aspi01Gene12751.t1	RLK	DUF2062	other-RLK
Alsspi	Alsspi_Aspi01Gene13022.t1	RLK	LRRNT_2|LRR_8|LRR_4|LRR_6|LRR_8|LRR_1|LRR_4|LRR_8|LRR_1|LRR_1|LRR_4|LRR_8|LRR_8|LRR_4|LRR_1|LRR_8|LRR_1|LRR_4|LRR_1|LRR_1|LRR_8|LRR_4|LRR_1|LRR_4|LRR_1|LRR_8|LRR_1|LRR_8|LRR_4|LRR_8|LRR_1|LRR_8|LRR_1|LRR_4|LRR_1|LRR_8|LRR_6|LRR_8|LRR_1|LRR_8|LRR_1|LRR_4|LRR_6|LRR_1|LRR_8|LRR_6|LRR_1|LRR_4|LRR_1|Pkinase|PK_Tyr_Ser-Thr	LRR-RLK
Alsspi	Alsspi_Aspi01Gene13054.t1	RLK	PK_Tyr_Ser-Thr|Pkinase	other-RLK
Alsspi	Alsspi_Aspi01Gene13227.t1	RLK	LRRNT_2|LRR_8|LRR_4|LRR_1|LRR_8|LRR_1|LRR_4|LRR_1|LRR_8|LRR_4|LRR_1|LRR_1|LRR_8|LRR_4|LRR_1|LRR_8|LRR_4|LRR_1|LRR_1|LRR_8|LRR_8|LRR_8|LRR_1|LRR_8|LRR_4|LRR_1|LRR_1|LRR_8|LRR_4|LRR_1|Pkinase|PK_Tyr_Ser-Thr	LRR-RLK
Alsspi	Alsspi_Aspi01Gene13286.t1	RLK	PK_Tyr_Ser-Thr|Pkinase	other-RLK
Alsspi	Alsspi_Aspi01Gene13314.t1	RLK	EF-hand_7|EF-hand_8|EF-hand_7|EF-hand_1|EF-hand_6|EF-hand_5|LRR_8|LRR_1|Pkinase|PK_Tyr_Ser-Thr	LRR-RLK
Alsspi	Alsspi_Aspi01Gene13393.t1	RLP	LRR_8|LRR_1|LRR_4|LRR_1|LRR_1|LRR_8|LRR_4|LRR_1|LRR_8|LRR_4|LRR_1|LRR_4|LRR_1|LRR_8|LRR_8|LRR_1|LRR_8|LRR_1|LRR_4|LRR_8|LRR_1|LRR_4|LRR_8|LRR_1|LRR_4|LRR_1|LRR_8|LRR_1	LRR-RLP
Alsspi	Alsspi_Aspi01Gene13395.t1	RLP	LRR_8|LRR_1|LRR_4|LRR_1|LRR_1|LRR_8|LRR_4|LRR_1|LRR_8|LRR_4|LRR_1|LRR_4|LRR_1|LRR_8|LRR_8|LRR_1|LRR_8|LRR_1|LRR_4|LRR_8|LRR_1|LRR_4|LRR_8|LRR_1|LRR_4|LRR_1|LRR_8|LRR_1	LRR-RLP
Alsspi	Alsspi_Aspi01Gene13397.t1	RLP	LRR_8|LRR_1|LRR_4|LRR_1|LRR_1|LRR_8|LRR_4|LRR_1|LRR_8|LRR_4|LRR_1|LRR_4|LRR_1|LRR_8|LRR_8|LRR_1|LRR_8|LRR_1|LRR_4|LRR_8|LRR_1|LRR_4|LRR_8|LRR_1|LRR_4|LRR_1|LRR_8|LRR_1	LRR-RLP
Alsspi	Alsspi_Aspi01Gene13774.t1	RLK	ABC1|Pkinase|PK_Tyr_Ser-Thr|ABC1|Pkinase|PK_Tyr_Ser-Thr	other-RLK
Alsspi	Alsspi_Aspi01Gene13844.t1	RLK	LRR_8|LRR_1|Pkinase|PK_Tyr_Ser-Thr|SRTM1	LRR-RLK
Alsspi	Alsspi_Aspi01Gene13845.t1	RLP	Retrotran_gag_3|DUF4219|Retrotran_gag_2|LRRNT_2|LRR_1	LRR-RLP
Alsspi	Alsspi_Aspi01Gene14274.t1	RLK	GUB_WAK_bind|EGF_3|ABC1|Pkinase|PK_Tyr_Ser-Thr|ABC1	WAK-RLK
Alsspi	Alsspi_Aspi01Gene14339.t1	RLK	SPARK|PIG-U|ABC1|Pkinase|PK_Tyr_Ser-Thr|APH|ABC1	SPARK-RLK
Alsspi	Alsspi_Aspi01Gene14381.t1	RLK	PK_Tyr_Ser-Thr|Pkinase|ABC1	other-RLK
Alsspi	Alsspi_Aspi01Gene14594.t1	RLK	LRRNT_2|LRR_4|LRR_8|LRR_4|LRR_1|LRR_6|LRR_4|LRR_8|LRR_1|LRR_4|LRR_1|LRR_6|LRR_1|LRR_6|LRR_4|LRR_8|LRR_1|LRR_1|LRR_8|LRR_6|LRR_4|LRR_1|LRR_8|LRR_1|LRR_6|LRR_1|LRR_4|LRR_1|LRR_4|LRR_8|LRR_6|LRR_1|LRR_8|LRR_1|LRR_4|LRR_1|LRR_4|LRR_8|LRR_1|LRR_1|LRR_4|LRR_1|LRR_8|LRR_1|LRR_1|Island|LRR_8|LRR_4|LRR_1|LRR_1|LRR_8|LRR_4|LRR_1|ABC1|Pkinase|PK_Tyr_Ser-Thr|ABC1	LRR-RLK
Alsspi	Alsspi_Aspi01Gene14895.t1	RLP	LRRNT_2|LRR_4|LRR_8|LRR_4|LRR_8|LRR_1|LRR_6|LRR_4|LRR_1|LRR_6|LRR_1|LRR_6|LRR_8|LRR_1|LRR_4|LRR_1|LRR_8|LRR_6|LRR_1|LRR_4|LRR_1|LRR_6|LRR_8|LRR_4|LRR_1	LRR-RLP
Alsspi	Alsspi_Aspi01Gene14923.t1	RLK	Malectin|Malectin_like|Malectin|ABC1|PK_Tyr_Ser-Thr|Pkinase|ABC1	Malectin-RLK
Alsspi	Alsspi_Aspi01Gene15273.t1	RLK	LRRNT_2|LRR_4|LRR_8|LRR_1|LRR_4|LRR_1|LRR_4|LRR_1|LRR_8|LRR_4|LRR_8|LRR_1|LRR_1|LRR_4|LRR_8|LRR_1|LRR_1|LRR_4|LRR_1|LRR_8|LRR_1|LRR_4|LRR_1|LRR_1|LRR_4|LRR_8|LRR_1|LRR_4|LRR_8|LRR_1|LRR_1|LRR_4|LRR_8|LRR_1|LRR_4|LRR_1|LRR_8|LRR_4|LRR_1|LRR_8|LRR_1|LRR_4|LRR_1|LRR_1|LRR_4|LRR_8|LRR_1|LRR_4|LRR_4|LRR_1|LRR_8|LRR_4|LRR_1|LRR_1|Pkinase|PK_Tyr_Ser-Thr	LRR-RLK
Alsspi	Alsspi_Aspi01Gene15384.t1	RLK	Malectin|Malectin_like|Malectin|ABC1|Pkinase|PK_Tyr_Ser-Thr|ABC1	Malectin-RLK
Alsspi	Alsspi_Aspi01Gene15385.t1	RLK	LRRNT_2|LRR_8|LRR_1|LRR_8|LRR_4|LRR_1|LRR_1|LRR_4|LRR_1|LRR_8|LRR_1|PRIMA1|PK_Tyr_Ser-Thr|Pkinase	LRR-RLK
Alsspi	Alsspi_Aspi01Gene15530.t1	RLK	B_lectin|S_locus_glycop|Pkinase|PK_Tyr_Ser-Thr	Lectin-RLK
Alsspi	Alsspi_Aspi01Gene15533.t1	RLK	B_lectin|PAN_1|Pkinase|PK_Tyr_Ser-Thr	Lectin-RLK
Alsspi	Alsspi_Aspi01Gene15890.t2	RLK	LRRNT_2|LRR_8|LRR_4|LRR_1|LRR_8|LRR_1|LRR_4|LRR_1|LRR_4|LRR_8|LRR_1|LRR_4|LRR_1|LRR_1|Pkinase|PK_Tyr_Ser-Thr	LRR-RLK
Alsspi	Alsspi_Aspi01Gene16059.t1	RLK	LRR_4|LRR_1|LRR_6|LRR_4|LRR_8|LRR_1|LRR_6|LRR_1|LRR_4|LRR_8|LRR_1|LRR_6|LRR_1|Pkinase	LRR-RLK
Alsspi	Alsspi_Aspi01Gene16171.t1	RLK	LRR_8|LRR_1|LRR_4|LRR_4|LRR_1|LRR_4|LRR_1|LRR_1|LRR_8|LRR_8|LRR_4|LRR_6|LRR_1|LRR_4|LRR_1|LRR_6|LRR_8|LRR_1|LRR_1|LRR_4|LRR_6|Pkinase|PK_Tyr_Ser-Thr	LRR-RLK
Alsspi	Alsspi_Aspi01Gene16265.t1	RLK	Retrotrans_gag|B_lectin|PAN_2|PAN_1|Pkinase|PK_Tyr_Ser-Thr	Lectin-RLK
Alsspi	Alsspi_Aspi01Gene16270.t1	RLK	B_lectin|PAN_2|PAN_1|ABC1|Pkinase|PK_Tyr_Ser-Thr|ABC1	Lectin-RLK
Alsspi	Alsspi_Aspi01Gene16474.t1	RLK	Ricin_B_lectin|DUF642|TCAD9|Pkinase|PK_Tyr_Ser-Thr|APH|PIP49_C|ABC1	Lectin-RLK
Alsspi	Alsspi_Aspi01Gene16710.t1	RLK	LRRNT_2|LRR_8|LRR_4|LRR_4|LRR_1|LRR_4|LRR_1|LRR_8|LRR_4|LRR_1|LRR_4|LRR_8|LRR_4|LRR_1|LRR_8|LRR_4|LRR_1|LRR_8|LRR_4|LRR_1|LRR_4|LRR_8|LRR_8|LRR_4|LRR_1|LRR_4|LRR_1|LRR_1|LRR_8|LRR_4|LRR_8|LRR_1|LRR_4|LRR_1|LRR_8|LRR_4|LRR_1|LRR_8|LRR_4|LRR_1|LRR_1|LRR_8|LRR_1|LRR_4|LRR_1|LRR_8|LRR_1|ABC1|Pkinase|PK_Tyr_Ser-Thr|ABC1	LRR-RLK
Alsspi	Alsspi_Aspi01Gene16711.t1	RLK	LRRNT_2|LRR_8|LRR_4|LRR_4|LRR_1|LRR_4|LRR_1|LRR_8|LRR_1|LRR_4|LRR_8|LRR_4|LRR_1|LRR_8|LRR_4|LRR_4|LRR_1|LRR_8|LRR_4|LRR_1|LRR_4|LRR_1|LRR_8|LRR_4|LRR_1|LRR_4|LRR_1|LRR_8|LRR_8|LRR_4|LRR_4|LRR_1|LRR_8|LRR_1|LRR_8|LRR_4|LRR_1|LRR_1|LRR_8|LRR_4|LRR_1|LRR_1|LRR_8|LRR_1|LRR_1|LRR_4|LRR_8|LRR_1|Pkinase|PK_Tyr_Ser-Thr|ABC1|ABC1	LRR-RLK
Alsspi	Alsspi_Aspi01Gene16765.t1	RLK	LRRNT_2|LRR_8|LRR_4|LRR_4|LRR_1|LRR_4|LRR_1|LRR_8|LRR_4|LRR_1|LRR_1|LRR_1|LRR_4|LRR_8|LRR_1|LRR_4|LRR_1|Protocadherin|Pkinase|PK_Tyr_Ser-Thr	LRR-RLK
Alsspi	Alsspi_Aspi01Gene16776.t1	RLP	LRR_8|LRR_6|LRR_1|LRR_4|LRR_4|LRR_1|LRR_8|LRR_6|LRR_4|LRR_1	LRR-RLP
Alsspi	Alsspi_Aspi01Gene16789.t1	RLK	LRR_8|LRR_8|LRR_4|LRR_1|LRR_4|LRR_1|LRR_8|LRR_1|LRR_1|LRR_8|LRR_1|LRR_4|LRR_1|LRR_8|LRR_1|LRR_4|LRR_1|Pkinase|PK_Tyr_Ser-Thr	LRR-RLK
Alsspi	Alsspi_Aspi01Gene16792.t1	RLK	LRRNT_2|LRR_1|LRR_8|LRR_4|LRR_1|LRR_8|LRR_1|LRR_8|LRR_4|LRR_1|LRR_4|LRR_1|LRR_8|LRR_4|LRR_1|LRR_1|LRR_4|LRR_1|LRR_8|LRR_1|LRR_8|LRR_4|LRR_1|LRR_8|LRR_4|LRR_1|LRR_4|LRR_1|LRR_8|LRR_1|LRR_1|LRR_4|LRR_1|LRR_8|LRR_1|LRR_1|LRR_8|LRR_1|LRR_4|LRR_8|LRR_1|LRR_4|LRR_1|LRR_1|Pkinase|PK_Tyr_Ser-Thr|ABC1|Kinase-like	LRR-RLK
Alsspi	Alsspi_Aspi01Gene16808.t1	RLK	LRRNT_2|LRR_1|LRR_8|LRR_4|LRR_1|LRR_8|LRR_1|LRR_8|LRR_4|LRR_1|LRR_4|LRR_1|LRR_8|LRR_4|LRR_1|LRR_1|LRR_8|LRR_4|LRR_1|LRR_1|LRR_8|LRR_4|LRR_1|LRR_4|LRR_8|LRR_4|LRR_1|LRR_4|LRR_1|LRR_8|LRR_1|LRR_1|LRR_4|LRR_1|LRR_1|LRR_8|LRR_1|LRR_8|LRR_1|LRR_4|LRR_8|LRR_1|LRR_4|LRR_1|LRR_1|Pkinase|PK_Tyr_Ser-Thr	LRR-RLK
Alsspi	Alsspi_Aspi01Gene16823.t1	RLK	LRRNT_2|LRR_8|LRR_4|LRR_1|LRR_4|LRR_1|LRR_4|LRR_1|LRR_8|LRR_4|LRR_1|LRR_1|LRR_8|LRR_4|LRR_1|LRR_1|LRR_4|LRR_1|LRR_8|LRR_1|LRR_8|LRR_4|LRR_1|LRR_4|LRR_1|LRR_8|LRR_1|LRR_4|LRR_1|LRR_8|LRR_1|LRR_1|LRR_4|LRR_1|LRR_8|LRR_1|LRR_1|LRR_4|LRR_8|LRR_1|LRR_4|LRR_4|LRR_8|LRR_4|LRR_1|LRR_1|Pkinase|PK_Tyr_Ser-Thr|Kinase-like	LRR-RLK
Alsspi	Alsspi_Aspi01Gene16824.t1	RLK	LRR_8|LRR_1|LRR_4|LRR_1|LRR_8|LRR_1|LRR_4|LRR_1|LRR_8|LRR_8|LRR_4|LRR_4|LRR_1|LRR_1|ABC1|Pkinase|PK_Tyr_Ser-Thr|ABC1|Kinase-like	LRR-RLK
Alsspi	Alsspi_Aspi01Gene16827.t1	RLK	LRR_8|LRR_4|LRR_6|LRR_1|LRR_1|LRR_8|LRR_4|LRR_6|LRR_1|LRR_8|LRR_1|LRR_4|LRR_8|LRR_1|LRR_1|LRR_8|LRR_8|LRR_4|LRR_6|LRR_4|LRR_1|LRR_1|ABC1|Pkinase|PK_Tyr_Ser-Thr|ABC1|Kinase-like	LRR-RLK
Alsspi	Alsspi_Aspi01Gene16829.t1	RLK	LRR_8|LRR_1|LRR_4|LRR_1|LRR_8|LRR_1|LRR_4|LRR_1|LRR_8|LRR_8|LRR_4|LRR_4|LRR_1|LRR_1|ABC1|Pkinase|PK_Tyr_Ser-Thr|ABC1|Kinase-like	LRR-RLK
Alsspi	Alsspi_Aspi01Gene16831.t1	RLK	LRRNT_2|LRR_1|LRR_8|LRR_4|LRR_4|LRR_1|LRR_8|LRR_4|LRR_1|LRR_8|LRR_4|LRR_1|LRR_8|LRR_4|LRR_1|LRR_8|LRR_4|LRR_1|LRR_1|LRR_4|LRR_1|LRR_8|LRR_1|LRR_8|LRR_4|LRR_1|LRR_1|LRR_8|LRR_1|LRR_4|LRR_1|LRR_1|LRR_8|LRR_1|LRR_4|LRR_1|LRR_1|LRR_8|LRR_8|LRR_1|LRR_4|LRR_4|LRR_1|LRR_8|LRR_4|LRR_1|LRR_1|Pkinase|PK_Tyr_Ser-Thr|ABC1|Kinase-like	LRR-RLK
Alsspi	Alsspi_Aspi01Gene16832.t1	RLK	LRR_4|LRR_8|LRR_1|LRR_8|LRR_4|LRR_1|LRR_4|LRR_1|LRR_8|LRR_1|LRR_4|LRR_1|LRR_8|LRR_1|LRR_1|LRR_4|LRR_1|LRR_8|LRR_1|LRR_1|LRR_8|LRR_4|LRR_4|LRR_1|LRR_1|LRR_8|LRR_4|LRR_1|LRR_1|Pkinase|PK_Tyr_Ser-Thr|ABC1	LRR-RLK
Alsspi	Alsspi_Aspi01Gene17014.t1	RLK	LRR_4|LRR_8|LRR_4|LRR_8|LRR_1|LRR_1|ABC1|PK_Tyr_Ser-Thr|Pkinase|ABC1|Pkinase_fungal	LRR-RLK
Alsspi	Alsspi_Aspi01Gene17023.t1	RLK	LRRNT_2|LRR_8|LRR_4|LRR_8|LRR_4|LRR_1|LRR_8|LRR_1|LRR_4|LRR_8|LRR_1|LRR_4|LRR_1|PK_Tyr_Ser-Thr|Pkinase	LRR-RLK
Alsspi	Alsspi_Aspi01Gene17054.t1	RLP	LRR_4|LRR_8|LRR_6|LRR_8|LRR_4|LRR_1|LRR_6|LRR_1|LRR_8|LRR_1|LRR_4|LRR_1	LRR-RLP
Alsspi	Alsspi_Aspi01Gene17213.t1	RLK	Lectin_legB|Bact_lectin|Lectin_leg-like|ABC1|Pkinase|PK_Tyr_Ser-Thr|Pkinase_fungal|ABC1|Kinase-like	Lectin-RLK
Alsspi	Alsspi_Aspi01Gene17462.t1	RLK	LRR_4|LRR_8|LRR_4|LRR_8|LRR_4|LRR_1|LRR_4|LRR_1|LRR_6|LRR_4|LRR_1|LRR_8|LRR_4|LRR_4|LRR_1|LRR_4|LRR_1|LRR_4|LRR_1|LRR_8|LRR_4|LRR_8|LRR_4|LRR_6|LRR_8|LRR_1|LRR_4|LRR_1|LRR_6|LRR_8|LRR_1|LRR_4|LRR_1|LRR_6|Pkinase|PK_Tyr_Ser-Thr	LRR-RLK
Alsspi	Alsspi_Aspi01Gene17734.t2	RLK	LRR_4|LRR_8|LRR_1|LRR_4|LRR_1|LRR_1|Pkinase|PK_Tyr_Ser-Thr	LRR-RLK
Alsspi	Alsspi_Aspi01Gene17779.t1	RLK	Lectin_legB|Bact_lectin|ABC1|Pkinase|PK_Tyr_Ser-Thr|ABC1	Lectin-RLK
Alsspi	Alsspi_Aspi01Gene17784.t1	RLP	LRRNT_2|LRR_8|LRR_4|LRR_8	LRR-RLP
Alsspi	Alsspi_Aspi01Gene17785.t1	RLP	LRR_8|LRR_4|LRR_1|LRR_1|LRR_4|LRR_1|LRR_1|LRR_8|LRR_4|LRR_1|LRR_8|LRR_4|LRR_1|LRR_8|LRR_8|LRR_4|LRR_1|LRR_4|LRR_1|LRR_8|LRR_1|LRR_4|LRR_1|LRR_8|LRR_1|LRR_4|LRR_1|LRR_8|LRR_4|LRR_1	LRR-RLP
Alsspi	Alsspi_Aspi01Gene18098.t1	RLK	Pkinase|PK_Tyr_Ser-Thr|Kinase-like|Kdo|ABC1|NAF	other-RLK
Alsspi	Alsspi_Aspi01Gene18147.t1	RLP	LRRNT_2|LRR_8|LRR_1|LRR_4|LRR_1|LRR_1	LRR-RLP
Alsspi	Alsspi_Aspi01Gene18252.t1	RLK	PK_Tyr_Ser-Thr|Pkinase	other-RLK
Alsspi	Alsspi_Aspi01Gene18267.t1	RLK	LRR_8|LRR_4|LRR_1|LRR_8|LRR_1|LRR_4|LRR_1|LRR_8|LRR_1|ABC1|PK_Tyr_Ser-Thr|Pkinase|ABC1	LRR-RLK
Alsspi	Alsspi_Aspi01Gene18269.t1	RLK	Malectin|Malectin_like|Malectin|ABC1|Pkinase|PK_Tyr_Ser-Thr|ABC1	Malectin-RLK
Alsspi	Alsspi_Aspi01Gene18303.t1	RLK	WAK_assoc|Pkinase|PK_Tyr_Ser-Thr|PIP49_C	WAK-RLK
Alsspi	Alsspi_Aspi01Gene18328.t1	RLK	Lectin_legB|Bact_lectin|ABC1|PK_Tyr_Ser-Thr|Pkinase|ABC1	Lectin-RLK
Alsspi	Alsspi_Aspi01Gene18329.t1	RLK	Lectin_legB|Bact_lectin|ABC1|PK_Tyr_Ser-Thr|Pkinase|ABC1	Lectin-RLK
Alsspi	Alsspi_Aspi01Gene18399.t1	RLK	PK_Tyr_Ser-Thr|Pkinase	other-RLK
Alsspi	Alsspi_Aspi01Gene18491.t1	RLK	B_lectin|S_locus_glycop|PAN_2|PAN_1|ABC1|Pkinase|PK_Tyr_Ser-Thr|ABC1	Lectin-RLK
Alsspi	Alsspi_Aspi01Gene19068.t1	RLK	LRRNT_2|LRR_8|LRR_4|LRR_1|LRR_1|LRR_8|LRR_1|LRR_4|LRR_4|LRR_1|LRR_1|PK_Tyr_Ser-Thr|Pkinase	LRR-RLK
Alsspi	Alsspi_Aspi01Gene19069.t1	RLK	PK_Tyr_Ser-Thr|Pkinase	other-RLK
Alsspi	Alsspi_Aspi01Gene19123.t1	RLK	LysM|LysM|PK_Tyr_Ser-Thr|Pkinase	LysM-RLK
Alsspi	Alsspi_Aspi01Gene19358.t1	RLK	Pkinase|PK_Tyr_Ser-Thr|ABC1|ABC1	other-RLK
Alsspi	Alsspi_Aspi01Gene19360.t1	RLK	Pkinase|PK_Tyr_Ser-Thr|ABC1|ABC1	other-RLK
Alsspi	Alsspi_Aspi01Gene19371.t1	RLK	Pkinase|PK_Tyr_Ser-Thr|ABC1|ABC1	other-RLK
Alsspi	Alsspi_Aspi01Gene19426.t1	RLK	ABC1|Pkinase|PK_Tyr_Ser-Thr|ABC1	other-RLK
Alsspi	Alsspi_Aspi01Gene19431.t1	RLK	ABC1|Pkinase|PK_Tyr_Ser-Thr|ABC1	other-RLK
Alsspi	Alsspi_Aspi01Gene19505.t1	RLK	LRRNT_2|LRR_8|LRR_4|LRR_8|LRR_8|LRR_4|LRR_1|LRR_8|LRRNT_2|LRR_8|LRR_4|LRR_1|LRR_1|ABC1|PK_Tyr_Ser-Thr|Pkinase|ABC1	LRR-RLK
Alsspi	Alsspi_Aspi01Gene19617.t1	RLK	Lectin_legB|Pkinase|PK_Tyr_Ser-Thr|ABC1	Lectin-RLK
Alsspi	Alsspi_Aspi01Gene19698.t1	RLK	SPARK|ABC1|Pkinase|PK_Tyr_Ser-Thr|ABC1	SPARK-RLK
Alsspi	Alsspi_Aspi01Gene19960.t1	RLK	LRRNT_2|LRR_8|LRR_4|LRR_4|LRR_1|LRR_8|LRR_4|LRR_1|LRR_1|LRR_4|LRR_1|LRR_8|LRR_1|LRR_8|LRR_4|LRR_1|LRR_1|LRR_1|LRR_4|LRR_8|LRR_1|LRR_8|LRR_8|LRR_4|LRR_8|LRR_4|LRR_4|LRR_1|LRR_8|LRR_4|LRR_1|LRR_4|LRR_1|LRR_4|LRR_1|LRR_8|LRR_1|LRR_1|LRR_8|LRR_1|LRR_4|LRR_1|LRR_8|LRR_4|LRR_1|PK_Tyr_Ser-Thr|Pkinase|ABC1	LRR-RLK
Alsspi	Alsspi_Aspi01Gene20243.t1	RLK	Pkinase|PK_Tyr_Ser-Thr|Pkinase	other-RLK
Alsspi	Alsspi_Aspi01Gene20429.t1	RLK	B_lectin|B_lectin|PAN_1|ABC1|Pkinase|PK_Tyr_Ser-Thr|ABC1	Lectin-RLK
Alsspi	Alsspi_Aspi01Gene20430.t1	RLK	B_lectin|B_lectin|S_locus_glycop|Plasmod_Pvs28|PAN_1|ABC1|Pkinase|PK_Tyr_Ser-Thr|ABC1	Lectin-RLK
Alsspi	Alsspi_Aspi01Gene20431.t1	RLK	B_lectin|B_lectin|S_locus_glycop|Plasmod_Pvs28|PAN_1|ABC1|Pkinase|PK_Tyr_Ser-Thr|ABC1	Lectin-RLK
Alsspi	Alsspi_Aspi01Gene20665.t1	RLK	LRRNT_2|LRR_8|LRR_4|LRR_1|LRR_8|LRR_4|LRR_1|LRR_8|LRR_4|LRR_1|LRR_1|LRR_8|LRR_4|LRR_1|LRR_1|LRR_4|LRR_8|LRR_1|LRR_1|LRR_4|LRR_8|LRR_1|LRR_4|LRR_1|LRR_4|LRR_1|LRR_8|LRR_1|LRR_4|LRR_8|LRR_1|LRR_1|LRR_8|LRR_1|LRR_4|LRR_8|LRR_1|Pkinase|PK_Tyr_Ser-Thr|APH	LRR-RLK
Alsspi	Alsspi_Aspi01Gene20669.t1	RLK	LRRNT_2|LRR_8|LRR_4|LRR_4|LRR_1|LRR_4|LRR_1|LRR_8|LRR_4|LRR_1|LRR_1|LRR_4|LRR_1|LRR_8|LRR_1|LRR_4|LRR_1|LRR_8|LRR_1|LRR_1|LRR_4|LRR_8|LRR_1|LRR_4|LRR_1|LRR_1|LRR_8|LRR_1|LRR_4|LRR_1|LRR_4|LRR_8|LRR_8|LRR_4|LRR_1|LRR_8|LRR_1|LRR_1|LRR_8|LRR_4|LRR_1|Pkinase|PK_Tyr_Ser-Thr|APH|ABC1	LRR-RLK
Alsspi	Alsspi_Aspi01Gene20741.t1	RLP	LysM|LysM|CFC	LysM-RLP
Alsspi	Alsspi_Aspi01Gene21096.t1	RLK	LRRNT_2|LRR_8|LRR_4|LRR_1|LRR_4|LRR_1|LRR_8|LRR_1|LRR_4|LRR_8|LRR_1|LRR_1|LRR_4|LRR_8|LRR_4|LRR_1|LRR_4|LRR_1|LRR_8|LRR_1|LRR_4|LRR_1|LRR_1|LRR_8|LRR_4|LRR_1|LRR_8|LRR_4|LRR_1|LRR_8|LRR_4|LRR_8|LRR_4|LRR_1|LRR_4|LRR_1|LRR_8|LRR_4|LRR_1|LRR_1|LRR_1|LRR_1|LRR_8|LRR_4|LRR_1|LRR_4|LRR_1|LRR_8|LRR_1|LRR_4|LRR_1|LRR_8|LRR_4|LRR_1|LRR_1|LRR_8|LRR_4|LRR_1|ABC1|PK_Tyr_Ser-Thr|Pkinase|ABC1	LRR-RLK
Alsspi	Alsspi_Aspi01Gene21205.t1	RLK	LRR_8|LRR_6|LRR_4|LRR_1|LRR_6|LRR_1|LRR_8|LRR_6|LRR_8|LRR_4|LRR_1|LRR_4|LRR_1|LRR_8|LRR_8|LRR_4|LRR_6|LRR_1|LRR_8|LRR_1|LRR_4|LRR_4|LRR_1|LRR_8|LRR_4|LRR_1|LRR_8|LRR_1|LRR_1|LRR_4|LRR_1|LRR_8|LRR_4|LRR_1|LRR_1|LRR_4|LRR_4|LRR_6|LRR_1|ABC1|Pkinase|PK_Tyr_Ser-Thr|ABC1	LRR-RLK
Alsspi	Alsspi_Aspi01Gene21222.t1	RLK	LRRNT_2|LRR_8|LRR_1|LRR_4|LRR_1|LRR_8|LRR_4|LRR_1|LRR_1|LRR_8|LRR_4|LRR_1|LRR_4|LRR_8|LRR_4|LRR_1|LRR_8|LRR_4|LRR_1|LRR_4|LRR_1|LRR_4|LRR_1|LRR_8|LRR_1|LRR_4|LRR_1|LRR_4|LRR_1|LRR_8|LRR_4|LRR_1|LRR_4|LRR_1|LRR_8|LRR_1|LRR_4|LRR_1|PK_Tyr_Ser-Thr|Pkinase	LRR-RLK
Alsspi	Alsspi_Aspi01Gene21223.t1	RLK	LRRNT_2|LRR_8|LRR_4|LRR_1|LRR_8|LRR_1|LRR_4|LRR_1|LRR_4|LRR_1|LRR_8|LRR_1|LRR_4|LRR_1|LRR_8|LRR_1|LRR_8|LRR_4|LRR_1|LRR_4|LRR_1|LRR_8|LRR_4|LRR_1|LRR_1|LRR_8|LRR_4|LRR_1|LRR_1|LRR_8|LRR_1|LRR_4|LRR_1|ABC1|Pkinase|PK_Tyr_Ser-Thr|ABC1	LRR-RLK
Alsspi	Alsspi_Aspi01Gene21462.t1	RLK	LysM|LysM|PK_Tyr_Ser-Thr|Pkinase|Pkinase_fungal	LysM-RLK
Alsspi	Alsspi_Aspi01Gene21501.t1	RLK	LRRNT_2|LRR_8|LRR_4|LRR_8|LRR_4|LRR_8|LRR_1|LRR_4|LRR_1|LRR_4|LRR_8|LRR_1|LRR_4|LRR_1|LRRNT_2|LRR_8|LRR_4|LRR_1|ABC1|PK_Tyr_Ser-Thr|Pkinase|ABC1	LRR-RLK
Alsspi	Alsspi_Aspi01Gene21588.t1	RLK	Stress-antifung|Stress-antifung|PRIMA1|TM_ErbB1|ABC1|Pkinase|PK_Tyr_Ser-Thr|ABC1	CRR-RLK
Alsspi	Alsspi_Aspi01Gene21636.t1	RLK	LRRNT_2|LRR_4|LRR_8|LRR_8|LRR_1|LRR_4|LRR_8|LRR_8|LRR_1|LRR_4|LRR_1|LRR_8|LRR_1|LRR_4|LRR_1|ABC1|PK_Tyr_Ser-Thr|Pkinase|ABC1	LRR-RLK
Alsspi	Alsspi_Aspi01Gene21918.t1	RLK	LRRNT_2|LRR_8|LRR_4|LRR_1|LRR_8|LRR_4|LRR_1|LRR_8|LRR_4|LRR_1|LRR_1|LRR_8|LRR_1|LRR_4|LRR_8|LRR_1|LRR_8|LRR_4|LRR_1|LRR_1|LRR_8|LRR_4|LRR_8|LRR_4|LRR_1|LRR_8|LRR_4|LRR_1|LRR_1|LRR_4|LRR_1|LRR_8|LRR_1|LRR_1|LRR_8|LRR_1|LRR_1|LRR_8|LRR_4|LRR_1|RskA|Pkinase|PK_Tyr_Ser-Thr|ABC1	LRR-RLK
Alsspi	Alsspi_Aspi01Gene22187.t1	RLK	B_lectin|S_locus_glycop|PAN_2|PAN_1|ABC1|Pkinase|PK_Tyr_Ser-Thr|ABC1	Lectin-RLK
Alsspi	Alsspi_Aspi01Gene22188.t1	RLK	B_lectin|S_locus_glycop|PAN_2|PAN_1|ABC1|Pkinase|PK_Tyr_Ser-Thr|ABC1	Lectin-RLK
Alsspi	Alsspi_Aspi01Gene22210.t1	RLK	Ricin_B_lectin|DUF642|Pkinase|PK_Tyr_Ser-Thr|PIP49_C	Lectin-RLK
Alsspi	Alsspi_Aspi01Gene22213.t1	RLK	GUB_WAK_bind|ABC1|PK_Tyr_Ser-Thr|Pkinase|ABC1	WAK-RLK
Alsspi	Alsspi_Aspi01Gene22282.t1	RLK	LRRNT_2|LRR_8|LRR_4|LRR_8|LRR_4|LRR_1|LRR_1|LRR_4|LRR_1|LRR_8|LRR_4|LRR_1|LRR_8|LRR_4|LRR_1|LRR_4|LRR_1|LRR_8|LRR_4|LRR_1|LRR_4|LRR_1|LRR_8|LRR_1|LRR_8|LRR_4|LRR_1|LRR_8|LRR_1|LRR_4|LRR_1|LRR_8|LRR_4|LRR_1|LRR_1|LRR_1|LRR_8|LRR_4|LRR_4|LRR_1|LRR_4|LRR_1|LRR_8|LRR_1|LRR_4|LRR_1|Pkinase|PK_Tyr_Ser-Thr	LRR-RLK
Alsspi	Alsspi_Aspi01Gene22384.t1	RLK	B_lectin|S_locus_glycop|PAN_1|PAN_4|PAN_2|Pkinase|PK_Tyr_Ser-Thr|ABC1|Pkinase_fungal	Lectin-RLK
Alsspi	Alsspi_Aspi01Gene22385.t1	RLK	Thaumatin|ABC1|Pkinase|PK_Tyr_Ser-Thr|Pkinase_fungal|ABC1	Thaum.-RLK
Alsspi	Alsspi_Aspi01Gene22503.t1	RLK	Pkinase|PK_Tyr_Ser-Thr|APH|Kdo|ABC1|APH	other-RLK
Alsspi	Alsspi_Aspi01Gene22594.t1	RLK	Kinase-like|Pkinase|PK_Tyr_Ser-Thr|ABC1|Kinase-like|NAF	other-RLK
Alsspi	Alsspi_Aspi01Gene22640.t1	RLP	LRRNT_2|LRR_4|LRR_8|LRR_4|LRR_1|LRR_6|LRR_1|LRR_8|LRR_6|LRR_4|LRR_1|LRR_1|LRR_6|LRR_4|LRR_8|LRR_1|LRR_1|LRR_4|LRR_4|LRR_1|LRR_8|LRR_4|LRR_1|LRR_6|LRR_4|LRR_8|LRR_1|LRR_6|LRR_4|LRR_1|LRR_8|LRR_1|LRR_4|LRR_1|LRR_4|LRR_8|LRR_1|LRR_8|LRR_6|LRR_4|LRR_1|LRR_6|LRR_1	LRR-RLP
Alsspi	Alsspi_Aspi01Gene22645.t1	RLP	LRRNT_2|LRR_4|LRR_8|LRR_1|LRR_4|LRR_1|LRR_8|LRR_8|LRR_4|LRR_6|LRR_4|LRR_1|LRR_8|LRR_4|LRR_6|LRR_1|LRR_6|LRR_4|LRR_1|LRR_4|LRR_8|LRR_4|LRR_1|LRR_1|LRR_1|LRR_4|LRR_8|LRR_1|LRR_8|LRR_4|LRR_1|LRR_1|LRR_8|LRR_1|LRR_4|LRR_6|LRR_4|LRR_1|LRR_8|LRR_1|LRR_4|LRR_6|LRR_4|LRR_1|LRR_8|LRR_1|LRR_4|LRR_1|LRR_8|LRR_1|LRR_4|LRR_1|LRR_8|LRR_6|LRR_4|LRR_1|LRR_1|Tubulin	LRR-RLP
Alsspi	Alsspi_Aspi01Gene22723.t1	RLK	LRRNT_2|LRR_8|LRR_4|LRR_1|LRR_1|LRR_8|LRR_4|LRR_1|LRR_1|LRR_8|LRR_4|LRR_1|LRR_8|LRR_1|LRR_4|LRR_1|LRR_8|LRR_4|LRR_1|LRR_8|LRR_4|LRR_1|LRR_4|LRR_1|LRR_4|LRR_1|LRR_8|LRR_4|LRR_1|LRR_1|LRR_8|LRR_4|LRR_4|LRR_1|LRR_8|LRR_4|LRR_1|LRR_4|LRR_1|LRR_1|LRR_8|LRR_1|LRR_1|LRR_4|LRR_1|LRR_8|LRR_4|LRR_1|LRR_8|LRR_1|LRR_4|LRR_4|LRR_1|LRR_4|LRR_8|LRR_4|LRR_1|LRR_1|LRR_8|LRR_4|LRR_1|ABC1|Pkinase|PK_Tyr_Ser-Thr|ABC1	LRR-RLK
Alsspi	Alsspi_Aspi01Gene22771.t1	RLK	RCC1_2|RCC1_2|RCC1_2|RCC1_2|ABC1|Pkinase|PK_Tyr_Ser-Thr	RCC1-RLK
Alsspi	Alsspi_Aspi01Gene22851.t2	RLK	Pkinase|PK_Tyr_Ser-Thr|Beach|Pkinase	other-RLK
Alsspi	Alsspi_Aspi01Gene22877.t1	RLK	LRRNT_2|LRR_8|LRR_4|LRR_1|LRR_8|LRR_4|LRR_1|LRR_1|ABC1|Pkinase|PK_Tyr_Ser-Thr|ABC1	LRR-RLK
Alsspi	Alsspi_Aspi01Gene22959.t1	RLK	LRRNT_2|LRR_8|LRR_4|LRR_1|LRR_1|LRR_8|LRR_4|LRR_1|LRR_1|LRR_1|LRR_8|ABC1|PK_Tyr_Ser-Thr|Pkinase|ABC1|Kinase-like	LRR-RLK
Alsspi	Alsspi_Aspi01Gene23431.t1	RLK	LRRNT_2|LRR_1|LRR_8|LRR_4|LRR_4|LRR_1|LRR_6|LRR_4|LRR_1|LRR_8|LRR_4|LRR_1|LRR_1|LRR_8|LRR_4|LRR_1|LRR_1|LRR_4|LRR_6|LRR_1|LRR_1|LRR_8|LRR_4|LRR_1|LRR_8|LRR_1|LRR_4|LRR_1|LRR_1|LRR_4|LRR_8|LRR_1|LRR_4|LRR_6|LRR_1|LRR_6|LRR_8|LRR_4|LRR_1|LRR_4|LRR_1|LRR_1|LRR_8|LRR_4|LRR_4|LRR_1|LRR_6|LRR_1|ABC1|Pkinase|PK_Tyr_Ser-Thr|ABC1	LRR-RLK
Alsspi	Alsspi_Aspi01Gene23619.t1	RLK	LRRNT_2|LRR_8|LRR_4|LRR_1|LRR_6|LRR_8|LRR_4|LRR_1|LRR_1|LRR_6|LRR_8|LRR_4|LRR_1|LRR_4|LRR_1|LRR_8|LRR_4|LRR_6|LRR_8|LRR_4|LRR_1|LRR_1|LRR_8|LRR_1|LRR_4|LRR_1|LRR_8|LRR_4|LRR_1|LRR_8|LRR_6|LRR_8|LRR_1|LRR_4|LRR_1|LRR_1|PK_Tyr_Ser-Thr|Pkinase	LRR-RLK
Alsspi	Alsspi_Aspi01Gene24028.t1	RLP	LRR_8|LRR_4|LRR_4|LRR_1|LRR_8|LRR_4|LRR_1|LRR_4|LRR_1|LRR_4|LRR_1|LRR_6|LRR_8|LRR_8|LRR_4|LRR_1|LRR_1|LRR_8|LRR_6|LRR_8|LRR_4|LRR_1|LRR_1	LRR-RLP
Alsspi	Alsspi_Aspi01Gene24132.t1	RLK	B_lectin|S_locus_glycop|PAN_2|Pkinase|PK_Tyr_Ser-Thr	Lectin-RLK
Alsspi	Alsspi_Aspi01Gene24245.t1	RLK	LRRNT_2|LRR_8|LRR_4|LRR_1|LRR_8|LRR_4|LRR_1|LRR_1|LRR_8|LRR_1|LRR_4|LRR_1|LRR_8|LRR_8|LRR_1|LRR_4|LRR_1|LRR_8|LRR_1|LRR_4|LRR_1|LRR_1|LRR_8|LRR_4|LRR_8|LRR_8|LRR_4|LRR_1|LRR_4|LRR_1|LRR_8|LRR_4|LRR_1|LRR_4|LRR_1|LRR_1|LRR_8|LRR_8|LRR_1|LRR_4|SAM_3|LRR_8|LRR_1|LRR_4|LRR_1|PK_Tyr_Ser-Thr|Pkinase	LRR-RLK
Alsspi	Alsspi_Aspi01Gene24257.t1	RLK	ABC1|Pkinase|PK_Tyr_Ser-Thr|ABC1	other-RLK
Alsspi	Alsspi_Aspi01Gene24278.t1	RLK	LRRNT_2|LRR_8|LRR_4|LRR_1|LRR_8|LRR_4|LRR_1|LRR_8|LRR_1|LRR_8|LRR_6|LRR_1|LRR_4|LRR_8|LRR_4|LRR_1|LRR_6|LRR_1|LRR_4|LRR_8|LRR_1|LRR_8|LRR_4|LRR_8|LRR_4|LRR_1|LRR_8|LRR_4|LRR_1|LRR_1|LRR_8|LRR_4|LRR_1|LRR_1|LRR_1|LRR_8|LRR_4|LRR_6|LRR_8|LRR_4|LRR_1|LRR_6|LRR_4|LRR_1|Pkinase|PK_Tyr_Ser-Thr	LRR-RLK
Alsspi	Alsspi_Aspi01Gene24435.t1	RLK	PK_Tyr_Ser-Thr|Pkinase	other-RLK
Alsspi	Alsspi_Aspi01Gene24769.t1	RLK	LRRNT_2|LRR_8|LRR_4|LRR_1|LRR_4|LRR_1|LRR_8|LRR_1|LRR_4|LRR_1|LRR_8|LRR_1|LRR_4|LRR_1|LRR_1|LRR_8|ABC1|PK_Tyr_Ser-Thr|Pkinase|ABC1	LRR-RLK
Alsspi	Alsspi_Aspi01Gene24772.t1	RLK	LRRNT_2|LRR_8|LRR_4|LRR_4|LRR_1|LRR_1|LRR_8|LRR_1|LRR_4|LRR_1|LRR_1|LRR_8|LRR_4|LRR_1|LRR_4|LRR_1|LRR_4|LRR_1|LRR_8|LRR_1|ABC1|PK_Tyr_Ser-Thr|Pkinase|ABC1	LRR-RLK
Alsspi	Alsspi_Aspi01Gene24777.t1	RLK	PK_Tyr_Ser-Thr|Pkinase	other-RLK
Alsspi	Alsspi_Aspi01Gene24854.t1	RLK	Retrotran_gag_3|DUF4219|LRR_4|LRR_8|LRR_1|LRR_4|LRR_1|PK_Tyr_Ser-Thr|Pkinase	LRR-RLK
Alsspi	Alsspi_Aspi01Gene24930.t1	RLK	B_lectin|S_locus_glycop|PAN_1|PAN_2|PAN_4|Pkinase|PK_Tyr_Ser-Thr	Lectin-RLK
Alsspi	Alsspi_Aspi01Gene24965.t1	RLK	B_lectin|PAN_2|Pkinase|PK_Tyr_Ser-Thr	Lectin-RLK
Alsspi	Alsspi_Aspi01Gene25218.t1	RLK	PK_Tyr_Ser-Thr|Pkinase	other-RLK
Alsspi	Alsspi_Aspi01Gene25269.t1	RLK	Lectin_legB|ABC1|Pkinase|PK_Tyr_Ser-Thr|ABC1|Pkinase_fungal	Lectin-RLK
Alsspi	Alsspi_Aspi01Gene25270.t1	RLK	Lectin_legB|ABC1|Pkinase|PK_Tyr_Ser-Thr|ABC1|Pkinase_fungal	Lectin-RLK
Alsspi	Alsspi_Aspi01Gene25277.t1	RLK	Malectin|Malectin_like|Malectin|ABC1|PK_Tyr_Ser-Thr|Pkinase|ABC1	Malectin-RLK
Alsspi	Alsspi_Aspi01Gene25290.t1	RLK	Lectin_legB|ABC1|Pkinase|PK_Tyr_Ser-Thr|ABC1	Lectin-RLK
Alsspi	Alsspi_Aspi01Gene25291.t1	RLK	Lectin_legB|ABC1|Pkinase|PK_Tyr_Ser-Thr|ABC1	Lectin-RLK
Alsspi	Alsspi_Aspi01Gene25363.t1	RLK	LRRNT_2|LRR_8|LRR_4|LRR_1|LRR_1|LRR_8|LRR_4|LRR_1|LRR_4|LRR_1|LRR_1|ABC1|PK_Tyr_Ser-Thr|Pkinase|ABC1|Kinase-like	LRR-RLK
Alsspi	Alsspi_Aspi01Gene25467.t1	RLK	LRRNT_2|LRR_4|LRR_4|LRR_8|LRR_1|LRR_4|LRR_8|LRR_1|LRR_4|LRR_1|LRR_8|LRR_4|LRR_1|LRR_8|LRR_1|LRR_4|LRR_8|LRR_1|LRR_1|LRR_4|LRR_8|LRR_1|LRR_8|LRR_4|LRR_8|LRR_1|LRR_4|LRR_8|LRR_1|LRR_1|LRR_8|LRR_4|LRR_1|LRR_1|LRR_4|LRR_8|LRR_1|LRR_4|LRR_1|LRR_4|LRR_8|LRR_1|LRR_1|LRR_4|LRR_8|LRR_1|LRR_1|LRR_4|LRR_8|LRR_1|LRR_4|LRR_8|LRR_1|LRR_8|LRR_4|LRR_8|LRR_1|LRR_1|LRR_4|LRR_8|LRR_1|LRR_8|LRR_4|LRR_8|LRR_1|LRR_1|L…	LRR-RLK
Alsspi	Alsspi_Aspi01Gene25470.t1	RLK	LRRNT_2|LRR_8|LRR_4|LRR_4|LRR_1|LRR_8|LRR_4|LRR_1|LRR_4|LRR_1|LRR_8|LRR_1|LRR_4|LRR_1|LRR_1|LRR_1|LRR_8|LRR_4|LRR_5|LRR_4|LRR_1|LRR_8|LRR_4|LRR_1|LRR_4|LRR_1|LRR_8|LRR_1|LRR_4|LRR_1|LRR_1|LRR_8|LRR_4|LRR_1|LRR_1|LRR_8|LRR_4|LRR_1|LRR_1|LRR_8|LRR_4|LRR_1|LRR_4|LRR_1|LRR_8|LRR_1|LRR_1|LRR_4|LRR_1|LRR_8|LRR_1|LRR_4|LRR_4|LRR_1|LRR_4|LRR_1|LRR_8|LRR_1|LRR_4|LRR_1|Pkinase|PK_Tyr_Ser-Thr|ABC1|ABC1	LRR-RLK
Alsspi	Alsspi_Aspi01Gene25612.t1	RLK	RCC1_2|RCC1_2|RCC1_2|RCC1_2|ABC1|Pkinase|PK_Tyr_Ser-Thr	RCC1-RLK
Alsspi	Alsspi_Aspi01Gene25658.t1	RLK	LRRNT_2|LRR_8|LRR_6|LRR_8|LRR_4|LRR_1|LRR_6|LRR_1|LRR_1|LRR_1|ABC1|Pkinase|PK_Tyr_Ser-Thr|ABC1	LRR-RLK
Alsspi	Alsspi_Aspi01Gene25835.t1	RLK	LRRNT_2|LRR_8|LRR_4|LRR_8|LRR_1|LRR_4|LRR_1|LRR_8|LRR_1|LRR_8|LRR_4|LRR_1|LRR_8|LRR_4|LRR_1|LRR_4|LRR_1|LRR_8|LRR_1|LRR_8|LRR_4|LRR_1|LRR_8|LRR_4|LRR_1|LRR_1|LRR_1|LRR_8|LRR_4|LRR_1|LRR_1|LRR_4|LRR_1|Pkinase|PK_Tyr_Ser-Thr	LRR-RLK
Alsspi	Alsspi_Aspi01Gene25954.t1	RLK	Pkinase|PK_Tyr_Ser-Thr	other-RLK
Alsspi	Alsspi_Aspi01Gene26051.t1	RLK	LRRNT_2|LRR_4|LRR_8|LRR_1|LRR_4|LRR_4|LRR_1|LRR_8|LRR_4|LRR_1|LRR_8|LRR_1|LRR_8|LRR_4|LRR_1|LRR_1|LRR_8|LRR_4|LRR_1|LRR_1|LRR_8|LRR_4|LRR_1|LRR_8|LRR_1|LRR_8|LRR_4|LRR_1|LRR_8|LRR_1|LRR_8|LRR_4|LRR_1|LRR_1|LRR_8|LRR_4|LRR_1|LRR_8|LRR_4|LRR_8|LRR_4|LRR_1|LRR_4|LRR_1|LRR_8|LRR_1|LRR_4|LRR_1|LRR_8|LRR_8|LRR_4|LRR_1|LRR_1|LRR_4|LRR_1|LRR_8|LRR_1|LRR_1|LRR_4|LRR_1|LRR_8|LRR_1|LRR_4|LRR_1|LRR_8|LRR_1|L…	LRR-RLK
Alsspi	Alsspi_Aspi01Gene26150.t1	RLK	Lectin_legB|Bact_lectin|ABC1|Pkinase|PK_Tyr_Ser-Thr|Pkinase_fungal|ABC1|Kinase-like	Lectin-RLK
Alsspi	Alsspi_Aspi01Gene26152.t1	RLK	Lectin_legB|Pkinase_fungal|Pkinase|PK_Tyr_Ser-Thr|Kinase-like	Lectin-RLK
Alsspi	Alsspi_Aspi01Gene26155.t1	RLK	Pkinase|PK_Tyr_Ser-Thr	other-RLK
Alsspi	Alsspi_Aspi01Gene26158.t1	RLK	Lectin_legB|Bact_lectin|Lectin_leg-like|ABC1|Pkinase|PK_Tyr_Ser-Thr|ABC1|Pkinase_fungal|Kinase-like	Lectin-RLK
Alsspi	Alsspi_Aspi01Gene26163.t1	RLK	Lectin_legB|Bact_lectin|Lectin_leg-like|ABC1|Pkinase|PK_Tyr_Ser-Thr|Pkinase_fungal|ABC1|Kinase-like	Lectin-RLK
Alsspi	Alsspi_Aspi01Gene26166.t1	RLK	Lectin_legB|Bact_lectin|ABC1|Pkinase|PK_Tyr_Ser-Thr|Pkinase_fungal|ABC1|Kinase-like	Lectin-RLK
Alsspi	Alsspi_Aspi01Gene26169.t1	RLK	Lectin_legB|Bact_lectin|Lectin_leg-like|ABC1|Pkinase|PK_Tyr_Ser-Thr|ABC1|Pkinase_fungal|Kinase-like	Lectin-RLK
Alsspi	Alsspi_Aspi01Gene26175.t1	RLK	Lectin_legB|Lectin_leg-like|Bact_lectin|Pkinase|PK_Tyr_Ser-Thr|Pkinase_fungal	Lectin-RLK
Alsspi	Alsspi_Aspi01Gene26321.t1	RLP	LRR_1|LRR_8|LRR_1	LRR-RLP
Alsspi	Alsspi_Aspi01Gene26435.t1	RLK	Pkinase|PK_Tyr_Ser-Thr	other-RLK
Alsspi	Alsspi_Aspi01Gene26512.t1	RLK	LRRNT_2|LRR_1|LRR_8|LRR_4|LRR_4|LRR_1|LRR_1|LRR_8|LRR_1|LRR_8|LRR_1|LRR_1|LRR_8|LRR_8|LRR_4|LRR_1|LRR_8|LRR_4|LRR_1|LRR_4|LRR_1|LRR_8|LRR_1|LRR_4|LRR_1|LRR_1|LRR_4|LRR_8|LRR_4|LRR_1|LRR_4|LRR_8|LRR_1|LRR_4|LRR_1|LRR_1|LRR_8|LRR_4|LRR_1|Pkinase_fungal|Pkinase|PK_Tyr_Ser-Thr	LRR-RLK
Alsspi	Alsspi_Aspi01Gene26583.t1	RLK	LRR_1|LRR_8|LRR_4|LRR_1|LRR_8|LRR_4|LRR_1|LRR_1|LRR_1|LRR_4|LRR_8|LRR_4|LRR_1|LRR_8|LRR_4|LRR_1|LRR_4|LRR_1|LRR_8|LRR_1|LRR_4|LRR_1|LRR_8|LRR_4|LRR_1|LRR_8|LRR_4|LRR_1|LRR_4|LRR_1|LRR_8|LRR_4|LRR_1|LRR_4|LRR_1|LRR_4|LRR_1|LRR_8|LRR_4|LRR_1|LRR_8|LRR_4|LRR_1|LRR_4|LRR_1|LRR_8|LRR_1|LRR_1|LRR_8|LRR_4|LRR_1|LRR_4|LRR_1|Adeno_E3_CR2|Pkinase|PK_Tyr_Ser-Thr	LRR-RLK
Alsspi	Alsspi_Aspi01Gene26602.t1	RLK	Malectin_like|LRR_4|LRR_8|LRR_4|LRR_1|LRR_4|LRR_1|LRR_1|Adeno_E3_CR2|Pkinase|PK_Tyr_Ser-Thr	LRR-Mal.-RLK
Alsspi	Alsspi_Aspi01Gene26604.t1	RLK	Malectin_like|LRR_4|LRR_8|LRR_4|LRR_1|LRR_4|LRR_1|LRR_1|Adeno_E3_CR2|Pkinase|PK_Tyr_Ser-Thr	LRR-Mal.-RLK
Alsspi	Alsspi_Aspi01Gene26625.t1	RLK	Malectin_like|Malectin|LRR_4|LRR_8|LRR_1|LRR_4|LRR_1|LRR_1|Shisa|PK_Tyr_Ser-Thr|Pkinase	LRR-Mal.-RLK
Alsspi	Alsspi_Aspi01Gene26834.t1	RLK	PK_Tyr_Ser-Thr|Pkinase|Kinase-like	other-RLK
Alsspi	Alsspi_Aspi01Gene26907.t1	RLK	PK_Tyr_Ser-Thr|Pkinase	other-RLK
Alsspi	Alsspi_Aspi01Gene26978.t1	RLK	DUF642|ABC1|Pkinase|PK_Tyr_Ser-Thr|ABC1|Pkinase_fungal	other-RLK
Alsspi	Alsspi_Aspi01Gene26985.t1	RLK	DUF642|ABC1|Pkinase|PK_Tyr_Ser-Thr|ABC1|Pkinase_fungal	other-RLK
Alsspi	Alsspi_Aspi01Gene27222.t1	RLK	B_lectin|S_locus_glycop|PAN_2|PAN_1|Pkinase|PK_Tyr_Ser-Thr	Lectin-RLK
Alsspi	Alsspi_Aspi01Gene27250.t1	RLP	Malectin_like|Malectin|LRR_8|LRR_4|LRR_1|LRR_8|LRR_4|LRR_1|LRR_1	LRR-Mal.-RLP
Alsspi	Alsspi_Aspi01Gene27276.t1	RLK	LRRNT_2|LRR_8|LRR_4|LRR_4|LRR_1|LRR_4|LRR_1|LRR_8|LRR_4|LRR_1|LRR_4|LRR_1|LRR_8|LRR_4|LRR_1|LRR_4|LRR_8|LRR_4|LRR_1|LRR_8|LRR_4|LRR_1|LRR_8|LRR_4|LRR_1|LRR_4|LRR_1|LRR_4|LRR_1|LRR_8|LRR_1|LRR_8|LRR_4|LRR_4|LRR_1|LRR_1|LRR_8|LRR_4|LRR_1|LRR_1|LRR_4|LRR_1|LRR_8|LRR_1|LRR_8|LRR_4|LRR_1|LRR_4|LRR_1|LRR_8|LRR_1|LRR_1|LRR_8|LRR_4|LRR_1|LRR_1|Pkinase|PK_Tyr_Ser-Thr	LRR-RLK
Alsspi	Alsspi_Aspi01Gene27487.t1	RLK	LRRNT_2|LRR_8|LRR_4|LRR_1|LRR_8|LRR_1|LRR_4|LRR_1|LRR_8|LRR_4|LRR_1|LRR_8|LRR_4|LRR_1|LRR_4|LRR_1|LRR_6|LRR_4|LRR_1|LRR_8|LRR_4|LRR_6|LRR_8|LRR_4|LRR_1|LRR_4|LRR_1|LRR_1|LRR_8|LRR_1|LRR_4|LRR_8|LRR_4|LRR_6|LRR_4|LRR_1|LRR_4|LRR_1|LRR_8|LRR_4|LRR_1|LRR_1|Pkinase|PK_Tyr_Ser-Thr	LRR-RLK
Alsspi	Alsspi_Aspi01Gene27614.t1	RLK	LRRNT_2|LRR_8|LRR_4|LRR_8|LRR_1|LRR_4|LRR_1|LRR_1|LRR_8|LRR_4|LRR_1|LRR_1|DUF4690|PRIMA1|Corona_NS4|Corona_NS4|ABC1|PK_Tyr_Ser-Thr|Pkinase	LRR-RLK
Alsspi	Alsspi_Aspi01Gene27725.t1	RLP	LRR_8|LRR_4|LRR_1|LRR_8|LRR_1|LRR_4|LRR_1|LRR_8|LRR_1|LRR_4|LRR_4|LRR_8|LRR_4|LRR_1|LRR_4|LRR_1|LRR_8|LRR_1|LRR_4|LRR_1|CheC|LRR_1|LRR_8|LRR_4|LRR_1|LRR_1|LRR_8|LRR_4|LRR_1|LRR_8|LRR_1|LRR_4|LRR_1|LRR_4|LRR_8|LRR_4|LRR_1|LRR_4|LRR_1|LRR_8|LRR_4|LRR_1|LRR_4|LRR_1|LRR_4|LRR_1|LRR_8	LRR-RLP
Alsspi	Alsspi_Aspi01Gene27808.t1	RLK	LRRNT_2|LRR_8|LRR_8|LRR_1|LRR_4|LRR_1|LRR_8|LRR_1|LRR_1|LRR_1|LRR_8|LRR_1|LRR_4|LRR_1|LRR_8|LRR_1|LRR_8|LRR_4|LRR_1|LRR_8|ABC1|Pkinase|PK_Tyr_Ser-Thr|ABC1	LRR-RLK
Alsspi	Alsspi_Aspi01Gene27995.t1	RLK	LRRNT_2|LRR_8|LRR_4|LRR_1|LRR_1|LRR_8|LRR_4|LRR_1|LRR_1|LRR_8|LRR_4|LRR_1|LRR_1|LRR_8|LRR_1|Pkinase|PK_Tyr_Ser-Thr|PK_Tyr_Ser-Thr	LRR-RLK
Alsspi	Alsspi_Aspi01Gene28526.t1	RLK	ABC1|PK_Tyr_Ser-Thr|Pkinase|ABC1	other-RLK
Alsspi	Alsspi_Aspi01Gene28527.t1	RLK	ABC1|PK_Tyr_Ser-Thr|Pkinase|ABC1	other-RLK
Alsspi	Alsspi_Aspi01Gene28542.t1	RLK	LRRNT_2|LRR_8|LRR_4|LRR_1|LRR_4|LRR_1|LRR_8|LRR_1|LRR_4|LRR_8|LRR_8|LRR_8|LRR_4|LRR_1|LRR_4|LRR_8|LRR_1|LRR_4|LRR_1|LRR_1|LRR_8|LRR_4|LRR_1|LRR_8|LRR_4|LRR_4|LRR_1|LRR_4|LRR_1|LRR_8|LRR_1|LptD|LRR_1|LRR_8|LRR_4|LRR_1|LRR_8|LRR_4|LRR_1|ABC1|PK_Tyr_Ser-Thr|Pkinase|APH|ABC1	LRR-RLK
Alsspi	Alsspi_Aspi01Gene28691.t1	RLK	Malectin_like|Malectin|Pkinase|PK_Tyr_Ser-Thr|Kinase-like	Malectin-RLK
Alsspi	Alsspi_Aspi01Gene28692.t2	RLK	Malectin_like|Malectin_like|Malectin|LRR_4|LRR_8|LRR_1|LRR_4|LRR_1|LRR_1|ABC1|Pkinase|PK_Tyr_Ser-Thr|ABC1	LRR-Mal.-RLK
Alsspi	Alsspi_Aspi01Gene28696.t1	RLK	LRR_8|LRR_4|LRR_4|LRR_1|LRR_1|Pkinase|PK_Tyr_Ser-Thr	LRR-RLK
Alsspi	Alsspi_Aspi01Gene28698.t2	RLK	Malectin_like|Malectin|LRR_8|LRR_4|LRR_8|LRR_1|LRR_4|LRR_1|LRR_1|ABC1|Pkinase|PK_Tyr_Ser-Thr|ABC1	LRR-Mal.-RLK
Alsspi	Alsspi_Aspi01Gene28700.t1	RLP	LRR_8|LRR_4|LRR_6|LRR_1|LRR_8|LRR_6|LRR_4|LRR_1|LRR_6|LRR_1	LRR-RLP
Alsspi	Alsspi_Aspi01Gene28806.t1	RLK	RCC1_2|RCC1_2|RCC1_2|RCC1_2|RCC1_2|Pkinase|PK_Tyr_Ser-Thr	RCC1-RLK
Alsspi	Alsspi_Aspi01Gene29273.t1	RLP	LRR_4|LRR_6|LRR_8|LRR_4|LRR_1|LRR_1|LRR_1|LRR_4|LRR_8|LRR_6|LRR_1|NCU-G1	LRR-RLP
Alsspi	Alsspi_Aspi01Gene29312.t1	RLK	Tyrosinase|PK_Tyr_Ser-Thr|Pkinase	other-RLK
Alsspi	Alsspi_Aspi01Gene29453.t1	RLP	LRR_8|LRR_4|LRR_8|LRR_4|LRR_1|LRR_6|LRR_8|LRR_4|LRR_1|LRR_4|LRR_6|LRR_8|LRR_1|LRR_8|LRR_1|LRR_6|LRR_4|LRR_1|LRR_6|LRR_1	LRR-RLP
Alsspi	Alsspi_Aspi01Gene29557.t1	RLK	PQQ_2|PQQ_3|PQQ_3|PQQ|Pkinase|PK_Tyr_Ser-Thr|APH|Pkinase_fungal|Ribonuc_2-5A	other-RLK
Alsspi	Alsspi_Aspi01Gene29755.t1	RLK	LRRNT_2|LRR_4|LRR_8|LRR_1|LRR_4|LRR_8|LRR_1|LRR_1|LRR_4|LRR_1|LRR_8|LRR_1|LRR_4|LRR_1|LRR_4|LRR_1|LRR_8|LRR_4|LRR_1|LRR_1|LRR_1|LRR_8|LRR_8|LRR_4|LRR_1|LRR_8|LRR_1|LRR_4|LRR_8|LRR_1|LRR_1|LRR_8|LRR_4|LRR_1|Pkinase|PK_Tyr_Ser-Thr	LRR-RLK
Alsspi	Alsspi_Aspi01Gene29758.t1	RLK	LRRNT_2|LRR_8|LRR_4|LRR_8|LRR_1|LRR_1|LRR_4|LRR_1|LRR_8|LRR_1|LRR_4|LRR_8|LRR_1|LRR_4|LRR_1|LRR_8|LRR_1|LRR_4|LRR_1|LRR_8|LRR_1|LRR_4|LRR_1|LRR_8|LRR_1|LRR_1|LRR_4|LRR_4|LRR_8|LRR_1|LRR_1|LRR_8|LRR_4|LRR_1|LRR_8|LRR_1|LRR_4|LRR_8|LRR_8|LRR_1|LRR_4|LRR_1|LRR_1|LRR_8|LRR_1|LRR_4|LRR_4|LRR_1|LRR_1|Pkinase|PK_Tyr_Ser-Thr|APH	LRR-RLK
Alsspi	Alsspi_Aspi01Gene29919.t1	RLK	B_lectin|S_locus_glycop|PAN_2|PAN_1|PAN_4|PK_Tyr_Ser-Thr|Pkinase	Lectin-RLK
Alsspi	Alsspi_Aspi01Gene29955.t1	RLK	LRR_8|LRR_4|LRR_4|LRR_6|LRR_1|LRR_1|LRR_6|LRR_1|LRR_8|LRR_4|LRR_4|LRR_1|LRR_8|LRR_4|LRR_6|LRR_8|LRR_1|PK_Tyr_Ser-Thr|Pkinase	LRR-RLK
Alsspi	Alsspi_Aspi01Gene30023.t1	RLK	LRRNT_2|LRR_8|LRR_4|LRR_8|LRR_4|LRR_8|LRR_8|LRR_1|LRR_4|LRR_1|LRR_8|LRR_1|LRR_4|LRR_1|LRR_8|LRR_1|LRR_4|LRR_1|LRR_4|LRR_1|LRR_8|LRR_1|LRR_8|LRR_1|LRR_8|LRR_1|LRR_4|LRR_1|LRR_8|LRR_1|LRR_8|LRR_4|LRR_1|LRR_4|LRR_1|LRR_8|LRR_4|LRR_1|LRR_1|ABC1|Pkinase|PK_Tyr_Ser-Thr|ABC1	LRR-RLK
Alsspi	Alsspi_Aspi01Gene30077.t1	RLK	Orthoreo_P10|ABC1|PK_Tyr_Ser-Thr|Pkinase|ABC1	other-RLK
Alsspi	Alsspi_Aspi01Gene30231.t1	RLK	LRRNT_2|LRR_8|LRR_4|LRR_1|LRR_4|LRR_8|LRR_1|LRR_8|LRR_1|LRR_4|LRR_1|LRR_8|LRR_1|LRR_4|LRR_1|LRR_8|LRR_4|LRR_4|LRR_1|LRR_8|LRR_8|LRR_4|ABC1|PK_Tyr_Ser-Thr|Pkinase	LRR-RLK
Alsspi	Alsspi_Aspi01Gene30266.t1	RLK	LRRNT_2|LRR_8|LRR_4|LRR_4|LRR_1|LRR_1|LRR_8|LRR_4|LRR_1|LRR_4|LRR_1|LRR_1|LRRNT_2|LRR_8|LRR_4|LRR_1|LRR_1|ABC1|PK_Tyr_Ser-Thr|Pkinase|ABC1	LRR-RLK
Alsspi	Alsspi_Aspi01Gene30296.t1	RLK	WAK_assoc|Pkinase|PK_Tyr_Ser-Thr|PIP49_C	WAK-RLK
Alsspi	Alsspi_Aspi01Gene30530.t1	RLK	LRRNT_2|LRR_8|LRR_6|LRR_8|LRR_1|LRR_8|LRR_4|LRR_1|LRR_6|LRR_1|LRR_4|LRR_8|LRR_6|LRR_8|LRR_1|LRR_6|LRR_4|LRR_1|LRR_8|LRR_1|LRR_8|LRR_1|LRR_4|LRR_1|LRR_8|LRR_4|LRR_1|LRR_8|LRR_4|LRR_1|LRR_4|LRR_1|LRR_6|LRR_6|LRR_4|LRR_1|LRR_8|LRR_4|LRR_1|LRR_4|LRR_1|Pkinase|PK_Tyr_Ser-Thr	LRR-RLK
Alsspi	Alsspi_Aspi01Gene30566.t1	RLK	LRRNT_2|LRR_8|LRR_4|LRR_8|LRR_8|LRR_4|LRR_4|LRR_8|LRR_4|LRR_1|LRR_8|LRR_1|LRRNT_2|LRR_4|LRR_8|LRR_4|LRR_1|LRR_1|CD99L2|ABC1|PK_Tyr_Ser-Thr|Pkinase|ABC1	LRR-RLK
Alsspi	Alsspi_Aspi01Gene30837.t1	RLK	Orf78|PK_Tyr_Ser-Thr|Pkinase	other-RLK
Alsspi	Alsspi_Aspi01Gene30888.t1	RLP	LRR_1|LRR_8|LRR_6|LRR_4|LRR_1|LRR_6|LRR_1	LRR-RLP
Alsspi	Alsspi_Aspi01Gene30938.t1	RLK	Pkinase|PK_Tyr_Ser-Thr|APH|Kdo|ABC1|Kinase-like|APH	other-RLK
Alsspi	Alsspi_Aspi01Gene31089.t1	RLK	PK_Tyr_Ser-Thr|Pkinase|ABC1	other-RLK
Alsspi	Alsspi_Aspi01Gene31213.t1	RLK	B_lectin|PAN_2|PAN_1|PK_Tyr_Ser-Thr|Pkinase	Lectin-RLK
Alsspi	Alsspi_Aspi01Gene31692.t1	RLK	Pkinase|PK_Tyr_Ser-Thr|ABC1	other-RLK
Alsspi	Alsspi_Aspi01Gene31978.t1	RLK	LysM|LysM|PK_Tyr_Ser-Thr|Pkinase|Pkinase_fungal	LysM-RLK
Alsspi	Alsspi_Aspi01Gene31980.t1	RLK	LysM|LysM|LysM|Psg1|SKG6|PK_Tyr_Ser-Thr|Pkinase|Pkinase_fungal	LysM-RLK
Alsspi	Alsspi_Aspi01Gene31984.t1	RLK	LysM|LysM|LysM|PK_Tyr_Ser-Thr|Pkinase|Pkinase_fungal	LysM-RLK
Alsspi	Alsspi_Aspi01Gene32005.t1	RLK	LRRNT_2|LRR_8|LRR_8|LRR_4|LRR_8|LRR_4|LRR_1|LRR_1|LRR_8|LRR_1|LRRNT_2|LRR_4|LRR_8|LRR_4|LRR_1|CD99L2|ABC1|PK_Tyr_Ser-Thr|Pkinase|ABC1	LRR-RLK
Alsspi	Alsspi_Aspi01Gene32222.t1	RLK	B_lectin|PAN_2|PAN_1|ABC1|Pkinase|PK_Tyr_Ser-Thr|ABC1	Lectin-RLK
Alsspi	Alsspi_Aspi01Gene32225.t1	RLK	B_lectin|PAN_1|Pkinase|PK_Tyr_Ser-Thr	Lectin-RLK
Alsspi	Alsspi_Aspi01Gene32230.t1	RLK	PK_Tyr_Ser-Thr|Pkinase	other-RLK
Alsspi	Alsspi_Aspi01Gene32257.t1	RLK	Pkinase|PK_Tyr_Ser-Thr	other-RLK
Alsspi	Alsspi_Aspi01Gene32336.t1	RLK	PK_Tyr_Ser-Thr|Pkinase	other-RLK
Alsspi	Alsspi_Aspi01Gene32352.t1	RLK	B_lectin|PAN_3|ABC1|Pkinase|PK_Tyr_Ser-Thr|ABC1	Lectin-RLK
Alsspi	Alsspi_Aspi01Gene32553.t1	RLK	GUB_WAK_bind|WAK_assoc|ABC1|PK_Tyr_Ser-Thr|Pkinase|ABC1	WAK-RLK
Alsspi	Alsspi_Aspi01Gene32651.t1	RLK	FTA2|PK_Tyr_Ser-Thr|Pkinase|Kdo|ABC1|FTA2|APH|Pkinase_fungal|Haspin_kinase	other-RLK
Alsspi	Alsspi_Aspi01Gene32735.t1	RLP	LRR_8|LRR_8|LRR_4|LRR_6|LRR_4|LRR_1|LRR_8|LRR_4|LRR_1|LRR_6|LRR_8|LRR_4|LRR_1|LRR_6|LRR_4|LRR_1|LRR_1|LRR_8|LRR_8|LRR_4|LRR_1|LRR_8|LRR_6|LRR_8|LRR_4|LRR_1|LRR_8|LRR_1|LRR_4|LRR_8|LRR_1|LRR_8|LRR_4|LRR_1|LRR_4|LRR_1|LRR_8|LRR_6|LRR_4|LRR_1|LRR_8|LRR_4|LRR_1|LRR_1|LRR_1|LRR_8|LRR_1|LRR_1|LRR_8|LRR_4|LRR_8|LRR_4|LRR_1|LRR_1|LRR_8|LRR_6|LRR_4|LRR_1|LRR_8|LRR_1|LRR_4|LRR_1|LRR_6|LRR_1|LRR_4|LRR_1|LRR…	LRR-RLP
Alsspi	Alsspi_Aspi01Gene33085.t1	RLK	Malectin|Malectin_like|Malectin|TM_ErbB1|ABC1|PK_Tyr_Ser-Thr|Pkinase|ABC1	Malectin-RLK
Alsspi	Alsspi_Aspi01Gene33090.t1	RLK	Lectin_legB|ABC1|Pkinase|PK_Tyr_Ser-Thr|ABC1|Pkinase_fungal	Lectin-RLK
Alsspi	Alsspi_Aspi01Gene33191.t1	RLK	LRRNT_2|LRR_8|LRR_1|LRR_4|LRR_4|LRR_1|LRR_1|LRR_8|LRR_1|LRR_8|LRR_4|LRR_1|LRR_1|LRR_8|LRR_4|LRR_1|LRR_8|LRR_1|LRR_4|LRR_1|LRR_1|LRR_8|LRR_1|LRR_4|LRR_1|LRR_6|LRR_1|LRR_8|LRR_4|LRR_1|LRR_6|LRR_8|LRR_1|LRR_4|LRR_1|LRR_4|LRR_1|LRR_8|LRR_1|Pkinase|PK_Tyr_Ser-Thr	LRR-RLK
Alsspi	Alsspi_Aspi01Gene33234.t1	RLK	Kdo|Pkinase|PK_Tyr_Ser-Thr|APH	other-RLK
Alsspi	Alsspi_Aspi01Gene33400.t1	RLK	Pkinase|PK_Tyr_Ser-Thr	other-RLK
Alsspi	Alsspi_Aspi01Gene33519.t1	RLK	LRR_8|LRR_4|LRR_1|LRR_6|LRR_1|LRR_8|LRR_4|LRR_1|LRR_6|LRR_1|LRR_8|LRR_4|LRR_1|LRR_6|LRR_1|LRR_8|LRR_6|LRR_4|LRR_1|LRR_6|LRR_4|LRR_1|LRR_8|LRR_4|LRR_1|LRR_1|LRR_6|LRR_8|LRR_6|LRR_4|LRR_1|LRR_8|LRR_4|LRR_6|LRR_1|LRR_4|LRR_8|LRR_6|LRR_1|LRR_4|LRR_1|LRR_8|LRR_1|LRR_4|LRR_1|LRR_4|LRR_1|LRR_8|LRR_6|LRR_1|Pkinase|PK_Tyr_Ser-Thr	LRR-RLK
Alsspi	Alsspi_Aspi01Gene33642.t2	RLK	ABC1|Pkinase|PK_Tyr_Ser-Thr|ABC1	other-RLK
Alsspi	Alsspi_Aspi01Gene33877.t1	RLK	Lectin_legB|ABC1|Pkinase|PK_Tyr_Ser-Thr|ABC1	Lectin-RLK
Alsspi	Alsspi_Aspi01Gene34041.t1	RLK	LRRNT_2|LRR_4|LRR_8|LRR_1|LRR_4|LRR_1|LRR_8|LRR_4|LRR_8|LRR_1|LRR_1|Gemini_mov|ABC1|PK_Tyr_Ser-Thr|Pkinase	LRR-RLK
Alsspi	Alsspi_Aspi01Gene34154.t1	RLK	LysM|LysM|LysM|PK_Tyr_Ser-Thr|Pkinase|Pkinase_fungal	LysM-RLK
Alsspi	Alsspi_Aspi01Gene34155.t1	RLK	LysM|LysM|LysM|PK_Tyr_Ser-Thr|Pkinase|Pkinase_fungal	LysM-RLK
Alsspi	Alsspi_Aspi01Gene34156.t1	RLK	LysM|LysM|LysM|PK_Tyr_Ser-Thr|Pkinase	LysM-RLK
Alsspi	Alsspi_Aspi01Gene34235.t1	RLP	LRRNT_2|LRR_8|LRR_4|LRR_1|LRR_6|LRR_6|LRR_8|LRR_4|LRR_1|LRR_6|LRR_1|LRR_8|LRR_6|LRR_4|LRR_1|LRR_6|LRR_8|LRR_6|LRR_4|LRR_1|LRR_4|LRR_1|LRR_4|LRR_1|LRR_8|LRR_6|LRR_4|LRR_1	LRR-RLP
Alsspi	Alsspi_Aspi01Gene34236.t1	RLP	LRR_8|LRR_4|LRR_6|LRR_1|LRR_4|LRR_1|LRR_8|LRR_4|LRR_8|LRR_1|LRR_6|LRR_4|LRR_1|LRR_8|LRR_4|LRR_1|LRR_6|LRR_1|LRR_8|LRR_1|LRR_4|LRR_1|LRR_8|LRR_1|LRR_4|LRR_6|LRR_6|LRR_1|LRR_4	LRR-RLP
Alsspi	Alsspi_Aspi01Gene34238.t1	RLK	Kinase-like|Pkinase|PK_Tyr_Ser-Thr|RIO1|ABC1|Kinase-like	other-RLK
Alsspi	Alsspi_Aspi01Gene34240.t1	RLK	Kinase-like|Pkinase|PK_Tyr_Ser-Thr|RIO1|ABC1|Kinase-like	other-RLK
Alsspi	Alsspi_Aspi01Gene34255.t1	RLP	RVT_2|LRR_1|LRR_8|LRR_6|LRR_1|LRR_4|LRR_8|LRR_1|LRR_6|LRR_4|LRR_1|LRR_8|LRR_4|LRR_6|LRR_1|LRR_1|LRR_8|LRR_4|LRR_1|LRR_1|LRR_8|LRR_4|LRR_1|LRR_6|LRR_1|LRR_1|LRR_8|LRR_4|LRR_8|LRR_4|LRR_1|LRR_6|LRR_4|LRR_1|LRR_8|LRR_1|LRR_6	LRR-RLP
Alsspi	Alsspi_Aspi01Gene34409.t1	RLK	LRRNT_2|LRR_8|LRR_4|LRR_1|LRR_1|LRR_4|LRR_1|LRR_8|LRR_8|LRR_1|LRR_1|LRR_4|LRR_4|LRR_8|LRR_4|LRR_1|LRR_4|LRR_1|LRR_4|LRR_1|LRR_8|LRR_1|LRR_4|LRR_1|LRR_8|LRR_4|LRR_1|LRR_8|LRR_4|LRR_1|LRR_1|LRR_8|LRR_1|LRR_1|LRR_4|LRR_1|PK_Tyr_Ser-Thr|Pkinase	LRR-RLK
Alsspi	Alsspi_Aspi01Gene34487.t1	RLK	LRRNT_2|LRR_8|LRR_4|LRR_4|LRR_1|LRR_4|LRR_1|LRR_8|LRR_4|LRR_1|LRR_4|LRR_1|LRR_1|LRR_8|LRR_4|LRR_8|LRR_4|LRR_1|LRR_1|LRR_8|LRR_4|LRR_1|LRR_8|LRR_1|LRR_4|LRR_1|LRR_1|LRR_8|LRR_4|LRR_1|LRR_8|LRR_1|LRR_4|LRR_1|LRR_8|LRR_4|LRR_4|LRR_1|LRR_1|LRR_8|LRR_4|LRR_1|LRR_1|LRR_1|LRR_8|LRR_4|LRR_1|LRR_4|LRR_1|LRR_8|LRR_1|LRR_4|LRR_4|LRR_1|LRR_4|LRR_8|LRR_4|LRR_1|LRR_1|LRR_8|LRR_4|LRR_1|LRR_1|ABC1|PK_Tyr_Ser-Thr…	LRR-RLK
Alsspi	Alsspi_Aspi01Gene34504.t1	RLK	Lectin_legB|Bact_lectin|PK_Tyr_Ser-Thr|Pkinase|Pkinase_fungal	Lectin-RLK
Alsspi	Alsspi_Aspi01Gene34507.t1	RLK	Lectin_legB|Bact_lectin|PK_Tyr_Ser-Thr|Pkinase|Pkinase_fungal	Lectin-RLK
Alsspi	Alsspi_Aspi01Gene34597.t1	RLK	LRRNT_2|LRR_8|LRR_6|LRR_4|LRR_1|LRR_6|LRR_1|LRR_8|LRR_8|LRR_6|LRR_8|LRR_4|LRR_1|LRR_6|LRR_8|LRR_1|LRR_8|LRR_4|LRR_1|LRR_8|LRR_1|LRR_4|LRR_1|LRR_8|LRR_4|LRR_4|LRR_1|LRR_6|LRR_4|LRR_1|LRR_8|LRR_1|LRR_8|LRR_8|LRR_4|LRR_1|LRR_6|LRR_1|LRR_4|ABC1|Pkinase|PK_Tyr_Ser-Thr|ABC1|Pkinase_fungal	LRR-RLK
Alsspi	Alsspi_Aspi01Gene34691.t1	RLP	LRR_4|LRR_1|LRR_9|LRR_4|LRR_8|LRR_4|LRR_9|LRR_8|LRR_1|LRR_6|LRR_4|LRR_1|LRR_8|LRR_6|LRR_4|LRR_1|LRR_9	LRR-RLP
Alsspi	Alsspi_Aspi01Gene34992.t1	RLK	Pkinase|PK_Tyr_Ser-Thr|Kinase-like|ABC1|RVT_1	other-RLK
Alsspi	Alsspi_Aspi01Gene35026.t1	RLK	Glyco_hydro_19|PK_Tyr_Ser-Thr|Pkinase|Haspin_kinase|Retrotran_gag_2	GH-RLK
Alsspi	Alsspi_Aspi01Gene35030.t1	RLK	Glyco_hydro_19|Pkinase|PK_Tyr_Ser-Thr|Kdo|ABC1|Haspin_kinase	GH-RLK
Alsspi	Alsspi_Aspi01Gene35197.t1	RLK	PK_Tyr_Ser-Thr|Pkinase	other-RLK
Alsspi	Alsspi_Aspi01Gene35205.t1	RLK	LRRNT_2|LRR_8|LRR_4|LRR_1|LRR_1|LRR_4|LRR_1|LRR_8|LRR_1|LRR_8|LRR_4|LRR_1|LRR_1|LRR_4|LRR_1|LRR_8|LRR_1|LRR_4|LRR_4|LRR_1|LRR_8|LRR_4|LRR_1|LRR_8|LRR_1|LRR_4|LRR_1|LRR_1|LRR_8|LRR_4|LRR_1|LRR_1|LRR_4|LRR_8|LRR_1|LRR_4|LRR_1|LRR_8|LRR_4|LRR_1|LRR_8|LRR_4|LRR_1|LRR_8|LRR_4|LRR_1|LRR_8|LRR_1|LRR_1|LRR_4|LRR_8|LRR_8|LRR_1|LRR_8|LRR_1|LRR_4|LRR_8|LRR_4|LRR_1|LRR_8|LRR_1|LRR_4|LRR_1|LRR_1|LRR_8|LRR_4|L…	LRR-RLK
Alsspi	Alsspi_Aspi01Gene35359.t1	RLK	PK_Tyr_Ser-Thr|Pkinase|RVT_2	other-RLK
Alsspi	Alsspi_Aspi01Gene35365.t1	RLK	LRRNT_2|LRR_8|LRR_4|LRR_1|LRR_1|LRR_4|LRR_1|LRR_8|LRR_1|LRR_4|LRR_1|LRR_8|LRR_4|LRR_1|LRR_8|LRR_4|LRR_8|LRR_8|LRR_1|LRR_8|LRR_4|LRR_1|LRR_1|LRR_4|LRR_1|LRR_8|LRR_1|Pkinase|PK_Tyr_Ser-Thr	LRR-RLK
Alsspi	Alsspi_Aspi01Gene35390.t1	RLK	GUB_WAK_bind|EGF_3|GUB_WAK_bind|EGF_3|Pkinase|PK_Tyr_Ser-Thr	WAK-RLK
Alsspi	Alsspi_Aspi01Gene35391.t1	RLK	GUB_WAK_bind|EGF_3|EGF_3|EGF_CA|Pkinase|PK_Tyr_Ser-Thr	WAK-RLK
Alsspi	Alsspi_Aspi01Gene35398.t1	RLK	B_lectin|PAN_1|PAN_2|PAN_1|ABC1|Pkinase|PK_Tyr_Ser-Thr|ABC1	Lectin-RLK
Alsspi	Alsspi_Aspi01Gene35560.t1	RLK	Lectin_legB|Bact_lectin|ABC1|PK_Tyr_Ser-Thr|Pkinase|ABC1	Lectin-RLK
Alsspi	Alsspi_Aspi01Gene35568.t1	RLK	Lectin_legB|Bact_lectin|ABC1|PK_Tyr_Ser-Thr|Pkinase|ABC1	Lectin-RLK
Alsspi	Alsspi_Aspi01Gene35579.t1	RLK	Lectin_legB|Bact_lectin|ABC1|Pkinase|PK_Tyr_Ser-Thr|ABC1	Lectin-RLK
Alsspi	Alsspi_Aspi01Gene35750.t1	RLK	Lectin_legB|Bact_lectin|ABC1|Pkinase|PK_Tyr_Ser-Thr|ABC1	Lectin-RLK
Alsspi	Alsspi_Aspi01Gene35753.t1	RLK	Lectin_legB|Pkinase|PK_Tyr_Ser-Thr	Lectin-RLK
Alsspi	Alsspi_Aspi01Gene35756.t1	RLK	Lectin_legB|Pkinase|PK_Tyr_Ser-Thr|ABC1|Pkinase_fungal|ABC1	Lectin-RLK
Alsspi	Alsspi_Aspi01Gene35759.t1	RLK	Lectin_legB|Bact_lectin|ABC1|Pkinase|PK_Tyr_Ser-Thr|ABC1	Lectin-RLK
Alsspi	Alsspi_Aspi01Gene35779.t1	RLK	LRRNT_2|LRR_4|LRR_8|LRR_1|LRR_6|LRR_4|LRR_1|LRR_8|LRR_1|LRR_4|LRR_6|LRR_1|LRR_8|LRR_4|LRR_1|LRR_4|LRR_1|LRR_6|LRR_1|LRR_1|LRR_8|LRR_4|LRR_1|LRR_1|LRR_4|LRR_8|LRR_1|LRR_4|LRR_4|LRR_1|LRR_4|LRR_1|LRR_8|LRR_1|LRR_8|LRR_4|LRR_1|LRR_1|LRR_1|LRR_8|LRR_4|LRR_1|LRR_6|LRR_1|PK_Tyr_Ser-Thr|Pkinase|ABC1|ABC1	LRR-RLK
Alsspi	Alsspi_Aspi01Gene35798.t1	RLP	LRRNT_2|LRR_8|LRR_8|LRR_4|LRR_1|LRR_1|LRR_4|LRR_4|LRR_1|LRR_8|LRR_1|LRR_1|LRR_4|LRR_4|LRR_1|LRR_8|LRR_1|LRR_4|LRR_1|LRR_8|LRR_1|LRR_4|LRR_8|LRR_1|LRR_4|LRR_4|LRR_8|LRR_1|LRR_4|LRR_1|LRR_8|LRR_1|LRR_4|LRR_1|LRR_1|LRR_4|LRR_4|LRR_1|LRR_8|LRR_1|LRR_4|LRR_1|LRR_8|LRR_1|LRR_8|LRR_1|LRR_4|LRR_1|LRR_8|LRR_4|LRR_1|LRR_1	LRR-RLP
Alsspi	Alsspi_Aspi01Gene35834.t1	RLK	LRRNT_2|LRR_4|LRR_8|LRR_1|LRR_8|LRR_1|LRR_4|LRR_1|LRR_1|LRR_1|ABC1|PK_Tyr_Ser-Thr|Pkinase|ABC1	LRR-RLK
Alsspi	Alsspi_Aspi01Gene35859.t1	RLK	GUB_WAK_bind|EGF_3|EGF_CA|EGF_3|Pkinase|PK_Tyr_Ser-Thr	WAK-RLK
Alsspi	Alsspi_Aspi01Gene35862.t1	RLK	GUB_WAK_bind|EGF_3|EGF_CA|EGF_3|Pkinase|PK_Tyr_Ser-Thr	WAK-RLK
Alsspi	Alsspi_Aspi01Gene35864.t1	RLK	GUB_WAK_bind|EGF_3|EGF_CA|EGF_3|Pkinase|PK_Tyr_Ser-Thr	WAK-RLK
Alsspi	Alsspi_Aspi01Gene36057.t1	RLK	LRR_4|LRR_8|LRR_1|LRR_6|LRR_1|LRR_8|LRR_4|LRR_1|LRR_1|LRR_6|LRR_8|LRR_1|LRR_4|LRR_1|LRR_4|LRR_8|LRR_1|LRR_6|LRR_1|Pkinase	LRR-RLK
Alsspi	Alsspi_Aspi01Gene36067.t1	RLK	B_lectin|B_lectin|S_locus_glycop|PAN_2|PAN_1|Pkinase|PK_Tyr_Ser-Thr	Lectin-RLK
Alsspi	Alsspi_Aspi01Gene36104.t1	RLK	Lectin_legB|Bact_lectin|Pkinase|PK_Tyr_Ser-Thr	Lectin-RLK
Alsspi	Alsspi_Aspi01Gene36114.t1	RLK	LRRNT_2|LRR_8|LRR_4|LRR_1|LRR_4|LRR_1|LRR_8|LRR_1|LRR_4|LRR_1|LRR_8|LRR_8|LRR_1|LRR_1|LRR_4|LRR_1|PK_Tyr_Ser-Thr|Pkinase|PK_Tyr_Ser-Thr|Pkinase	LRR-RLK
Alsspi	Alsspi_Aspi01Gene36227.t1	RLK	LRRNT_2|LRR_8|LRR_4|LRR_4|LRR_1|LRR_1|LRR_8|LRR_4|LRR_1|LRR_1|LRR_4|LRR_8|LRR_1|LRR_4|LRR_1|LRR_1|LRR_8|LRR_4|LRR_1|LRR_1|LRR_8|LRR_4|LRR_1|LRR_1|Pkinase|PK_Tyr_Ser-Thr|Pkinase_fungal	LRR-RLK
Alsspi	Alsspi_Aspi01Gene36270.t1	RLK	LRRNT_2|LRR_8|LRR_4|LRR_1|LRR_4|LRR_1|LRR_8|LRR_1|LRR_4|LRR_1|LRR_8|LRR_1|MFS_Mycoplasma|PK_Tyr_Ser-Thr|Pkinase	LRR-RLK
Alsspi	Alsspi_Aspi01Gene36373.t1	RLP	LRRNT_2|LRR_4|LRR_8|LRR_1|LRR_4|LRR_1|LRR_1|LRR_8|LRR_4|LRR_1|LRR_4|LRR_8|LRR_8|LRR_1|LRR_1|LRR_8|LRR_8|LRR_4|LRR_1|LRR_8|LRR_4|LRR_4|LRR_1|LRR_8|LRR_8|LRR_4|LRR_1|LRR_8|LRR_4|LRR_1|LRR_1|LRR_4|LRR_1|LRR_8|LRR_1|LRR_4|LRR_1|LRR_8|LRR_4|LRR_1|LRR_8|LRR_8|LRR_4|LRR_1|LRR_1|LRR_8|LRR_8|LRR_4|LRR_1|LRR_1|LRR_1	LRR-RLP
Alsspi	Alsspi_Aspi01Gene36420.t1	RLK	LRRNT_2|LRR_8|LRR_4|LRR_1|LRR_4|LRR_1|LRR_8|LRR_1|LRR_4|LRR_4|LRR_8|LRR_1|LRR_4|LRR_1|LRR_1|LRR_4|LRR_8|LRR_1|Pkinase|PK_Tyr_Ser-Thr|PK_Tyr_Ser-Thr	LRR-RLK
Alsspi	Alsspi_Aspi01Gene36537.t1	RLK	ABC1|Pkinase|PK_Tyr_Ser-Thr|APH|ABC1|Pkinase|PK_Tyr_Ser-Thr	other-RLK
Alsspi	Alsspi_Aspi01Gene36676.t1	RLK	Sec66|PK_Tyr_Ser-Thr|Pkinase|Kinase-like	other-RLK
Alsspi	Alsspi_Aspi01Gene36744.t1	RLP	LRRNT_2|LRR_8|LRR_8|LRR_4|LRR_1|LRR_8|LRR_1|LRR_4|LRR_1|LRR_1	LRR-RLP
Alsspi	Alsspi_Aspi01Gene36937.t1	RLK	Pkinase|PK_Tyr_Ser-Thr|ABC1|Pkinase_fungal	other-RLK
Alsspi	Alsspi_Aspi01Gene36939.t1	RLK	Pkinase|PK_Tyr_Ser-Thr|ABC1|Pkinase_fungal	other-RLK
Alsspi	Alsspi_Aspi01Gene36940.t1	RLK	Pkinase|PK_Tyr_Ser-Thr|RIO1|ABC1|Pkinase_fungal	other-RLK
Alsspi	Alsspi_Aspi01Gene36943.t1	RLK	Pkinase|PK_Tyr_Ser-Thr|RIO1|ABC1|Pkinase_fungal	other-RLK
Alsspi	Alsspi_Aspi01Gene37021.t1	RLK	LRR_8|LRR_4|LRR_1|LRR_1|LRR_4|LRR_1|PK_Tyr_Ser-Thr|Pkinase	LRR-RLK
Alsspi	Alsspi_Aspi01Gene37025.t1	RLK	Malectin_like|LRR_8|LRR_4|LRR_1|LRR_1|LRR_4|LRR_1|PK_Tyr_Ser-Thr|Pkinase	LRR-Mal.-RLK
Alsspi	Alsspi_Aspi01Gene37029.t1	RLK	Malectin_like|LRR_8|LRR_4|LRR_1|LRR_1|LRR_4|LRR_1|PK_Tyr_Ser-Thr|Pkinase	LRR-Mal.-RLK
Alsspi	Alsspi_Aspi01Gene37042.t1	RLK	B_lectin|PAN_2|ABC1|Pkinase|PK_Tyr_Ser-Thr|ABC1	Lectin-RLK
Alsspi	Alsspi_Aspi01Gene37095.t1	RLK	EGF_3|EGF_3|EGF_CA|ABC1|Pkinase|PK_Tyr_Ser-Thr|ABC1	other-RLK
Alsspi	Alsspi_Aspi01Gene37102.t1	RLK	EGF_3|EGF_CA|cEGF|EGF_CA|EGF_3|cEGF|ABC1|Pkinase|PK_Tyr_Ser-Thr|ABC1	other-RLK
Alsspi	Alsspi_Aspi01Gene37103.t1	RLK	GUB_WAK_bind|EGF_3|cEGF|EGF_CA|EGF_3|ABC1|Pkinase|PK_Tyr_Ser-Thr|ABC1	WAK-RLK
Alsspi	Alsspi_Aspi01Gene37122.t1	RLP	Malectin_like|LRR_8|LRR_4|LRR_4|LRR_1|LRR_1	LRR-Mal.-RLP
Alsspi	Alsspi_Aspi01Gene37123.t1	RLP	Malectin_like|LRR_8|LRR_4|LRR_4|LRR_1|LRR_1	LRR-Mal.-RLP
Alsspi	Alsspi_Aspi01Gene37125.t1	RLK	Malectin_like|LRR_8|LRR_4|LRR_4|LRR_1|LRR_1|PK_Tyr_Ser-Thr|Pkinase|Alfin|Alfin|PK_Tyr_Ser-Thr|Pkinase	LRR-Mal.-RLK
Alsspi	Alsspi_Aspi01Gene37126.t1	RLP	LRR_8|LRR_4|LRR_1|LRR_4|LRR_1|LRR_1|DUF6479|TM_ErbB1	LRR-RLP
Alsspi	Alsspi_Aspi01Gene37127.t1	RLK	Malectin_like|LRR_8|LRR_4|LRR_4|LRR_1|LRR_1|PK_Tyr_Ser-Thr|Pkinase	LRR-Mal.-RLK
Alsspi	Alsspi_Aspi01Gene37131.t1	RLP	LRR_4|LRR_8|LRR_1|LRR_4|LRR_1|LRR_1	LRR-RLP
Alsspi	Alsspi_Aspi01Gene37135.t1	RLK	EGF_3|EGF|ABC1|Pkinase|PK_Tyr_Ser-Thr|ABC1	other-RLK
Alsspi	Alsspi_Aspi01Gene37246.t1	RLP	LRR_8|LRR_4|LRR_1|LRR_1|LRR_8|LRR_4|LRR_1|LRR_1|LRR_8|LRR_1|LRR_4|LRR_4|LRR_1|LRR_1|LRR_8|LRR_4|LRR_1|LRR_1	LRR-RLP
Alsspi	Alsspi_Aspi01Gene37270.t1	RLK	LRR_8|LRR_1|LRR_4|LRR_1|LRR_8|LRR_1|Kdo|PK_Tyr_Ser-Thr|Pkinase|APH	LRR-RLK
Alsspi	Alsspi_Aspi01Gene37272.t1	RLK	LRR_8|LRR_1|LRR_6|LRR_4|LRR_1|LRR_8|LRR_6|LRR_1|Pkinase|PK_Tyr_Ser-Thr|ABC1|ABC1|APH	LRR-RLK
Alsspi	Alsspi_Aspi01Gene37275.t1	RLK	DUF642|DUF642|LRRNT_2|LRR_8|LRR_4|LRR_8|LRR_1|LRR_1|LRR_6|LRR_4|LRR_1|LRR_8|LRR_6|LRR_1|PK_Tyr_Ser-Thr|Pkinase	LRR-RLK
Alsspi	Alsspi_Aspi01Gene37415.t1	RLK	B_lectin|S_locus_glycop|PAN_1|Pkinase|PK_Tyr_Ser-Thr|ABC1	Lectin-RLK
Alsspi	Alsspi_Aspi01Gene37648.t1	RLK	B_lectin|PAN_2|Pkinase|PK_Tyr_Ser-Thr	Lectin-RLK
Alsspi	Alsspi_Aspi01Gene37651.t1	RLK	B_lectin|PAN_2|Pkinase|PK_Tyr_Ser-Thr	Lectin-RLK
Alsspi	Alsspi_Aspi01Gene37771.t1	RLK	GUB_WAK_bind|EGF_3|EGF_CA|cEGF|EGF_CA|EGF_3|ABC1|Pkinase|PK_Tyr_Ser-Thr|PIP49_C|ABC1	WAK-RLK
Alsspi	Alsspi_Aspi01Gene37800.t1	RLK	LRR_8|LRR_8|LRR_4|LRR_1|LRR_6|LRR_4|LRR_1|LRR_6|LRR_8|LRR_6|LRR_8|LRR_1|LRR_4|LRR_1|LRR_6|LRR_1|LRR_8|LRR_1|LRR_4|LRR_4|LRR_1|LRR_6|LRR_4|LRR_1|LRR_8|LRR_1|LRR_4|LRR_4|LRR_1|LRR_8|LRR_4|LRR_1|LRR_4|LRR_1|LRR_6|LRR_4|LRR_1|LRR_8|LRR_1|LRR_4|LRR_1|LRR_6|LRR_8|LRR_1|LRR_1|LRR_4|LRR_1|LRR_8|LRR_8|LRR_1|LRR_4|LRR_1|LRR_1|PK_Tyr_Ser-Thr|Pkinase|ABC1	LRR-RLK
Alsspi	Alsspi_Aspi01Gene38028.t1	RLK	Pkinase|PK_Tyr_Ser-Thr|Pkinase_fungal|Kdo	other-RLK
Alsspi	Alsspi_Aspi01Gene38103.t1	RLK	CBM_4_9|DUF642|Pkinase|PK_Tyr_Ser-Thr	other-RLK
Alsspi	Alsspi_Aspi01Gene38111.t1	RLK	LRR_8|LRR_4|LRR_1|LRR_8|LRR_1|LRR_4|LRR_1|LRR_8|LRR_1|LRR_4|LRR_1|LRR_1|LRR_8|LRR_4|LRR_1|LRR_8|LRR_4|LRR_1|LRR_8|LRR_1|LRR_4|LRR_1|PK_Tyr_Ser-Thr|Pkinase	LRR-RLK
Alsspi	Alsspi_Aspi01Gene38139.t1	RLK	LRR_8|LRR_1|Pkinase|PK_Tyr_Ser-Thr	LRR-RLK
Alsspi	Alsspi_Aspi01Gene38155.t1	RLK	GUB_WAK_bind|EGF_3|ABC1|PK_Tyr_Ser-Thr|Pkinase|ABC1	WAK-RLK
Alsspi	Alsspi_Aspi01Gene38239.t1	RLP	LRRNT_2|LRR_8|LRR_4|LRR_1|LRR_1|LRR_4|LRR_8|LRR_1|LRR_4|LRR_1|LRR_1|LRR_8|LRR_4|LRR_1|LRR_1	LRR-RLP
Alsspi	Alsspi_Aspi01Gene38244.t1	RLK	Pkinase|PK_Tyr_Ser-Thr|DUF4283	other-RLK
Alsspi	Alsspi_Aspi01Gene38292.t1	RLP	Malectin|Malectin_like|Malectin|LRRNT_2|LRR_4|LRR_1|LRR_1|LRR_4|LRR_1	LRR-Mal.-RLP
Alsspi	Alsspi_Aspi01Gene38403.t1	RLK	LRRNT_2|LRR_4|LRR_8|LRR_1|LRR_4|LRR_1|LRR_4|LRR_1|LRR_8|LRR_1|LRR_4|LRR_1|LRR_8|LRR_1|LRR_4|LRR_1|LRR_1|LRR_8|LRR_8|LRR_4|LRR_1|LRR_8|LRR_4|LRR_1|LRR_1|LRR_8|LRR_4|LRR_4|LRR_1|LRR_8|LRR_4|LRR_1|LRR_8|LRR_4|LRR_1|LRR_1|LRR_4|LRR_1|LRR_8|LRR_1|LRR_4|LRR_4|LRR_1|LRR_8|LRR_8|LRR_4|LRR_1|LRR_1|LRR_1|LRR_1|LRR_4|LRR_8|LRR_1|LRR_4|LRR_1|LRR_1|LRR_4|LRR_8|LRR_4|LRR_1|LRR_8|LRR_1|LRR_4|LRR_1|LRR_8|LRR_4|L…	LRR-RLK
Alsspi	Alsspi_Aspi01Gene38449.t1	RLK	LRRNT_2|LRR_8|LRR_4|LRR_1|LRR_1|LRR_8|LRR_4|LRR_1|LRR_1|LRR_8|LRR_4|LRR_1|LRR_1|LRR_8|LRR_1|LRR_4|LRR_1|LRR_4|LRR_4|LRR_1|LRR_8|LRR_4|LRR_1|LRR_4|LRR_1|LRR_8|LRR_4|LRR_1|LRR_1|LRR_8|LRR_4|LRR_1|LRR_4|LRR_1|LRR_1|LRR_8|LRR_4|LRR_1|LRR_1|Pkinase|PK_Tyr_Ser-Thr|PK_Tyr_Ser-Thr	LRR-RLK
Alsspi	Alsspi_Aspi01Gene38488.t1	RLK	Pkinase|PK_Tyr_Ser-Thr|FTA2|APH|Kdo|Kinase-like	other-RLK
Alsspi	Alsspi_Aspi01Gene38557.t1	RLK	B_lectin|B_lectin|Pkinase|PK_Tyr_Ser-Thr|APH|Pkinase|PK_Tyr_Ser-Thr	Lectin-RLK
Alsspi	Alsspi_Aspi01Gene38894.t1	RLK	Kdo|Pkinase|PK_Tyr_Ser-Thr	other-RLK
Alsspi	Alsspi_Aspi01Gene38929.t1	RLK	LRRNT_2|LRR_8|LRR_8|LRR_4|LRR_1|LRR_1|LRR_8|LRR_1|LRR_4|LRR_1|LRR_8|LRR_4|LRR_1|LRR_1|LRR_4|LRR_1|LRR_8|LRR_1|LRR_4|LRR_8|LRR_4|LRR_1|LRR_4|LRR_1|LRR_8|LRR_4|LRR_1|LRR_8|LRR_1|LRR_4|LRR_1|LRR_1|LRR_8|LRR_4|LRR_1|LRR_4|LRR_1|LRR_8|LRR_1|LRR_4|LRR_1|LRR_8|LRR_4|LRR_1|LRR_4|LRR_1|LRR_4|LRR_1|LRR_8|LRR_1|LRR_4|LRR_1|LRR_8|LRR_4|LRR_1|Pkinase|PK_Tyr_Ser-Thr	LRR-RLK
Alsspi	Alsspi_Aspi01Gene38930.t1	RLK	LRRNT_2|LRR_8|LRR_4|LRR_1|LRR_1|LRR_1|LRR_8|LRR_4|LRR_1|LRR_4|LRR_1|LRR_8|LRR_1|LRR_4|LRR_1|LRR_8|LRR_1|LRR_4|LRR_8|LRR_1|LRR_4|LRR_1|LRR_8|LRR_1|LRR_4|LRR_8|LRR_1|LRR_4|LRR_1|LRR_8|LRR_4|LRR_4|LRR_1|LRR_8|LRR_1|LRR_4|LRR_1|LRR_8|LRR_1|LRR_4|LRR_1|LRR_8|LRR_4|LRR_1|LRR_8|LRR_4|LRR_1|LRR_1|LRR_8|LRR_1|Pkinase|PK_Tyr_Ser-Thr	LRR-RLK
Alsspi	Alsspi_Aspi01Gene38933.t1	RLK	LRRNT_2|LRR_8|LRR_8|LRR_4|LRR_1|LRR_1|LRR_8|LRR_1|LRR_4|LRR_1|LRR_8|LRR_4|LRR_1|LRR_1|LRR_4|LRR_1|LRR_8|LRR_1|LRR_4|LRR_8|LRR_8|LRR_1|LRR_4|LRR_1|LRR_8|LRR_4|LRR_1|LRR_8|LRR_1|LRR_4|LRR_1|LRR_1|LRR_8|LRR_4|LRR_1|LRR_4|LRR_1|LRR_8|LRR_1|LRR_1|LRR_4|LRR_8|LRR_4|LRR_1|LRR_4|LRR_1|LRR_4|LRR_1|LRR_8|LRR_1|LRR_4|LRR_1|LRR_8|LRR_4|LRR_1|Pkinase|PK_Tyr_Ser-Thr	LRR-RLK
Alsspi	Alsspi_Aspi01Gene38935.t1	RLK	LRRNT_2|LRR_8|LRR_8|LRR_4|LRR_1|LRR_1|LRR_8|LRR_1|LRR_4|LRR_1|LRR_8|LRR_4|LRR_1|LRR_1|LRR_4|LRR_1|LRR_8|LRR_1|LRR_4|LRR_8|LRR_1|LRR_4|LRR_1|LRR_8|LRR_4|LRR_1|LRR_8|LRR_4|LRR_1|LRR_4|LRR_1|LRR_1|LRR_8|LRR_4|LRR_1|LRR_1|LRR_8|LRR_1|LRR_1|LRR_4|LRR_8|LRR_4|LRR_1|LRR_4|LRR_1|LRR_4|LRR_1|LRR_8|LRR_1|LRR_4|LRR_1|LRR_8|LRR_4|LRR_1|Pkinase|PK_Tyr_Ser-Thr	LRR-RLK
Alsspi	Alsspi_Aspi01Gene38976.t1	RLK	LRRNT_2|LRR_1|LRR_8|LRR_8|LRR_4|LRR_1|LRR_8|LRR_4|LRR_1|LRR_8|LRR_4|LRR_1|LRR_8|LRR_4|LRR_1|LRR_8|LRR_6|LRR_4|LRR_1|LRR_4|LRR_8|LRR_1|LRR_1|LRR_8|LRR_4|LRR_1|LRR_8|LRR_1|LRR_4|LRR_6|LRR_1|LRR_4|LRR_6|LRR_4|LRR_1|LRR_8|LRR_4|LRR_1|LRR_6|LRR_8|LRR_4|LRR_1|Pkinase|PK_Tyr_Ser-Thr	LRR-RLK
Alsspi	Alsspi_Aspi01Gene39021.t1	RLK	LRRNT_2|LRR_8|LRR_4|LRR_1|LRR_1|LRR_8|LRR_1|LRR_4|LRR_1|LRR_8|LRR_8|LRR_1|LRR_4|LRR_8|LRR_4|LRR_1|LRR_1|LRR_8|LRR_4|LRR_1|LRR_1|LRR_8|LRR_4|LRR_1|LRR_8|LRR_4|LRR_1|LRR_8|LRR_4|LRR_1|LRR_1|LRR_8|LRR_4|LRR_1|LRR_4|LRR_4|LRR_1|LRR_4|LRR_8|LRR_1|LRR_1|ABC1|Pkinase|PK_Tyr_Ser-Thr|ABC1	LRR-RLK
Alsspi	Alsspi_Aspi01Gene39083.t1	RLK	PK_Tyr_Ser-Thr|AAA_7|Sigma54_activ_2|Sigma54_activat|ATPase_2|ABC_tran|nSTAND3|AAA_22|AAA_14|NACHT|AAA_5|AAA|AAA_18|AAA_7|ATPase_2|NACHT|AAA_22|AAA|ZnF_RZ-type	other-RLK
Alsspi	Alsspi_Aspi01Gene39210.t1	RLK	GUB_WAK_bind|Pkinase|PK_Tyr_Ser-Thr	WAK-RLK
Alsspi	Alsspi_Aspi01Gene39211.t1	RLK	GUB_WAK_bind|Pkinase|PK_Tyr_Ser-Thr	WAK-RLK
Alsspi	Alsspi_Aspi01Gene39213.t1	RLK	Pkinase|PK_Tyr_Ser-Thr	other-RLK
Alsspi	Alsspi_Aspi01Gene39222.t1	RLK	PK_Tyr_Ser-Thr|Pkinase	other-RLK
Alsspi	Alsspi_Aspi01Gene39228.t1	RLK	GUB_WAK_bind|Pkinase|PK_Tyr_Ser-Thr|PDT|PDT	WAK-RLK
Alsspi	Alsspi_Aspi01Gene39229.t1	RLK	GUB_WAK_bind|Pkinase|PK_Tyr_Ser-Thr	WAK-RLK
Alsspi	Alsspi_Aspi01Gene39243.t1	RLK	GUB_WAK_bind|EGF_CA|EGF|EGF_3|hEGF|cEGF|EGF_CA|EGF_3|EGF|hEGF|cEGF	WAK-RLK
Alsspi	Alsspi_Aspi01Gene39244.t1	RLK	GUB_WAK_bind|EGF|EGF_3|cEGF|EGF_CA|EGF_3|EGF|cEGF|PK_Tyr_Ser-Thr|Pkinase	WAK-RLK
Alsspi	Alsspi_Aspi01Gene39245.t1	RLK	cEGF|EGF_CA|EGF_3|EGF|cEGF|Pkinase|PK_Tyr_Ser-Thr	other-RLK
Alsspi	Alsspi_Aspi01Gene39249.t1	RLK	GUB_WAK_bind|EGF_CA|EGF_3|EGF|cEGF|EGF_CA|EGF_3|EGF|PK_Tyr_Ser-Thr|Pkinase	WAK-RLK
Alsspi	Alsspi_Aspi01Gene39250.t1	RLK	GUB_WAK_bind|EGF_3|EGF|cEGF|EGF_CA|EGF_3|EGF|cEGF|EGF_CA|EGF_3|EGF	WAK-RLK
Alsspi	Alsspi_Aspi01Gene39274.t1	RLK	EGF_CA|EGF_3|cEGF|EGF_CA|EGF_3|Pkinase|PK_Tyr_Ser-Thr	other-RLK
Alsspi	Alsspi_Aspi01Gene39281.t1	RLK	EGF_CA|EGF_3|cEGF|EGF_CA|EGF_3|Pkinase|PK_Tyr_Ser-Thr	other-RLK
Alsspi	Alsspi_Aspi01Gene39353.t1	RLK	B_lectin|S_locus_glycop|B_lectin|PAN_2|PAN_4|ABC1|Pkinase|PK_Tyr_Ser-Thr|APH|PIP49_C|ABC1|Kinase-like	Lectin-RLK
Alsspi	Alsspi_Aspi01Gene39355.t1	RLK	Asp_protease_2|B_lectin|B_lectin|S_locus_glycop|PAN_2|PAN_4|ABC1|Pkinase|PK_Tyr_Ser-Thr|APH|PIP49_C|ABC1|Kinase-like	Lectin-RLK
Alsspi	Alsspi_Aspi01Gene39365.t1	RLK	B_lectin|S_locus_glycop|PAN_1|PAN_2|PAN_4|APH|ABC1|Pkinase|PK_Tyr_Ser-Thr|PIP49_C|ABC1	Lectin-RLK
Alsspi	Alsspi_Aspi01Gene39380.t1	RLK	B_lectin|S_locus_glycop|PAN_2|PAN_1|ABC1|Pkinase|PK_Tyr_Ser-Thr|PIP49_C|ABC1	Lectin-RLK
Alsspi	Alsspi_Aspi01Gene39403.t1	RLK	B_lectin|S_locus_glycop|PAN_2|PAN_1|PAN_4|APH|ABC1|Pkinase|PK_Tyr_Ser-Thr|ABC1	Lectin-RLK
Alsspi	Alsspi_Aspi01Gene39407.t1	RLK	B_lectin|S_locus_glycop|PAN_2|PAN_1|PAN_4|APH|ABC1|Pkinase|PK_Tyr_Ser-Thr|ABC1	Lectin-RLK
Alsspi	Alsspi_Aspi01Gene39413.t1	RLK	B_lectin|S_locus_glycop|PAN_2|PAN_1|PAN_4|APH|ABC1|Pkinase|PK_Tyr_Ser-Thr|ABC1	Lectin-RLK
Alsspi	Alsspi_Aspi01Gene39415.t1	RLK	B_lectin|S_locus_glycop|PAN_2|PAN_1|PAN_4|APH|ABC1|Pkinase|PK_Tyr_Ser-Thr|ABC1	Lectin-RLK
Alsspi	Alsspi_Aspi01Gene39556.t1	RLK	B_lectin|S_locus_glycop|PAN_1|PAN_3|ABC1|PK_Tyr_Ser-Thr|Pkinase|ABC1	Lectin-RLK
Alsspi	Alsspi_Aspi01Gene39717.t1	RLK	PK_Tyr_Ser-Thr|Pkinase|ABC1|ABC1	other-RLK
Alsspi	Alsspi_Aspi01Gene39895.t1	RLK	B_lectin|B_lectin|S_locus_glycop|PK_Tyr_Ser-Thr|Pkinase|APH|ABC1	Lectin-RLK
Alsspi	Alsspi_Aspi01Gene39896.t1	RLK	B_lectin|B_lectin|S_locus_glycop|PK_Tyr_Ser-Thr|Pkinase|APH|ABC1	Lectin-RLK
Alsspi	Alsspi_Aspi01Gene39899.t1	RLK	B_lectin|B_lectin|S_locus_glycop|PK_Tyr_Ser-Thr|Pkinase|APH|ABC1	Lectin-RLK
Alsspi	Alsspi_Aspi01Gene39907.t1	RLK	Malectin|Malectin_like|Malectin|ABC1|PK_Tyr_Ser-Thr|Pkinase|ABC1	Malectin-RLK
Alsspi	Alsspi_Aspi01Gene39974.t1	RLK	LRRNT_2|LRR_8|LRR_4|LRR_8|LRR_4|LRR_1|LRR_8|LRR_8|LRR_1|LRR_1|LRR_8|LRR_4|LRR_8|LRR_4|LRR_1|LRR_8|LRR_4|LRR_1|LRR_4|LRR_1|LRR_8|LRR_8|LRR_4|LRR_1|LRR_4|LRR_1|LRR_8|LRR_4|LRR_1|LRR_8|LRR_1|LRR_4|LRR_1|LRR_8|LRR_1|LRR_4|LRR_1|LRR_1|LRR_1|Pkinase|PK_Tyr_Ser-Thr|ABC1|ABC1	LRR-RLK
Alsspi	Alsspi_Aspi01Gene40008.t1	RLK	Kinase-like|Pkinase|PK_Tyr_Ser-Thr|ABC1|Kdo|Kinase-like	other-RLK
Alsspi	Alsspi_Aspi01Gene40024.t1	RLK	PK_Tyr_Ser-Thr|Pkinase|ABC1|APH|ABC1|Kinase-like	other-RLK
Alsspi	Alsspi_Aspi01Gene40072.t1	RLK	LRRNT_2|LRR_4|LRR_8|LRR_5|LRR_4|LRR_1|LRR_6|LRR_8|LRR_1|LRR_4|LRR_1|LRR_6|LRR_1|LRR_6|LRR_4|LRR_8|LRR_1|LRR_5|LRR_8|LRR_1|LRR_6|LRR_4|LRR_8|LRR_1|LRR_1|LRR_8|LRR_1|LRR_4|LRR_6|LRR_1|LRR_4|LRR_8|LRR_1|LRR_6|LRR_1|LRR_8|LRR_4|LRR_6|LRR_1|LRR_4|LRR_8|LRR_1|LRR_1|LRR_4|LRR_1|LRR_8|LRR_1|LRR_1|Island|LRR_8|LRR_4|LRR_1|LRR_1|LRR_8|LRR_4|ABC1|Pkinase|PK_Tyr_Ser-Thr|ABC1	LRR-RLK
Alsspi	Alsspi_Aspi01Gene40265.t1	RLK	GUB_WAK_bind|EGF_3|Pkinase|PK_Tyr_Ser-Thr	WAK-RLK
Alsspi	Alsspi_Aspi01Gene40296.t1	RLK	LRRNT_2|LRR_8|LRR_4|LRR_1|LRR_8|LRR_4|LRR_1|LRR_1|LRR_4|LRR_1|Myc_target_1|PK_Tyr_Ser-Thr|Pkinase	LRR-RLK
Alsspi	Alsspi_Aspi01Gene40328.t1	RLK	SPARK|ABC1|Pkinase|PK_Tyr_Ser-Thr|ABC1	SPARK-RLK
Alsspi	Alsspi_Aspi01Gene40338.t1	RLK	SPARK|ABC1|PK_Tyr_Ser-Thr|Pkinase|ABC1	SPARK-RLK
Alsspi	Alsspi_Aspi01Gene40489.t1	RLP	LRRNT_2|LRR_4|LRR_1|LRR_8|LRR_6|LRR_1|LRR_6|LRR_4|LRR_1|LRR_8|LRR_1|LRR_4|LRR_1|LRR_8|LRR_1|LRR_4|LRR_1|LRR_6|LRR_8|LRR_1|LRR_4|LRR_4|LRR_1|LRR_1|LRR_8|LRR_4|LRR_1|LRR_6|LRR_4|LRR_1|LRR_1|LRR_8|LRR_4|LRR_1|LRR_6|LRR_1|LRR_8|LRR_4|LRR_1|LRR_8|LRR_6|LRR_1|RALF|LRR_4|LRR_1|LRR_8|LRR_1|LRR_6|LRR_8|LRR_4|LRR_1|LRR_6|LRR_1	LRR-RLP
Alsspi	Alsspi_Aspi01Gene40538.t1	RLK	LRR_4|LRR_1|LRR_6|LRR_8|LRR_1|LRR_4|LRR_1|LRR_4|LRR_1|LRR_8|LRR_6|LRR_1|Pkinase	LRR-RLK
Alsspi	Alsspi_Aspi01Gene40654.t1	RLK	LRRNT_2|LRR_8|LRR_4|LRR_4|LRR_1|LRR_4|LRR_1|LRR_8|LRR_4|LRR_1|LRR_4|LRR_1|LRR_8|LRR_4|LRR_1|LRR_1|LRR_8|LRR_4|LRR_4|LRR_1|LRR_4|LRR_1|LRR_8|LRR_1|LRR_4|LRR_1|LRR_8|LRR_1|LRR_8|LRR_4|LRR_1|LRR_4|LRR_1|LRR_1|LRR_8|LRR_4|LRR_1|LRR_1|Pkinase|PK_Tyr_Ser-Thr	LRR-RLK
Alsspi	Alsspi_Aspi01Gene40799.t1	RLK	LRR_8|LRR_1|LRR_1|Pkinase|PK_Tyr_Ser-Thr	LRR-RLK
Alsspi	Alsspi_Aspi01Gene40896.t1	RLP	LRRNT_2|LRR_8|LRR_4|LRR_8|LRR_4|LRR_1|LRR_8|LRR_4|LRR_1|LRR_1|LRR_8|LRR_4|LRR_1|LRR_4|LRR_1|LRR_4|LRR_1|LRR_8|LRR_4|LRR_1|LRR_4|LRR_4|LRR_1|LRR_8|LRR_1|LRR_8|LRR_4|LRR_8|LRR_1|LRR_1|LRR_1|LRR_8|LRR_8|LRR_4|LRR_1|LRR_8|LRR_1|LRR_1|LRR_8|LRR_4|LRR_4|LRR_1|LRR_1	LRR-RLP
Alsspi	Alsspi_Aspi01Gene40904.t1	RLK	GUB_WAK_bind|EGF_3|Pkinase|PK_Tyr_Ser-Thr	WAK-RLK
Alsspi	Alsspi_Aspi01Gene40928.t1	RLK	GUB_WAK_bind|EGF_3|cEGF|EGF_CA|EGF_3|Pkinase|PK_Tyr_Ser-Thr	WAK-RLK
Alsspi	Alsspi_Aspi01Gene40987.t1	RLK	LRRNT_2|LRR_8|LRR_4|LRR_4|LRR_8|LRR_1|LRR_4|LRR_1|LRR_1|LRR_8|LRR_4|LRR_1|LRR_4|LRR_8|LRR_1|LRR_1|LRR_8|LRR_4|LRR_1|LRR_4|LRR_1|LRR_4|LRR_8|LRR_1|LRR_8|LRR_1|LRR_4|LRR_8|LRR_4|LRR_8|LRR_1|LRR_4|LRR_1|LRR_4|LRR_8|LRR_1|LRR_4|LRR_1|LRR_4|LRR_1|LRR_8|LRR_1|Pkinase|PK_Tyr_Ser-Thr	LRR-RLK
Alsspi	Alsspi_Aspi01Gene41249.t1	RLK	GUB_WAK_bind|Haspin_kinase|ABC1|PK_Tyr_Ser-Thr|Pkinase|ABC1	WAK-RLK
Alsspi	Alsspi_Aspi01Gene41737.t1	RLK	LRRNT_2|LRR_8|LRR_4|LRR_1|LRR_6|LRR_8|LRR_1|LRR_6|LRR_1|LRR_8|LRR_4|LRR_1|PK_Tyr_Ser-Thr|Pkinase	LRR-RLK
Alsspi	Alsspi_Aspi01Gene41943.t1	RLK	LRRNT_2|LRR_8|LRR_4|LRR_1|LRR_1|LRR_4|LRR_8|LRR_4|LRR_6|LRR_1|LRR_4|LRR_1|LRR_1|ABC1|Pkinase|PK_Tyr_Ser-Thr|ABC1	LRR-RLK
Alsspi	Alsspi_Aspi01Gene41975.t1	RLK	B_lectin|S_locus_glycop|PAN_2|PAN_1|ABC1|Pkinase|PK_Tyr_Ser-Thr|APH|ABC1	Lectin-RLK
Alsspi	Alsspi_Aspi01Gene42225.t1	RLK	PK_Tyr_Ser-Thr|Pkinase|ABC1|Pkinase|Kinase-like|ABC1	other-RLK
Alsspi	Alsspi_Aspi01Gene42328.t1	RLP	LRR_9|LRR_1|LRR_8|LRR_4|LRR_4|LRR_1|LRR_1|LRR_8|LRR_9|LRR_4|LRR_1|LRR_4|LRR_1	LRR-RLP
Alsspi	Alsspi_Aspi01Gene42330.t1	RLK	LRRNT_2|LRR_8|LRR_4|LRR_1|LRR_8|LRR_4|LRR_1|LRR_4|LRR_1|LRR_4|LRR_1|LRR_8|LRR_4|LRR_1|LRR_4|LRR_1|LRR_8|LRR_4|LRR_1|LRR_1|LRR_8|LRR_1|LRR_8|LRR_4|LRR_4|LRR_1|LRR_1|LRR_8|LRR_4|LRR_1|LRR_8|LRR_4|LRR_1|LRR_8|LRR_4|LRR_8|LRR_4|LRR_1|LRR_4|LRR_1|LRR_1|LRR_1|LRR_8|LRR_1|LRR_4|LRR_1|LRR_1|LRR_4|LRR_8|LRR_1|LRR_4|LRR_1|LRR_8|LRR_4|LRR_1|LRR_1|LRR_8|LRR_4|LRR_1|LRR_1|ABC1|PK_Tyr_Ser-Thr|Pkinase|ABC1	LRR-RLK
Alsspi	Alsspi_Aspi01Gene42406.t1	RLK	Malectin_like|LRR_8|LRR_4|LRR_4|LRR_8|LRR_4|LRR_1|LRR_4|LRR_1|ABC1|PK_Tyr_Ser-Thr|Pkinase|Pkinase|PK_Tyr_Ser-Thr|ABC1	LRR-Mal.-RLK
Alsspi	Alsspi_Aspi01Gene42407.t1	RLK	LRRNT_2|LRR_8|LRR_4|LRR_1|LRR_1|LRR_8|LRR_4|LRR_1|LRR_1|ABC1|PK_Tyr_Ser-Thr|Pkinase|ABC1	LRR-RLK
Alsspi	Alsspi_Aspi01Gene42436.t1	RLK	ABC1|PK_Tyr_Ser-Thr|Pkinase|ABC1	other-RLK
Alsspi	Alsspi_Aspi01Gene42827.t1	RLK	B_lectin|S_locus_glycop|PAN_2|PK_Tyr_Ser-Thr|Pkinase|ABC1	Lectin-RLK
Alsspi	Alsspi_Aspi01Gene42830.t1	RLK	B_lectin|S_locus_glycop|PAN_2|Pkinase|PK_Tyr_Ser-Thr|APH	Lectin-RLK
Alsspi	Alsspi_Aspi01Gene42873.t1	RLK	LRRNT_2|LRR_8|LRR_1|LRR_4|LRR_1|LRR_8|LRR_1|LRR_8|LRR_1|LRR_1|LRR_4|LRR_8|LRR_4|LRR_8|LRR_1|LRR_4|LRR_1|PK_Tyr_Ser-Thr|Pkinase	LRR-RLK
Alsspi	Alsspi_Aspi01Gene42878.t1	RLK	gag_pre-integrs|Pkinase|PK_Tyr_Ser-Thr|Ribosomal_S18	other-RLK
Alsspi	Alsspi_Aspi01Gene42880.t1	RLK	LRRNT_2|LRR_8|LRR_1|LRR_4|LRR_1|LRR_8|LRR_1|LRR_8|LRR_1|LRR_4|LRR_1|LRR_4|LRR_8|LRR_4|LRR_4|LRR_8|LRR_1|LRR_4|LRR_1|PK_Tyr_Ser-Thr|Pkinase	LRR-RLK
Alsspi	Alsspi_Aspi01Gene42916.t1	RLP	LRR_8|LRR_4|LRR_1|LRR_4|LRR_1|LRR_4|LRR_1|LRR_8|LRR_4|LRR_1|LRR_4|LRR_1|LRR_8|LRR_4|LRR_1|LRR_4|LRR_1|LRR_8|LRR_4|LRR_1|LRR_1	LRR-RLP
Alsspi	Alsspi_Aspi01Gene42932.t1	RLK	LRRNT_2|LRR_8|LRR_4|LRR_1|LRR_8|LRR_1|LRR_8|LRR_4|LRR_1|LRR_1|LRR_8|LRR_4|LRR_1|LRR_1|LRR_4|LRR_1|LRR_8|LRR_8|LRR_4|LRR_1|LRR_8|LRR_8|LRR_1|LRR_8|LRR_4|SAM_3|LRR_1|LRR_1|LRR_1|LRR_8|LRR_4|LRR_1|LRR_4|LRR_1|Pkinase|PK_Tyr_Ser-Thr	LRR-RLK
Alsspi	Alsspi_Aspi01Gene43186.t1	RLK	ABC1|Pkinase|PK_Tyr_Ser-Thr|ABC1	other-RLK
Alsspi	Alsspi_Aspi01Gene43197.t1	RLK	Pkinase|PK_Tyr_Ser-Thr|APH|Pkinase|PK_Tyr_Ser-Thr	other-RLK
Alsspi	Alsspi_Aspi01Gene43925.t1	RLK	LRRNT_2|LRR_8|LRR_8|LRR_4|LRR_1|LRR_8|LRR_1|LRR_4|LRR_1|PK_Tyr_Ser-Thr|Pkinase	LRR-RLK
Alsspi	Alsspi_Aspi01Gene43939.t1	RLK	B_lectin|S_locus_glycop|PAN_2|PAN_1|Pkinase|PK_Tyr_Ser-Thr|Pkinase_fungal	Lectin-RLK
Alsspi	Alsspi_Aspi01Gene43940.t1	RLK	B_lectin|S_locus_glycop|PAN_2|PAN_1|Pkinase|PK_Tyr_Ser-Thr|Pkinase_fungal	Lectin-RLK
Alsspi	Alsspi_Aspi01Gene43942.t1	RLK	B_lectin|S_locus_glycop|PAN_2|PAN_1|ABC1|PK_Tyr_Ser-Thr|Pkinase|APH|ABC1|Pkinase_fungal|APH	Lectin-RLK
Alsspi	Alsspi_Aspi01Gene43948.t1	RLK	B_lectin|S_locus_glycop|B_lectin|PAN_2|PAN_1|PK_Tyr_Ser-Thr|Pkinase|Kinase-like	Lectin-RLK
Alsspi	Alsspi_Aspi01Gene44152.t1	RLK	RCC1_2|RCC1_2|RCC1_2|RCC1_2|RCC1_2|Pkinase|PK_Tyr_Ser-Thr	RCC1-RLK
Alsspi	Alsspi_Aspi01Gene44157.t1	RLK	RCC1_2|RCC1_2|RCC1_2|RCC1_2|RCC1_2|Pkinase|PK_Tyr_Ser-Thr	RCC1-RLK
Alsspi	Alsspi_Aspi01Gene44466.t1	RLK	PK_Tyr_Ser-Thr|Pkinase	other-RLK
Alsspi	Alsspi_Aspi01Gene44479.t1	RLK	Pkinase|PK_Tyr_Ser-Thr	other-RLK
Alsspi	Alsspi_Aspi01Gene44516.t1	RLK	Stress-antifung|Stress-antifung|Pkinase|Pkinase|PK_Tyr_Ser-Thr	CRR-RLK
Alsspi	Alsspi_Aspi01Gene44614.t1	RLK	Pkinase|PK_Tyr_Ser-Thr|Pkinase_fungal	other-RLK
Alsspi	Alsspi_Aspi01Gene44902.t1	RLK	Kinase-like|Pkinase|PK_Tyr_Ser-Thr|ABC1|Kinase-like|NAF	other-RLK
Alsspi	Alsspi_Aspi01Gene45056.t1	RLP	LRRNT_2|LRR_8|LRR_4|LRR_4|LRR_1|LRR_8|LRR_4|LRR_1|LRR_6|LRR_4|LRR_1|LRR_1|LRR_8|LRR_4|LRR_1|LRR_1|LRR_4|LRR_1|LRR_8|LRR_4|LRR_1|LRR_4|LRR_1|LRR_6|LRR_1|LRR_8|LRR_4|LRR_8|LRR_1|LRR_6|LRR_8|LRR_4|LRR_1|LRR_6|LRR_8|LRR_1|LRR_4|LRR_8|LRR_1|LRR_8|LRR_4|LRR_1|LRR_1|LRR_4|LRR_8|LRR_6|LRR_4|LRR_1|LRR_6|LRR_1|LRR_8|LRR_4|LRR_1|LRR_1|LRR_6|LRR_8|LRR_1|LRR_4|LRR_6|LRR_1	LRR-RLP
Alsspi	Alsspi_Aspi01Gene45105.t1	RLK	MGC-24|PK_Tyr_Ser-Thr|Pkinase|ABC1|ABC1	other-RLK
Alsspi	Alsspi_Aspi01Gene45172.t1	RLK	LRR_8|LRR_4|LRR_1|LRR_8|LRR_1|LRR_4|LRR_1|LRR_1|LRR_1|TM_ErbB1|Pkinase|PK_Tyr_Ser-Thr	LRR-RLK
Alsspi	Alsspi_Aspi01Gene45223.t1	RLK	GUB_WAK_bind|ABC1|PK_Tyr_Ser-Thr|Pkinase|ABC1	WAK-RLK
Alsspi	Alsspi_Aspi01Gene45272.t1	RLK	CYYR1|Pkinase|PK_Tyr_Ser-Thr	other-RLK
Alsspi	Alsspi_Aspi01Gene45282.t1	RLK	PK_Tyr_Ser-Thr|Pkinase	other-RLK
Alsspi	Alsspi_Aspi01Gene45290.t2	RLK	ABC1|PK_Tyr_Ser-Thr|Pkinase|ABC1	other-RLK
Alsspi	Alsspi_Aspi01Gene45339.t1	RLK	LRR_8|LRR_4|LRR_4|LRR_1|LRR_8|LRR_4|LRR_1|LRR_1|LRR_1|LRR_4|LRR_8|LRR_1|LRR_4|LRR_1|Pkinase|PK_Tyr_Ser-Thr	LRR-RLK
Alsspi	Alsspi_Aspi01Gene45660.t1	RLK	LRRNT_2|LRR_8|LRR_4|LRR_1|LRR_1|LRR_8|LRR_4|LRR_1|LRR_1|LRR_1|LRR_8|LRR_1|LRR_4|LRR_1|LRR_4|LRR_1|LRR_8|ABC1|PK_Tyr_Ser-Thr|Pkinase|ABC1	LRR-RLK
Alsspi	Alsspi_Aspi01Gene45667.t1	RLK	LRR_8|LRR_4|LRR_1|LRR_4|LRR_1|LRR_8|LRR_1|LRR_1|LRR_8|LRR_1|LRR_1|LRR_4|LRR_8|LRR_4|LRR_1|LRR_1|PK_Tyr_Ser-Thr|Pkinase	LRR-RLK
Alsspi	Alsspi_Aspi01Gene45669.t1	RLK	LRR_8|LRR_4|LRR_1|LRR_4|LRR_1|LRR_8|LRR_1|LRR_8|LRR_1|LRR_1|LRR_4|LRR_8|LRR_8|LRR_4|LRR_1|LRR_1|PK_Tyr_Ser-Thr|Pkinase	LRR-RLK
Alsspi	Alsspi_Aspi01Gene45717.t1	RLP	LRR_8|LRR_4|LRR_1|LRR_4|LRR_1|LRR_8|LRR_4|LRR_1|LRR_1|LRR_8|LRR_4|LRR_4|LRR_8|LRR_1|LRR_4|LRR_1|LRR_1	LRR-RLP
Alsspi	Alsspi_Aspi01Gene45751.t1	RLK	LRRNT_2|LRR_4|LRR_8|LRR_1|LRR_4|LRR_1|LRR_8|LRR_4|LRR_1|LRR_4|LRR_1|LRR_8|LRR_4|LRR_1|LRR_8|LRR_4|LRR_1|LRR_1|LRR_8|LRR_8|LRR_1|LRR_4|LRR_1|LRR_8|LRR_4|LRR_1|LRR_1|LRR_8|LRR_4|LRR_1|Pkinase|PK_Tyr_Ser-Thr	LRR-RLK
Alsspi	Alsspi_Aspi01Gene45784.t1	RLK	B_lectin|B_lectin|Pkinase|PK_Tyr_Ser-Thr	Lectin-RLK
Alsspi	Alsspi_Aspi01Gene45792.t1	RLK	LRRNT_2|LRR_8|LRR_1|LRR_4|LRR_4|LRR_1|LRR_8|LRR_4|LRR_1|LRR_1|LRR_1|LRR_4|LRR_8|LRR_4|LRR_4|LRR_1|LRR_4|LRR_1|LRR_1|PK_Tyr_Ser-Thr|Pkinase	LRR-RLK
Alsspi	Alsspi_Aspi01Gene45853.t1	RLK	LRRNT_2|LRR_8|LRR_4|LRR_4|LRR_1|LRR_1|LRR_8|LRR_4|LRR_1|LRR_4|LRR_1|PK_Tyr_Ser-Thr|Pkinase	LRR-RLK
Alsspi	Alsspi_Aspi01Gene45856.t1	RLK	LRRNT_2|LRR_8|LRR_4|LRR_4|LRR_1|LRR_1|LRR_8|LRR_4|LRR_1|LRR_4|LRR_1|ABC1|PK_Tyr_Ser-Thr|Pkinase	LRR-RLK
Alsspi	Alsspi_Aspi01Gene46086.t1	RLK	LysM|ABC1|PK_Tyr_Ser-Thr|Pkinase|ABC1	LysM-RLK
Alsspi	Alsspi_Aspi01Gene46150.t1	RLK	RCC1_2|RCC1_2|RCC1_2|RCC1_2|RCC1_2|RCC1_2|ABC1|Pkinase|PK_Tyr_Ser-Thr|ABC1	RCC1-RLK
Alsspi	Alsspi_Aspi01Gene46313.t1	RLK	LRRNT_2|LRR_8|LRR_8|LRR_4|LRR_8|LRR_1|LRR_4|LRR_1|LRR_8|LRR_1|LRR_4|LRR_1|LRR_1|LRR_8|LRR_4|LRR_1|LRR_1|LRR_8|LRR_1|LRR_1|LRR_8|LRR_4|LRR_1|LRR_8|LRR_8|LRR_4|LRR_1|LRR_1|LRR_4|LRR_1|LRR_8|LRR_1|LRR_4|LRR_1|LRR_8|LRR_1|LRR_1|ABC1|Pkinase|PK_Tyr_Ser-Thr|ABC1	LRR-RLK
Alsspi	Alsspi_Aspi01Gene46356.t1	RLP	LRR_8|LRR_8|LRR_4|LRR_1|LRR_1|LRR_8|LRR_1	LRR-RLP
Alsspi	Alsspi_Aspi01Gene46514.t1	RLK	LRRNT_2|LRR_4|LRR_8|LRR_1|LRR_8|LRR_1|LRR_4|LRR_1|LRR_4|LRR_1|LRR_1|LRR_8|LRR_8|LRR_4|LRR_1|LRR_4|LRR_1|LRR_6|LRR_8|LRR_4|LRR_1|LRR_4|LRR_1|LRR_1|LRR_8|LRR_4|LRR_1|LRR_1|LRR_8|LRR_4|LRR_1|LRR_6|LRR_1|LRR_4|LRR_8|LRR_6|LRR_8|LRR_1|LRR_4|LRR_1|LRR_6|LRR_1|LRR_1|LRR_8|LRR_4|LRR_4|LRR_1|Pkinase|PK_Tyr_Ser-Thr	LRR-RLK
Alsspi	Alsspi_Aspi01Gene46556.t1	RLK	ABC1|Pkinase|PK_Tyr_Ser-Thr|APH|ABC1|APH	other-RLK
Alsspi	Alsspi_Aspi01Gene46651.t1	RLK	PK_Tyr_Ser-Thr|Pkinase|ArsB|CitMHS|NhaB|ArsB|CitMHS	other-RLK
Alsspi	Alsspi_Aspi01Gene46701.t1	RLK	LRRNT_2|LRR_8|LRR_1|LRR_4|LRR_1|LRR_8|LRR_1|LRR_4|LRR_1|LRR_8|LRR_4|LRR_1|LRR_8|LRR_1|LRR_4|LRR_1|LRR_8|LRR_4|LRR_1|LRR_1|LRR_8|LRR_1|LRR_8|LRR_4|LRR_1|LRR_1|LRR_8|LRR_4|LRR_1|Pkinase|PK_Tyr_Ser-Thr|Haspin_kinase	LRR-RLK
Alsspi	Alsspi_Aspi01Gene46759.t1	RLK	PK_Tyr_Ser-Thr|Pkinase	other-RLK
Alsspi	Alsspi_Aspi01Gene47031.t1	RLK	B_lectin|PAN_1|PAN_2|DUF5316|Pkinase|PK_Tyr_Ser-Thr	Lectin-RLK
Alsspi	Alsspi_Aspi01Gene47207.t1	RLK	LRRNT_2|LRR_8|LRR_4|LRR_8|LRR_4|LRR_1|LRR_4|LRR_1|LRR_8|LRR_4|LRR_1|LRR_8|LRR_4|LRR_1|LRR_4|LRR_1|LRR_8|LRR_1|LRR_4|LRR_1|LRR_8|LRR_1|LRR_4|LRR_4|LRR_1|LRR_8|LRR_4|LRR_1|LRR_4|LRR_1|LRR_1|LRR_8|LRR_4|LRR_1|LRR_1|LRR_8|LRR_4|LRR_1|PK_Tyr_Ser-Thr|Pkinase	LRR-RLK
Alsspi	Alsspi_Aspi01Gene47464.t1	RLK	LRRNT_2|LRR_4|LRR_8|LRR_4|LRR_1|LRR_1|LRR_6|LRR_4|LRR_1|LRR_8|LRR_1|LRR_4|LRR_1|LRR_8|LRR_4|LRR_1|LRR_4|LRR_1|LRR_8|LRR_6|LRR_1|LRR_4|LRR_1|LRR_8|LRR_1|LRR_1|LRR_8|LRR_4|LRR_1|LRR_8|LRR_4|LRR_6|LRR_1|LRR_4|LRR_1|LRR_8|LRR_4|LRR_1|LRR_6|LRR_4|LRR_1|LRR_8|LRR_1|Pkinase|PK_Tyr_Ser-Thr	LRR-RLK
Alsspi	Alsspi_Aspi01Gene47467.t1	RLK	LRR_4|LRR_8|LRR_6|LRR_1|LRR_4|LRR_1|LRR_8|LRR_1|LRR_1|LRR_8|LRR_4|LRR_1|LRR_1|LRR_8|LRR_4|LRR_6|LRR_1|LRR_4|LRR_1|LRR_8|LRR_8|LRR_1|LRR_6|LRR_4|LRR_1|LRR_1|PK_Tyr_Ser-Thr|Pkinase|Pkinase|PK_Tyr_Ser-Thr	LRR-RLK
Alsspi	Alsspi_Aspi01Gene47638.t1	RLK	LRRNT_2|LRR_4|LRR_8|LRR_1|LRR_6|LRR_4|LRR_1|LRR_8|LRR_4|LRR_1|LRR_1|LRR_8|LRR_4|LRR_1|LRR_6|LRR_8|LRR_1|LRR_4|LRR_1|LRR_1|LRR_8|LRR_8|LRR_4|LRR_1|LRR_8|LRR_4|LRR_6|LRR_1|LRR_8|LRR_1|LRR_4|LRR_1|LRR_4|LRR_1|LRR_8|LRR_4|LRR_1|LRR_4|LRR_1|LRR_4|LRR_8|LRR_6|LRR_1|LRR_4|LRR_1|LRR_6|LRR_1|PK_Tyr_Ser-Thr|Pkinase|Pkinase|PK_Tyr_Ser-Thr	LRR-RLK
Alsspi	Alsspi_Aspi01Gene47735.t1	RLK	LRRNT_2|LRR_8|LRR_1|LRR_8|LRR_4|LRR_1|LRR_4|LRR_1|Pkinase|PK_Tyr_Ser-Thr|APH|ABC1	LRR-RLK
Alsspi	Alsspi_Aspi01Gene47740.t1	RLK	LRRNT_2|LRR_8|LRR_6|LRR_4|LRR_1|LRR_1|LRR_8|LRR_1|LRR_4|LRR_1|Pkinase|PK_Tyr_Ser-Thr|APH	LRR-RLK
Alsspi	Alsspi_Aspi01Gene47878.t1	RLK	PK_Tyr_Ser-Thr|Pkinase|ABC1|ABC1|Haspin_kinase	other-RLK
Alsspi	Alsspi_Aspi01Gene48103.t1	RLK	LRR_8|LRR_4|LRR_1|LRR_1|LRR_8|LRR_4|LRR_6|LRR_6|LRR_1|ABC1|Pkinase|PK_Tyr_Ser-Thr	LRR-RLK
Alsspi	Alsspi_Aspi01Gene48150.t1	RLK	LRRNT_2|LRR_8|LRR_4|LRR_4|LRR_1|LRR_8|LRR_1|LRR_4|LRR_1|LRR_8|LRR_1|LRR_4|LRR_1|LRR_1|LRR_8|LRR_4|LRR_1|LRR_4|LRR_1|LRR_8|LRR_4|LRR_1|LRR_8|LRR_4|LRR_8|LRR_4|LRR_1|LRR_8|LRR_1|LRR_4|LRR_1|LRR_8|LRR_1|LRR_8|LRR_4|LRR_1|LRR_4|LRR_1|LRR_1|LRR_8|LRR_8|LRR_1|LRR_8|LRR_1|LRR_4|ABC1|PK_Tyr_Ser-Thr|Pkinase|ABC1	LRR-RLK
Alsspi	Alsspi_Aspi01Gene48154.t1	RLP	LRRNT_2|LRR_8|LRR_4|LRR_8|LRR_4|LRR_1|LRR_8|LRR_1|LRR_4|LRR_1|LRR_8|LRR_1|LRR_4|LRR_1|LRR_1|LRR_8|LRR_4|LRR_1|LRR_4|LRR_1|LRR_8|LRR_4|LRR_1|LRR_8|LRR_4|LRR_4|LRR_1|LRR_8|LRR_1|LRR_4|LRR_1|LRR_8|LRR_1|LRR_8|LRR_4|LRR_1|LRR_4|LRR_1|LRR_1|LRR_8|LRR_1|LRR_8|LRR_1|LRR_4|LRR_1	LRR-RLP
Alsspi	Alsspi_Aspi01Gene48163.t1	RLK	LRR_8|LRR_4|LRR_1|LRR_4|LRR_1|LRR_8|LRR_4|LRR_1|LRR_4|LRR_1|LRR_8|LRR_8|LRR_1|LRR_4|LRR_6|FNIP|LRR_1|LRR_8|LRR_4|LRR_1|LRR_8|LRR_4|LRR_1|FNIP|LRR_1|LRR_8|LRR_6|LRR_4|LRR_1|LRR_6|PK_Tyr_Ser-Thr|Pkinase	LRR-RLK
Alsspi	Alsspi_Aspi01Gene48205.t1	RLK	B_lectin|B_lectin|S_locus_glycop|PAN_2|PAN_1|PK_Tyr_Ser-Thr|Pkinase	Lectin-RLK
Alsspi	Alsspi_Aspi01Gene48206.t1	RLK	B_lectin|B_lectin|S_locus_glycop|PAN_2|PAN_1|PK_Tyr_Ser-Thr|Pkinase	Lectin-RLK
Alsspi	Alsspi_Aspi01Gene48211.t1	RLK	B_lectin|B_lectin|S_locus_glycop|PAN_2|PAN_1|PK_Tyr_Ser-Thr|Pkinase|ABC1	Lectin-RLK
Alsspi	Alsspi_Aspi01Gene48215.t1	RLK	B_lectin|B_lectin|S_locus_glycop|PAN_2|PAN_1|PK_Tyr_Ser-Thr|Pkinase	Lectin-RLK
Alsspi	Alsspi_Aspi01Gene48218.t1	RLK	B_lectin|B_lectin|S_locus_glycop|PAN_2|PAN_1|PK_Tyr_Ser-Thr|Pkinase|ABC1	Lectin-RLK
Alsspi	Alsspi_Aspi01Gene48359.t1	RLK	LRRNT_2|LRR_4|LRR_8|LRR_4|LRR_1|LRR_1|LRR_4|LRR_1|LRR_8|LRR_8|LRR_1|LRR_8|LRR_4|LRR_1|LRR_1|LRR_1|LRR_4|LRR_8|LRR_4|LRR_1|LRR_1|LRR_8|LRR_4|LRR_1|LRR_1|LRR_8|LRR_4|LRR_1|LRR_8|LRR_8|LRR_4|LRR_1|LRR_1|LRR_8|LRR_4|LRR_1|LRR_1|LRR_8|LRR_4|LRR_1|LRR_1|LRR_4|LRR_1|LRR_8|LRR_8|LRR_4|LRR_1|LRR_8|LRR_1|LRR_4|LRR_1|LRR_4|LRR_1|LRR_8|LRR_4|LRR_1|LRR_4|LRR_1|LRR_8|LRR_1|LRR_4|LRR_1|LRR_1|LRR_8|LRR_1|LRR_4|P…	LRR-RLK
Alsspi	Alsspi_Aspi01Gene48363.t1	RLK	LRR_8|LRR_4|LRR_1|LRR_1|LRR_4|LRR_8|LRR_4|LRR_1|LRR_4|LRR_1|LRR_8|LRR_4|LRR_1|LRR_1|LRR_8|LRR_4|LRR_1|LRR_8|LRR_4|LRR_1|LRR_8|LRR_1|LRR_4|LRR_1|LRR_4|LRR_1|LRR_8|LRR_1|LRR_4|LRR_1|LRR_8|LRR_1|LRR_1|LRR_4|LRR_1|LRR_8|LRR_1|LRR_4|Pkinase|PK_Tyr_Ser-Thr	LRR-RLK
Alsspi	Alsspi_Aspi01Gene48368.t1	RLK	LRR_8|LRR_4|LRR_1|LRR_1|LRR_8|LRR_4|LRR_1|LRR_1|LRR_1|TM_ErbB1|Pkinase|PK_Tyr_Ser-Thr	LRR-RLK
Alsspi	Alsspi_Aspi01Gene48437.t1	RLK	B_lectin|S_locus_glycop|PAN_2|Pkinase|PK_Tyr_Ser-Thr|ABC1	Lectin-RLK
Alsspi	Alsspi_Aspi01Gene48919.t1	RLK	GUB_WAK_bind|ABC1|PK_Tyr_Ser-Thr|Pkinase|ABC1	WAK-RLK
Alsspi	Alsspi_Aspi01Gene49059.t2	RLK	RVT_2|ABC1|PK_Tyr_Ser-Thr|Pkinase|ABC1	other-RLK
Alsspi	Alsspi_Aspi01Gene49114.t1	RLK	LRRNT_2|LRR_8|LRR_4|LRR_6|LRR_8|LRR_1|LRR_4|LRR_1|LRR_1|LRR_8|LRR_1|LRR_4|LRR_1|LRR_8|LRR_6|LRR_1|LRR_5|LRR_1|LRR_4|LRR_6|LRR_1|LRR_5|LRR_8|LRR_6|LRR_4|LRR_1|LRR_8|LRR_4|LRR_1|LRR_8|LRR_1|LRR_4|LRR_1|LRR_8|LRR_4|LRR_1|LRR_1|LRR_4|LRR_1|LRR_8|LRR_1|Island|LRR_8|LRR_6|LRR_4|LRR_1|LRR_1|LRR_8|LRR_4|LRR_1|ABC1|Pkinase|PK_Tyr_Ser-Thr|ABC1	LRR-RLK
Alsspi	Alsspi_Aspi01Gene49515.t3	RLK	PK_Tyr_Ser-Thr|Pkinase|PK_Tyr_Ser-Thr	other-RLK
Alsspi	Alsspi_Aspi01Gene49631.t1	RLP	F-box_5|F-box|F-box-like|LRR_4|LRR_6|LRR_6|LRR_6	LRR-RLP
Alsspi	Alsspi_Aspi01Gene49682.t1	RLK	Pkinase|PK_Tyr_Ser-Thr	other-RLK
Alsspi	Alsspi_Aspi01Gene49683.t1	RLK	Pkinase|PK_Tyr_Ser-Thr	other-RLK
Alsspi	Alsspi_Aspi01Gene49699.t1	RLK	Lectin_legB|Bact_lectin|PK_Tyr_Ser-Thr|Pkinase	Lectin-RLK
Alsspi	Alsspi_Aspi01Gene49703.t1	RLK	Lectin_legB|Bact_lectin|PK_Tyr_Ser-Thr|Pkinase	Lectin-RLK
Alsspi	Alsspi_Aspi01Gene49889.t1	RLK	LRRNT_2|LRR_8|LRR_4|LRR_1|LRR_8|LRR_1|LRR_1|LRR_4|LRR_1|Pkinase|PK_Tyr_Ser-Thr	LRR-RLK
Alsspi	Alsspi_Aspi01Gene49994.t1	RLK	LRR_8|LRR_4|LRR_1|LRR_1|LRR_8|LRR_4|LRR_8|LRR_1|LRR_4|LRR_1|LRR_1|Pkinase|PK_Tyr_Ser-Thr	LRR-RLK
Alsspi	Alsspi_Aspi01Gene50063.t1	RLK	LRRNT_2|LRR_8|LRR_4|LRR_1|LRR_1|LRR_4|LRR_1|LRR_8|LRR_1|LRR_1|LRR_8|LRR_1|LRR_4|LRR_1|LRR_1|LRR_8|LRR_4|LRR_1|LRR_4|LRR_1|LRR_8|LRR_1|DUF5612|LRR_4|LRR_1|LRR_8|LRR_1|LRR_8|LRR_4|LRR_1|LRR_1|LRR_8|LRR_4|LRR_1|LRR_1|LRR_8|LRR_4|LRR_1|LRR_1|LRR_8|LRR_1|LRR_4|LRR_1|LRR_1|LRR_8|LRR_4|LRR_1|LRR_1|LRR_8|LRR_4|LRR_1|LRR_1|Pkinase|PK_Tyr_Ser-Thr	LRR-RLK
Alsspi	Alsspi_Aspi01Gene50339.t1	RLK	LRRNT_2|LRR_8|LRR_4|LRR_1|LRR_4|LRR_1|LRR_8|LRR_1|LRR_4|LRR_1|ABC1|Pkinase|PK_Tyr_Ser-Thr	LRR-RLK
Alsspi	Alsspi_Aspi01Gene50392.t1	RLK	PK_Tyr_Ser-Thr|Pkinase	other-RLK
Alsspi	Alsspi_Aspi01Gene50399.t1	RLK	PK_Tyr_Ser-Thr|Pkinase	other-RLK
Alsspi	Alsspi_Aspi01Gene50402.t1	RLK	LysM|LysM|Hist_deacetyl|Hist_deacetyl|PK_Tyr_Ser-Thr|Pkinase	LysM-RLK
Alsspi	Alsspi_Aspi01Gene50403.t1	RLK	LysM|LysM|LysM|PK_Tyr_Ser-Thr|Pkinase	LysM-RLK
Alsspi	Alsspi_Aspi01Gene50465.t1	RLK	LRRNT_2|LRR_8|LRR_4|LRR_1|LRR_1|LRR_4|LRR_1|LRR_8|LRR_4|LRR_1|LRR_1|LRR_8|LRR_4|LRR_1|LRR_1|LRR_4|LRR_1|LRR_8|LRR_1|LRR_4|LRR_1|LRR_1|LRR_1|LRR_8|LRR_4|LRR_4|LRR_4|LRR_1|LRR_8|LRR_4|LRR_1|LRR_8|LRR_1|LRR_4|LRR_1|LRR_8|LRR_1|LRR_1|Pkinase|PK_Tyr_Ser-Thr|AGT	LRR-RLK
Alsspi	Alsspi_Aspi01Gene50573.t1	RLP	LRRNT_2|LRR_8|LRR_1|LRR_4|LRR_4|LRR_1|LRR_8|LRR_4|LRR_1|LRR_4|LRR_1|LRR_1	LRR-RLP
Alsspi	Alsspi_Aspi01Gene50603.t1	RLK	LRR_8|LRR_4|LRR_1|LRR_1|LRR_4|LRR_8|LRR_4|LRR_1|LRR_4|LRR_1|LRR_8|LRR_8|LRR_1|LRR_4|LRR_8|LRR_4|LRR_1|LRR_8|ABC1|PK_Tyr_Ser-Thr|Pkinase|ABC1	LRR-RLK
Alsspi	Alsspi_Aspi01Gene50701.t1	RLK	LRRNT_2|LRR_8|LRR_4|LRR_1|LRR_1|LRR_8|LRR_1|LRR_4|LRR_1|LRR_4|LRR_1|LRR_8|LRR_4|LRR_1|LRR_1|LRR_4|LRR_8|LRR_1|LRR_1|LRR_4|LRR_1|LRR_8|LRR_1|LRR_8|LRR_1|LRR_4|LRR_4|LRR_1|LRR_1|LRR_4|LRR_8|LRR_4|LRR_1|LRR_4|LRR_1|LRR_8|LRR_6|LRR_4|LRR_1|LRR_1|LRR_6|LRR_4|LRR_1|LRR_8|LRR_8|LRR_1|LRR_6|LRR_6|LRR_4|LRR_1|LRR_8|LRR_1|Pkinase|PK_Tyr_Ser-Thr	LRR-RLK
Alsspi	Alsspi_Aspi01Gene51049.t1	RLK	Pkinase|PK_Tyr_Ser-Thr|Kdo|Kinase-like|ABC1|NAF	other-RLK
Alsspi	Alsspi_Aspi01Gene51074.t1	RLK	PK_Tyr_Ser-Thr|Pkinase|ABC1|ABC1	other-RLK
Alsspi	Alsspi_Aspi01Gene51233.t1	RLK	SPARK|ABC1|Pkinase|PK_Tyr_Ser-Thr|ABC1	SPARK-RLK
Alsspi	Alsspi_Aspi01Gene51240.t1	RLK	SPARK|ABC1|Kdo|PK_Tyr_Ser-Thr|Pkinase|ABC1	SPARK-RLK
Alsspi	Alsspi_Aspi01Gene51332.t1	RLP	LRRNT_2|LRR_8|LRR_6|LRR_4|LRR_1|LRR_6|LRR_1|LRR_4|LRR_8|LRR_4|LRR_6|LRR_1|LRR_6|LRR_8|LRR_4|LRR_1|LRR_6|LRR_4|LRR_1|LRR_1|LRR_8|LRR_4|LRR_1|LRR_6|LRR_1|LRR_8|LRR_4|LRR_1|LRR_6|LRR_1|LRR_8|LRR_4|LRR_1|LRR_4|LRR_1|LRR_1|LRR_8|LRR_4|LRR_1|LRR_8|LRR_1|LRR_4|LRR_1|LRR_1|LRR_8|LRR_1|LRR_4|LRR_4|LRR_1|LRR_8|LRR_4|LRR_4|LRR_1|LRR_4|LRR_1|LRR_8|LRR_4|LRR_1|LRR_1|LRR_8|LRR_4|LRR_6|LRR_1|LRR_8|LRR_1|LRR_6|L…	LRR-RLP
Alsspi	Alsspi_Aspi01Gene51338.t1	RLP	LRR_8|LRR_4|LRR_1|LRR_8|LRR_6|LRR_1|LRR_4|LRR_8|LRR_8|LRR_1|LRR_6|LRR_4|LRR_8|LRR_1|LRR_6|LRR_4|LRR_1|LRR_4|LRR_1|LRR_8|LRR_1|LRR_4|LRR_6|LRR_4|LRR_6|LRR_4|LRR_8|LRR_1|LRR_1|LRR_4|LRR_6|LRR_6|LRR_1	LRR-RLP
Alsspi	Alsspi_Aspi01Gene51347.t1	RLP	LRRNT_2|LRR_8|LRR_4|LRR_1|LRR_4|LRR_8|LRR_1|LRR_8|LRR_4|LRR_1|LRR_1|LRR_4|LRR_1|LRR_8|LRR_1|LRR_4|LRR_8|LRR_4|LRR_1|LRR_8|LRR_4|LRR_1|LRR_1|LRR_4|LRR_1|LRR_8|LRR_1|LRR_8|LRR_1|LRR_1|LRR_8|LRR_1|LRR_8|LRR_4|LRR_1|LRR_8|LRR_1|LRR_4|LRR_1|LRR_1|LRR_8|LRR_4|LRR_1|LRR_1|LRR_8|LRR_4|LRR_1|LRR_1|LRR_8|LRR_1|LRR_4|LRR_1	LRR-RLP
Alsspi	Alsspi_Aspi01Gene51658.t1	RLK	B_lectin|S_locus_glycop|PAN_2|PAN_4|ABC1|Pkinase|PK_Tyr_Ser-Thr|PIP49_C|ABC1	Lectin-RLK
Alsspi	Alsspi_Aspi01Gene51660.t1	RLK	B_lectin|B_lectin|S_locus_glycop|PAN_2|ABC1|Pkinase|PK_Tyr_Ser-Thr|PIP49_C|ABC1	Lectin-RLK
Alsspi	Alsspi_Aspi01Gene51814.t1	RLK	LRRNT_2|LRR_8|LRR_4|LRR_4|LRR_1|LRR_4|LRR_1|LRR_8|LRR_4|LRR_1|LRR_1|LRR_8|LRR_4|LRR_1|LRR_4|LRR_1|LRR_4|LRR_1|LRR_8|LRR_4|LRR_1|LRR_4|LRR_4|LRR_1|LRR_8|LRR_4|LRR_1|LRR_4|LRR_1|LRR_1|LRR_8|LRR_4|LRR_1|LRR_1|LRR_4|LRR_8|LRR_4|LRR_1|LRR_1|LRR_8|LRR_4|LRR_1|LRR_8|LRR_4|LRR_1|LRR_1|LRR_8|LRR_4|LRR_1|LRR_1|LRR_8|LRR_4|LRR_4|LRR_1|LRR_1|Pkinase|PK_Tyr_Ser-Thr	LRR-RLK
Alsspi	Alsspi_Aspi01Gene51824.t1	RLP	LRR_8|LRR_1|LRR_4|LRR_8|LRR_4|LRR_1|LRR_6|LRR_1|LRR_4|LRR_1	LRR-RLP
Alsspi	Alsspi_Aspi01Gene51836.t1	RLP	LRRNT_2|LRR_4|LRR_8|LRR_4|LRR_1|LRR_8|LRR_4|LRR_1|LRR_1|LRR_4|LRR_8|LRR_1|LRR_4|LRR_1|LRR_8|LRR_4|LRR_1|LRR_4|LRR_1|LRR_4|LRR_1|LRR_8|LRR_8|LRR_4|LRR_1|LRR_1|LRR_8|LRR_8|LRR_4|LRR_1|LRR_8|LRR_1|LRR_8|LRR_4|LRR_1|LRR_8|LRR_1|LRR_8|LRR_4|LRR_1|LRR_1|LRR_8|LRR_1|LRR_8|LRR_4|LRR_1|LRR_1|LRR_1	LRR-RLP
Alsspi	Alsspi_Aspi01Gene51840.t1	RLP	LRRNT_2|LRR_4|LRR_8|LRR_4|LRR_1|LRR_8|LRR_8|LRR_4|LRR_1|LRR_8|LRR_4|LRR_1|LRR_8|LRR_1|LRR_4|LRR_1|LRR_8|LRR_4|LRR_1|LRR_4|LRR_1|LRR_8|LRR_4|LRR_1|LRR_8|LRR_8|LRR_4|LRR_1|LRR_1|LRR_8|LRR_4|LRR_1|LRR_1|LRR_8|LRR_8|LRR_4|LRR_1|LRR_8|LRR_1|LRR_8|LRR_4|LRR_1|LRR_1|LRR_8|LRR_1|LRR_8|LRR_4|LRR_1|LRR_1|LRR_1	LRR-RLP
Alsspi	Alsspi_Aspi01Gene51871.t1	RLK	LRRNT_2|LRR_1|LRR_4|LRR_8|LRR_4|LRR_1|LRR_4|LRR_1|LRR_8|LRR_1|LRR_4|LRR_1|LRR_8|LRR_4|LRR_1|LRR_1|LRR_8|LRR_6|LRR_4|LRR_1|LRR_4|LRR_8|LRR_1|LRR_1|LRR_8|LRR_1|LRR_6|LRR_8|LRR_4|LRR_1|LRR_1|LRR_4|LRR_8|LRR_8|LRR_4|LRR_1|LRR_8|LRR_4|LRR_1|LRR_6|LRR_8|LRR_4|LRR_1|LRR_6|LRR_1|Pkinase|PK_Tyr_Ser-Thr	LRR-RLK
Alsspi	Alsspi_Aspi01Gene52008.t1	RLK	Lectin_legB|ABC1|PK_Tyr_Ser-Thr|Pkinase|ABC1	Lectin-RLK
Alsspi	Alsspi_Aspi01Gene52012.t1	RLK	Lectin_legB|ABC1|Pkinase|PK_Tyr_Ser-Thr|ABC1	Lectin-RLK
Alsspi	Alsspi_Aspi01Gene52017.t1	RLK	Lectin_legB|ABC1|PK_Tyr_Ser-Thr|Pkinase|ABC1	Lectin-RLK
Alsspi	Alsspi_Aspi01Gene52024.t1	RLK	Lectin_legB|ABC1|Pkinase|PK_Tyr_Ser-Thr|PK_Tyr_Ser-Thr|Pkinase|ABC1	Lectin-RLK
Alsspi	Alsspi_Aspi01Gene52030.t1	RLK	Lectin_legB|ABC1|Pkinase|PK_Tyr_Ser-Thr|ABC1	Lectin-RLK
Alsspi	Alsspi_Aspi01Gene52182.t1	RLK	B_lectin|S_locus_glycop|PAN_2|PAN_1|Pkinase|PK_Tyr_Ser-Thr	Lectin-RLK
Alsspi	Alsspi_Aspi01Gene52183.t1	RLK	B_lectin|S_locus_glycop|PAN_2|PAN_1|Pkinase|PK_Tyr_Ser-Thr	Lectin-RLK
Alsspi	Alsspi_Aspi01Gene52187.t1	RLK	B_lectin|S_locus_glycop|PAN_2|PAN_1|DUF6479|ABC1|Pkinase|PK_Tyr_Ser-Thr|ABC1	Lectin-RLK
Alsspi	Alsspi_Aspi01Gene52188.t1	RLK	B_lectin|S_locus_glycop|PAN_2|PAN_1|DUF6479|ABC1|Pkinase|PK_Tyr_Ser-Thr|ABC1	Lectin-RLK
Alsspi	Alsspi_Aspi01Gene52192.t1	RLK	APH|Pkinase|PK_Tyr_Ser-Thr	other-RLK
Alsspi	Alsspi_Aspi01Gene52193.t1	RLK	B_lectin|S_locus_glycop|PAN_2|PAN_1|Pkinase|PK_Tyr_Ser-Thr	Lectin-RLK
Alsspi	Alsspi_Aspi01Gene52194.t1	RLK	B_lectin|S_locus_glycop|PAN_2|PAN_1|Pkinase|PK_Tyr_Ser-Thr	Lectin-RLK
Alsspi	Alsspi_Aspi01Gene52195.t1	RLK	B_lectin|S_locus_glycop|EB|PAN_2|PAN_1|DUF4219|Retrotran_gag_2|zf-CCHC|gag_pre-integrs|rve|rve_3|RVT_2|Pkinase|PK_Tyr_Ser-Thr	Lectin-RLK
Alsspi	Alsspi_Aspi01Gene52197.t1	RLK	B_lectin|S_locus_glycop|PAN_2|PAN_1|DUF6479|ABC1|Pkinase|PK_Tyr_Ser-Thr|PIP49_C|ABC1	Lectin-RLK
Alsspi	Alsspi_Aspi01Gene52200.t1	RLK	B_lectin|ABC1|Pkinase|PK_Tyr_Ser-Thr|APH|ABC1	Lectin-RLK
Alsspi	Alsspi_Aspi01Gene52204.t1	RLK	B_lectin|S_locus_glycop|PAN_1|PAN_2|ABC1|Pkinase|PK_Tyr_Ser-Thr|PIP49_C|ABC1	Lectin-RLK
Alsspi	Alsspi_Aspi01Gene52227.t1	RLK	B_lectin|S_locus_glycop|PAN_1|PAN_3|ABC1|Pkinase|PK_Tyr_Ser-Thr|ABC1	Lectin-RLK
Alsspi	Alsspi_Aspi01Gene52625.t1	RLP	LRR_8|LRR_8|LRR_4|LRR_1|LRR_1|LRR_4|LRR_1|LRR_8|LRR_4|LRR_1|LRR_1|LRR_8|LRR_4|LRR_1|LRR_1|LRR_8|LRR_4|LRR_1|LRR_4|LRR_1	LRR-RLP
Alsspi	Alsspi_Aspi01Gene52834.t1	RLP	LRR_8|LRR_4|LRR_1|LRR_1|LRR_8|LRR_4|LRR_4|LRR_1|LRR_4|LRR_1|LRR_1|TM_ErbB1|PALP	LRR-RLP
Alsspi	Alsspi_Aspi01Gene52899.t1	RLK	LRRNT_2|LRR_8|LRR_4|LRR_1|LRR_1|LRR_8|LRR_4|LRR_1|LRR_4|LRR_1|LRR_1|PK_Tyr_Ser-Thr|Pkinase	LRR-RLK
Alsspi	Alsspi_Aspi01Gene53134.t1	RLP	LRR_8|LRR_4|LRR_1|LRR_1|LRR_8|LRR_4|LRR_1|LRR_1|LRR_1|TM_ErbB1|PALP	LRR-RLP
Alsspi	Alsspi_Aspi01Gene53259.t1	RLK	LRRNT_2|LRR_8|LRR_8|LRR_8|LRR_4|LRR_1|LRR_8|LRRNT_2|LRR_8|LRR_4|LRR_1|LRR_1|ABC1|PK_Tyr_Ser-Thr|Pkinase|ABC1	LRR-RLK
Alsspi	Alsspi_Aspi01Gene53727.t1	RLK	LRRNT_2|LRR_8|LRR_4|LRR_6|LRR_8|LRR_1|LRR_6|LRR_4|LRR_1|LRR_8|LRR_1|LRR_8|LRR_4|LRR_6|LRR_1|LRR_8|LRR_4|LRR_8|LRR_1|LRR_8|LRR_4|LRR_4|LRR_1|LRR_8|LRR_4|LRR_1|LRR_4|LRR_8|LRR_4|LRR_6|LRR_1|LRR_8|LRR_4|LRR_1|LRR_8|LRR_4|LRR_1|LRR_4|LRR_8|LRR_6|LRR_4|LRR_1|ABC1|Pkinase|PK_Tyr_Ser-Thr|ABC1|Pkinase_fungal	LRR-RLK
Alsspi	Alsspi_Aspi01Gene53755.t1	RLK	LRRNT_2|LRR_8|LRR_4|LRR_4|LRR_1|LRR_6|LRR_1|LRR_8|LRR_4|LRR_1|LRR_8|LRR_4|LRR_8|LRR_8|LRR_4|LRR_1|LRR_1|LRR_8|LRR_8|LRR_4|LRR_6|LRR_1|LRR_8|LRR_4|LRR_1|LRR_8|LRR_4|LRR_1|SAM_3|LRR_4|LRR_1|LRR_8|LRR_4|LRR_1|LRR_4|LRR_1|LRR_1|ABC1|Pkinase|PK_Tyr_Ser-Thr|ABC1	LRR-RLK
Alsspi	Alsspi_Aspi01Gene53762.t1	RLK	LRR_8|LRR_4|LRR_8|LRR_1|LRR_4|LRR_8|LRR_1|LRR_8|LRR_4|LRR_1|LRR_8|LRR_4|LRR_1|LRR_8|LRR_4|LRR_1|LRR_1|PK_Tyr_Ser-Thr|Pkinase	LRR-RLK
Alsspi	Alsspi_Aspi01Gene53974.t1	RLK	Pkinase	other-RLK
Alsspi	Alsspi_Aspi01Gene54135.t1	RLK	LRRNT_2|LRR_8|LRR_4|LRR_1|LRR_8|LRR_4|LRR_1|LRR_4|LRR_1|LRR_8|LRR_4|LRR_1|LRR_8|LRR_8|LRR_4|LRR_1|LRR_8|LRR_8|LRR_4|LRR_1|LRR_8|LRR_1|LRR_8|LRR_4|LRR_1|LRR_1|LRR_1|LRR_8|LRR_4|LRR_4|LRR_1|LRR_4|LRR_1|LRR_8|LRR_4|LRR_1|LRR_1|LRR_1|LRR_4|LRR_8|LRR_4|LRR_1|LRR_1|LRR_8|LRR_4|LRR_4|LRR_1|LRR_1|LRR_8|LRR_4|LRR_1|LRR_1|LRR_8|LRR_1|LRR_8|LRR_1|LRR_8|LRR_8|LRR_4|LRR_1|LRR_1|ABC1|Pkinase|PK_Tyr_Ser-Thr|ABC1	LRR-RLK
Alsspi	Alsspi_Aspi01Gene54137.t1	RLK	LRRNT_2|LRR_8|LRR_4|LRR_6|LRR_4|LRR_1|LRR_8|LRR_4|LRR_1|LRR_4|LRR_1|LRR_8|LRR_8|LRR_1|LRR_8|LRR_4|LRR_1|LRR_8|LRR_8|LRR_4|LRR_1|LRR_8|LRR_1|LRR_8|LRR_4|LRR_1|LRR_1|LRR_1|LRR_8|LRR_4|LRR_4|LRR_1|LRR_4|LRR_1|LRR_8|LRR_4|LRR_1|LRR_1|LRR_1|LRR_4|LRR_8|LRR_4|LRR_1|LRR_6|LRR_1|LRR_8|LRR_4|LRR_4|LRR_1|LRR_1|LRR_8|LRR_4|LRR_1|LRR_1|LRR_1|LRR_8|LRR_1|LRR_6|LRR_8|LRR_4|LRR_1|LRR_1|ABC1|Pkinase|PK_Tyr_Ser-T…	LRR-RLK
Alsspi	Alsspi_Aspi01Gene54367.t1	RLK	B_lectin|S_locus_glycop|PAN_2|PK_Tyr_Ser-Thr|Pkinase	Lectin-RLK
Alsspi	Alsspi_Aspi01Gene54368.t1	RLK	B_lectin|S_locus_glycop|PAN_1|PK_Tyr_Ser-Thr|Pkinase	Lectin-RLK
Alsspi	Alsspi_Aspi01Gene54379.t1	RLK	Bact_lectin|Lectin_legB|Pkinase|PK_Tyr_Ser-Thr	Lectin-RLK
Alsspi	Alsspi_Aspi01Gene54383.t1	RLK	B_lectin|S_locus_glycop|PAN_1|APH|Pkinase|PK_Tyr_Ser-Thr	Lectin-RLK
Alsspi	Alsspi_Aspi01Gene54384.t1	RLK	B_lectin|S_locus_glycop|PAN_1|APH|Pkinase|PK_Tyr_Ser-Thr	Lectin-RLK
Alsspi	Alsspi_Aspi01Gene54387.t1	RLK	Lectin_legB|Bact_lectin|PK_Tyr_Ser-Thr|Pkinase	Lectin-RLK
Alsspi	Alsspi_Aspi01Gene54388.t1	RLK	Pkinase|PK_Tyr_Ser-Thr	other-RLK
Alsspi	Alsspi_Aspi01Gene54392.t1	RLK	Bact_lectin|Lectin_legB|Pkinase|PK_Tyr_Ser-Thr	Lectin-RLK
Alsspi	Alsspi_Aspi01Gene54464.t1	RLK	LRRNT_2|LRR_8|LRR_4|LRR_4|LRR_1|LRR_8|LRR_6|LRR_4|LRR_1|LRR_6|LRR_4|LRR_1|LRR_8|LRR_4|LRR_1|LRR_4|LRR_8|LRR_4|LRR_4|LRR_1|LRR_1|LRR_8|LRR_4|LRR_1|LRR_6|LRR_1|LRR_4|LRR_1|LRR_8|LRR_8|LRR_4|LRR_1|LRR_4|LRR_1|LRR_4|LRR_8|LRR_4|LRR_1|LRR_1|LRR_8|LRR_4|LRR_1|LRR_6|LRR_8|LRR_1|LRR_8|LRR_4|LRR_1|LRR_1|LRR_1|LRR_8|LRR_4|LRR_6|LRR_4|LRR_1|LRR_6|LRR_1|Pkinase|PK_Tyr_Ser-Thr	LRR-RLK
Alsspi	Alsspi_Aspi01Gene54499.t1	RLK	Pkinase|PK_Tyr_Ser-Thr|APH	other-RLK
Alsspi	Alsspi_Aspi01Gene54502.t1	RLK	Bact_lectin|Lectin_legB|Pkinase|PK_Tyr_Ser-Thr	Lectin-RLK
Alsspi	Alsspi_Aspi01Gene54540.t1	RLK	GUB_WAK_bind|EGF|EGF_3|ABC1|PK_Tyr_Ser-Thr|Pkinase|APH	WAK-RLK
Alsspi	Alsspi_Aspi01Gene54549.t1	RLK	LRRNT_2|LRR_4|LRR_8|LRR_6|LRR_8|LRR_1|LRR_4|LRR_1|LRR_6|LRR_1|LRR_8|LRR_6|LRR_1|LRR_8|LRR_1|PK_Tyr_Ser-Thr|Pkinase|Kinase-like	LRR-RLK
Alsspi	Alsspi_Aspi01Gene54620.t1	RLK	Malectin|Malectin_like|Malectin|ABC1|PK_Tyr_Ser-Thr|Pkinase|ABC1	Malectin-RLK
Alsspi	Alsspi_Aspi01Gene54694.t1	RLP	LRRNT_2|LRR_8|LRR_4|LRR_6|LRR_4|LRR_1|LRR_8|LRR_8|LRR_4|LRR_1|LRR_4|LRR_8|LRR_6|LRR_8|LRR_1|LRR_6|LRR_8|LRR_4|LRR_1|LRR_6|LRR_1|LRR_4|LRR_8|LRR_1|LRR_8|LRR_4|LRR_1|LRR_6|LRR_1|LRR_8|LRR_4|LRR_1|LRR_4|LRR_1|LRR_4|LRR_8|LRR_6|LRR_1|LRR_1|LRR_8|LRR_1|LRR_4|LRR_6|LRR_4|LRR_1|LRR_8|LRR_1|LRR_4|LRR_8|LRR_1|LRR_4|LRR_1|LRR_1|LRR_8|LRR_1|LRR_4|LRR_6|LRR_1|LRR_8|LRR_4|LRR_1	LRR-RLP
Alsspi	Alsspi_Aspi01Gene54709.t1	RLK	LRRNT_2|LRR_4|LRR_8|LRR_8|LRR_4|LRR_1|LRR_4|LRR_1|LRR_8|LRR_1|LRR_8|LRR_4|LRR_1|LRR_8|LRR_1|LRR_1|LRRNT_2|LRR_8|LRR_1|LRR_4|ABC1|PK_Tyr_Ser-Thr|Pkinase|ABC1	LRR-RLK
Alsspi	Alsspi_Aspi01Gene55048.t1	RLP	LRR_8|LRR_1|LRR_4|LRR_6|LRR_1|LRR_8|LRR_1|LRR_8|LRR_4|LRR_1|LRR_6|LRR_4|LRR_1	LRR-RLP
Alsspi	Alsspi_Aspi01Gene55179.t1	RLK	LRR_8|LRR_8|LRR_8|PK_Tyr_Ser-Thr|Pkinase	LRR-RLK
Alsspi	Alsspi_Aspi01Gene55188.t1	RLK	LRRNT_2|LRR_8|LRR_1|LRR_1|LRR_1|LRR_8|PK_Tyr_Ser-Thr|Pkinase	LRR-RLK
Alsspi	Alsspi_Aspi01Gene55220.t1	RLK	B_lectin|S_locus_glycop|PAN_2|PAN_1|PAN_3|ABC1|PK_Tyr_Ser-Thr|Pkinase|ABC1	Lectin-RLK
Alsspi	Alsspi_Aspi01Gene55248.t1	RLK	LRR_8|LRR_1|LRR_4|LRR_1|LRR_6|LRR_4|LRR_1|LRR_8|LRR_1|LRR_4|LRR_1|LRR_1|LRR_6|LRR_8|LRR_1|LRR_4|LRR_8|LRR_4|LRR_1|LRR_1|Insulin_TMD|PK_Tyr_Ser-Thr|Pkinase	LRR-RLK
Alsspi	Alsspi_Aspi01Gene55267.t1	RLK	Malectin|ABC1|PK_Tyr_Ser-Thr|Pkinase|ABC1	Malectin-RLK
Alsspi	Alsspi_Aspi01Gene55268.t1	RLP	zf-RVT|LRR_8|LRR_6|LRR_4|LRR_1|LRR_6|LRR_1	LRR-RLP
Alsspi	Alsspi_Aspi01Gene55273.t1	RLK	Malectin|Malectin_like|ABC1|PK_Tyr_Ser-Thr|Pkinase|ABC1	Malectin-RLK
Alsspi	Alsspi_Aspi01Gene55284.t1	RLK	Malectin|PK_Tyr_Ser-Thr|Pkinase|ABC1|ABC1	Malectin-RLK
Alsspi	Alsspi_Aspi01Gene55340.t2	RLP	LRRNT_2|LRR_8|LRR_1|LRR_4|LRR_8|LRR_4|LRR_1|LRR_8|LRR_4|LRR_1|LRR_6|LRR_8|LRR_1|LRR_8|LRR_4|LRR_1|LRR_4|LRR_4|LRR_6|LRR_8|LRR_4|LRR_1|LRR_4|LRR_6|LRR_1|LRR_8|LRR_6|LRR_8|LRR_8|LRR_4|LRR_6|LRR_1|LRR_6|LRR_1|LRR_8|LRR_4|LRR_1|LRR_6|LRR_1|LRR_4|LRR_1|LRR_8|LRR_1|LRR_4|LRR_1|LRR_8|LRR_4|LRR_1|LRR_1|LRR_8|LRR_1|LRR_4|LRR_1|LRR_8|LRR_6|LRR_4|LRR_1	LRR-RLP
Alsspi	Alsspi_Aspi01Gene55793.t1	RLK	LRRNT_2|LRR_8|LRR_1|LRR_4|LRR_1|LRR_8|LRR_4|LRR_1|LRR_1|LRR_8|LRR_4|LRR_1|LRR_4|LRR_8|LRR_4|LRR_1|LRR_4|LRR_1|LRR_8|LRR_4|LRR_1|LRR_4|LRR_1|LRR_4|LRR_8|LRR_4|LRR_1|LRR_1|LRR_8|LRR_1|LRR_4|LRR_1|LRR_8|LRR_1|LRR_1|LRR_8|LRR_4|LRR_1|LRR_8|LRR_1|LRR_4|LRR_1|LRR_1|Pkinase|PK_Tyr_Ser-Thr|Kinase-like	LRR-RLK
Alsspi	Alsspi_Aspi01Gene55916.t1	RLK	LRRNT_2|LRR_6|LRR_8|LRR_4|LRR_1|LRR_6|LRR_1|LRR_1|LRR_8|LRR_1|LRR_4|LRR_6|LRR_1|LRR_8|LRR_8|LRR_4|LRR_1|LRR_8|LRR_4|LRR_1|LRR_6|LRR_1|LRR_4|LRR_1|LRR_8|LRR_8|LRR_4|LRR_1|LRR_6|LRR_1|LRR_8|LRR_4|LRR_1|LRR_1|LRR_4|LRR_8|LRR_1|LRR_4|LRR_8|LRR_1|LRR_8|LRR_4|LRR_1|LRR_4|LRR_1|LRR_8|LRR_1|LRR_1|Island|LRR_8|LRR_1|LRR_4|LRR_6|LRR_8|LRR_1|LRR_4|LRR_1|LRR_1|ABC1|Pkinase|PK_Tyr_Ser-Thr|ABC1	LRR-RLK
Alsspi	Alsspi_Aspi01Gene56143.t1	RLK	B_lectin|PAN_1|PAN_2|ABC1|PK_Tyr_Ser-Thr|Pkinase|ABC1	Lectin-RLK
Alsspi	Alsspi_Aspi01Gene56145.t1	RLK	B_lectin|PAN_2|PAN_1|ABC1|PK_Tyr_Ser-Thr|Pkinase|ABC1	Lectin-RLK
Alsspi	Alsspi_Aspi01Gene56148.t1	RLK	B_lectin|PAN_1|PAN_2|ABC1|PK_Tyr_Ser-Thr|Pkinase|ABC1	Lectin-RLK
Alsspi	Alsspi_Aspi01Gene56155.t1	RLK	B_lectin|PAN_1|PAN_2|ABC1|PK_Tyr_Ser-Thr|Pkinase|ABC1	Lectin-RLK
Alsspi	Alsspi_Aspi01Gene56184.t1	RLK	GUB_WAK_bind|EGF_3|cEGF|EGF_3|EGF_CA|ABC1|Pkinase|PK_Tyr_Ser-Thr|ABC1	WAK-RLK
Alsspi	Alsspi_Aspi01Gene56187.t1	RLK	GUB_WAK_bind|EGF_3	WAK-RLK
Alsspi	Alsspi_Aspi01Gene56190.t1	RLK	EGF_CA|EGF_3|ABC1|Pkinase|PK_Tyr_Ser-Thr|ABC1	other-RLK
Alsspi	Alsspi_Aspi01Gene56200.t1	RLK	EGF_3|hEGF|cEGF|EGF_CA|EGF_3|hEGF|ABC1|Pkinase|PK_Tyr_Ser-Thr|PIP49_C|ABC1	other-RLK
Alsspi	Alsspi_Aspi01Gene56202.t4	RLK	GUB_WAK_bind|cEGF|EGF_CA|Pkinase|PK_Tyr_Ser-Thr	WAK-RLK
Alsspi	Alsspi_Aspi01Gene56208.t1	RLK	GUB_WAK_bind|EGF_3|Pkinase|PK_Tyr_Ser-Thr	WAK-RLK
Alsspi	Alsspi_Aspi01Gene56212.t1	RLK	GUB_WAK_bind|EGF_3|cEGF|EGF_CA|EGF_3|ABC1|Pkinase|PK_Tyr_Ser-Thr|ABC1	WAK-RLK
Alsspi	Alsspi_Aspi01Gene56225.t1	RLK	EGF_3|cEGF|EGF_CA|EGF_3|ABC1|Pkinase|PK_Tyr_Ser-Thr|ABC1	other-RLK
Alsspi	Alsspi_Aspi01Gene56226.t1	RLK	GUB_WAK_bind|EGF_3|EGF_CA|cEGF|EGF_CA|EGF_3|Pkinase|PK_Tyr_Ser-Thr	WAK-RLK
Alsspi	Alsspi_Aspi01Gene56227.t1	RLK	EGF_3|cEGF|ABC1|Pkinase|PK_Tyr_Ser-Thr|ABC1	other-RLK
Alsspi	Alsspi_Aspi01Gene56234.t1	RLK	ABC1|Pkinase|PK_Tyr_Ser-Thr|ABC1|APH	other-RLK
Alsspi	Alsspi_Aspi01Gene56240.t1	RLK	EGF_3|EGF_CA|EGF_CA|EGF_3|PK_Tyr_Ser-Thr|Pkinase|APH|APH	other-RLK
Alsspi	Alsspi_Aspi01Gene56245.t1	RLK	EGF_3|EGF_CA|EGF_CA|EGF_3|ABC1|Pkinase|PK_Tyr_Ser-Thr|ABC1|APH	other-RLK
Alsspi	Alsspi_Aspi01Gene56246.t1	RLK	EGF_3|EGF_CA|cEGF|EGF_CA|EGF_3|ABC1|Pkinase|PK_Tyr_Ser-Thr|APH|ABC1|APH	other-RLK
Alsspi	Alsspi_Aspi01Gene56252.t1	RLK	GUB_WAK_bind|Pkinase|PK_Tyr_Ser-Thr|Haspin_kinase|APH	WAK-RLK
Alsspi	Alsspi_Aspi01Gene56253.t1	RLK	GUB_WAK_bind|EGF_3|EGF_CA|cEGF|EGF_CA|EGF_3|Pkinase|PK_Tyr_Ser-Thr	WAK-RLK
Alsspi	Alsspi_Aspi01Gene56273.t1	RLK	GUB_WAK_bind|EGF_3|EGF_CA|cEGF|EGF_CA|EGF_3|Pkinase|PK_Tyr_Ser-Thr	WAK-RLK
Alsspi	Alsspi_Aspi01Gene56289.t1	RLK	ABC1|PK_Tyr_Ser-Thr|Pkinase|ABC1	other-RLK
Alsspi	Alsspi_Aspi01Gene56387.t1	RLK	Pkinase|PK_Tyr_Ser-Thr|APH|Kdo|Kinase-like|Pkinase_fungal|APH	other-RLK
Alsspi	Alsspi_Aspi01Gene56631.t1	RLK	Pkinase|PK_Tyr_Ser-Thr	other-RLK
Alsspi	Alsspi_Aspi01Gene56907.t1	RLK	B_lectin|S_locus_glycop|Plasmod_Pvs28|PAN_2|Pkinase|PK_Tyr_Ser-Thr	Lectin-RLK
Alsspi	Alsspi_Aspi01Gene56984.t1	RLK	LRRNT_2|LRR_8|LRR_8|LRR_1|LRR_8|LRR_1|LRR_1|LRR_1|LRR_8|LRR_1|LRR_1|LRR_4|LRR_6|LRR_1|LRR_8|LRR_6|LRR_4|LRR_1|LRR_8|ABC1|Pkinase|PK_Tyr_Ser-Thr|ABC1	LRR-RLK
Alsspi	Alsspi_Aspi01Gene56986.t1	RLK	LRRNT_2|LRR_4|LRR_8|LRR_1|LRR_1|LRR_8|LRR_1|LRR_1|LRR_4|LRR_4|LRR_1|LRR_8|LRR_1|LRR_6|LRR_4|LRR_1|LRR_6|LRR_1|LRR_8|LRR_6|LRR_4|LRR_1|LRR_8|PK_Tyr_Ser-Thr|Pkinase	LRR-RLK
Alsspi	Alsspi_Aspi01Gene56990.t1	RLK	LRRNT_2|LRR_8|LRR_8|LRR_1|LRR_1|LRR_8|LRR_1|LRR_1|LRR_4|LRR_1|LRR_8|LRR_1|LRR_4|LRR_1|LRR_1|LRR_8|LRR_1|LRR_4|LRR_8|ABC1|PK_Tyr_Ser-Thr|Pkinase|ABC1	LRR-RLK
Alsspi	Alsspi_Aspi01Gene57017.t1	RLK	LRRNT_2|LRR_8|LRR_4|LRR_1|LRR_8|LRR_1|LRR_4|LRR_1|LRR_8|LRR_4|LRR_1|LRR_1|LRR_1|DUF4690|PRIMA1|ABC1|PK_Tyr_Ser-Thr|Pkinase	LRR-RLK
Alsspi	Alsspi_Aspi01Gene57068.t1	RLK	B_lectin|PAN_2|PAN_1|TM_ErbB1|PK_Tyr_Ser-Thr|Pkinase|ABC1|ABC1	Lectin-RLK
Alsspi	Alsspi_Aspi01Gene57354.t1	RLK	LRRNT_2|LRR_4|LRR_8|LRR_4|LRR_1|LRR_4|LRR_1|LRR_1|LRR_8|LRR_4|LRR_1|LRR_1|LRR_8|LRR_4|LRR_1|LRR_8|LRR_1|LRR_4|LRR_8|LRR_1|LRR_4|LRR_1|LRR_1|LRR_8|LRR_4|LRR_1|LRR_8|LRR_1|LRR_8|LRR_4|LRR_4|LRR_1|LRR_8|LRR_1|LRR_8|LRR_4|LRR_1|LRR_8|LRR_1|LRR_4|LRR_1|LRR_1|LRR_1|Pkinase|PK_Tyr_Ser-Thr	LRR-RLK
Alsspi	Alsspi_Aspi01Gene57356.t1	RLK	LRRNT_2|LRR_8|LRR_4|LRR_8|LRR_4|LRR_1|LRR_4|LRR_1|LRR_8|LRR_1|LRR_8|LRR_4|LRR_1|LRR_1|LRR_4|LRR_8|LRR_4|LRR_1|LRR_4|LRR_1|LRR_4|LRR_1|LRR_8|LRR_1|LRR_4|LRR_1|LRR_8|LRR_1|LRR_4|LRR_1|LRR_8|LRR_1|LRR_4|LRR_4|LRR_1|LRR_8|LRR_1|LRR_8|LRR_4|LRR_1|LRR_8|LRR_1|LRR_4|LRR_1|LRR_1|LRR_1|Pkinase|PK_Tyr_Ser-Thr	LRR-RLK
Alsspi	Alsspi_Aspi01Gene57357.t1	RLK	LRRNT_2|LRR_4|LRR_8|LRR_4|LRR_8|LRR_4|LRR_1|LRR_8|LRR_1|LRR_4|LRR_1|LRR_1|LRR_4|LRR_8|LRR_1|LRR_4|LRR_1|LRR_4|LRR_8|LRR_1|LRR_4|LRR_1|LRR_8|LRR_1|LRR_4|LRR_1|LRR_1|LRR_8|LRR_4|LRR_1|LRR_8|LRR_4|LRR_1|LRR_8|LRR_1|LRR_4|LRR_1|LRR_8|LRR_1|Pkinase|PK_Tyr_Ser-Thr	LRR-RLK
Alsspi	Alsspi_Aspi01Gene57358.t1	RLK	LRRNT_2|LRR_8|LRR_4|LRR_8|LRR_4|LRR_1|LRR_4|LRR_1|LRR_8|LRR_1|LRR_4|LRR_1|LRR_1|LRR_4|LRR_8|LRR_4|LRR_1|LRR_4|LRR_1|LRR_4|LRR_8|LRR_1|LRR_4|LRR_1|LRR_1|LRR_8|LRR_8|LRR_4|LRR_1|LRR_1|LRR_4|LRR_1|LRR_6|LRR_8|LRR_1|LRR_6|LRR_4|LRR_1|LRR_6|LRR_1|ABC1|Pkinase|PK_Tyr_Ser-Thr|PIP49_C|ABC1	LRR-RLK
Alsspi	Alsspi_Aspi01Gene57361.t1	RLK	LRRNT_2|LRR_8|LRR_4|LRR_8|LRR_6|LRR_4|LRR_1|LRR_1|LRR_8|LRR_4|LRR_1|LRR_1|LRR_4|LRR_8|LRR_4|LRR_1|LRR_4|LRR_1|LRR_4|LRR_1|LRR_8|LRR_1|LRR_4|LRR_8|LRR_1|LRR_4|LRR_1|LRR_6|LRR_8|LRR_4|LRR_1|LRR_4|LRR_4|LRR_1|LRR_1|LRR_4|LRR_8|LRR_1|LRR_6|LRR_4|LRR_1|LRR_1|Pkinase|PK_Tyr_Ser-Thr	LRR-RLK
Alsspi	Alsspi_Aspi01Gene57363.t1	RLK	Pkinase|PK_Tyr_Ser-Thr|Pkinase_fungal|ABC1|LRRNT_2|LRR_8|LRR_4|LRR_8|LRR_4|LRR_1|LRR_1|LRR_8|LRR_4|LRR_1|LRR_1|LRR_4|LRR_8|LRR_4|LRR_1|LRR_4|LRR_1|LRR_4|LRR_1|LRR_8|LRR_1|LRR_4|LRR_8|LRR_4|LRR_1|LRR_6|LRR_8|LRR_4|LRR_1|LRR_4|LRR_1|LRR_4|LRR_8|LRR_1|LRR_6|LRR_4|LRR_1|LRR_1|ABC1|Pkinase|PK_Tyr_Ser-Thr|PIP49_C|ABC1|Pkinase_fungal	LRR-RLK
Alsspi	Alsspi_Aspi01Gene57404.t1	RLK	WAK_assoc|ABC1|Pkinase|PK_Tyr_Ser-Thr|ABC1	WAK-RLK
Alsspi	Alsspi_Aspi01Gene57406.t1	RLK	WAK_assoc|ABC1|Pkinase|PK_Tyr_Ser-Thr|PIP49_C|Haspin_kinase|ABC1	WAK-RLK
Alsspi	Alsspi_Aspi01Gene57407.t1	RLK	WAK_assoc|Pkinase|PK_Tyr_Ser-Thr|ABC1|APH	WAK-RLK
Alsspi	Alsspi_Aspi01Gene57409.t1	RLK	WAK_assoc|ABC1|Pkinase|PK_Tyr_Ser-Thr|ABC1	WAK-RLK
Alsspi	Alsspi_Aspi01Gene57413.t1	RLK	WAK_assoc|ABC1|Pkinase|PK_Tyr_Ser-Thr|ABC1	WAK-RLK
Alsspi	Alsspi_Aspi01Gene57416.t1	RLK	Pkinase|PK_Tyr_Ser-Thr	other-RLK
Alsspi	Alsspi_Aspi01Gene57417.t1	RLK	WAK_assoc|ABC1|Pkinase|PK_Tyr_Ser-Thr|ABC1	WAK-RLK
Alsspi	Alsspi_Aspi01Gene57420.t1	RLK	WAK_assoc|ABC1|Pkinase|PK_Tyr_Ser-Thr|ABC1	WAK-RLK
Alsspi	Alsspi_Aspi01Gene57421.t1	RLK	Pkinase|PK_Tyr_Ser-Thr	other-RLK
Alsspi	Alsspi_Aspi01Gene57432.t1	RLK	WAK_assoc|ABC1|Pkinase|PK_Tyr_Ser-Thr|ABC1	WAK-RLK
Alsspi	Alsspi_Aspi01Gene57436.t1	RLK	WAK_assoc|ABC1|Pkinase|PK_Tyr_Ser-Thr|ABC1	WAK-RLK
Alsspi	Alsspi_Aspi01Gene57441.t1	RLK	WAK_assoc|ABC1|Pkinase|PK_Tyr_Ser-Thr|ABC1	WAK-RLK
Alsspi	Alsspi_Aspi01Gene57444.t1	RLK	WAK_assoc|ABC1|Pkinase|PK_Tyr_Ser-Thr|ABC1	WAK-RLK
Alsspi	Alsspi_Aspi01Gene57452.t1	RLK	WAK_assoc|Pkinase|PK_Tyr_Ser-Thr|ABC1	WAK-RLK
Alsspi	Alsspi_Aspi01Gene57455.t1	RLK	Pkinase|PK_Tyr_Ser-Thr	other-RLK
Alsspi	Alsspi_Aspi01Gene57457.t1	RLK	WAK_assoc|ABC1|Pkinase|PK_Tyr_Ser-Thr|Haspin_kinase|ABC1|Kinase-like	WAK-RLK
Alsspi	Alsspi_Aspi01Gene57458.t1	RLK	WAK_assoc|ABC1|Pkinase|PK_Tyr_Ser-Thr|ABC1	WAK-RLK
Alsspi	Alsspi_Aspi01Gene57497.t1	RLK	Pkinase|PK_Tyr_Ser-Thr|ABC1	other-RLK
Alsspi	Alsspi_Aspi01Gene57666.t1	RLP	LRR_6|LRR_6	LRR-RLP
Alsspi	Alsspi_Aspi01Gene57743.t1	RLK	B_lectin|PAN_2|PAN_1|Pkinase|PK_Tyr_Ser-Thr	Lectin-RLK
Alsspi	Alsspi_Aspi01Gene57806.t1	RLK	GUB_WAK_bind|WAK_assoc|ABC1|PK_Tyr_Ser-Thr|Pkinase|ABC1	WAK-RLK
Alsspi	Alsspi_Aspi01Gene57809.t1	RLK	GUB_WAK_bind|WAK_assoc|ABC1|PK_Tyr_Ser-Thr|Pkinase|ABC1	WAK-RLK
Alsspi	Alsspi_Aspi01Gene57816.t1	RLK	GUB_WAK_bind|WAK_assoc|ABC1|PK_Tyr_Ser-Thr|Pkinase|ABC1	WAK-RLK
Alsspi	Alsspi_Aspi01Gene57888.t1	RLK	Ricin_B_lectin|DUF642|ABC1|Pkinase|PK_Tyr_Ser-Thr|APH|PIP49_C|ABC1	Lectin-RLK
Alsspi	Alsspi_Aspi01Gene57967.t1	RLK	LRRNT_2|LRR_8|LRR_4|LRR_4|LRR_1|LRR_8|LRR_4|LRR_1|LRR_1|LRR_8|LRR_4|LRR_1|LRR_4|LRR_1|Pkinase|PK_Tyr_Ser-Thr|ABC1|ABC1	LRR-RLK
Alsspi	Alsspi_Aspi01Gene57978.t1	RLK	LRRNT_2|LRR_8|LRR_1|LRR_4|LRR_1|LRR_8|LRR_8|LRR_4|LRR_1|LRR_1|LRR_8|LRR_4|LRR_1|LRR_1|LRR_8|LRR_4|LRR_1|LRR_4|LRR_1|PK_Tyr_Ser-Thr|Pkinase	LRR-RLK
Alsspi	Alsspi_Aspi01Gene58137.t1	RLK	B_lectin|PAN_1|ABC1|Pkinase|PK_Tyr_Ser-Thr|ABC1	Lectin-RLK
Alsspi	Alsspi_Aspi01Gene58139.t1	RLK	B_lectin|PAN_2|ABC1|Pkinase|PK_Tyr_Ser-Thr|ABC1	Lectin-RLK
Alsspi	Alsspi_Aspi01Gene58143.t1	RLK	PAN_1|PAN_2|DUF6377|ABC1|Pkinase|PK_Tyr_Ser-Thr|ABC1	other-RLK
Alsspi	Alsspi_Aspi01Gene58255.t1	RLK	LRRNT_2|LRR_8|LRR_4|LRR_8|LRR_4|LRR_1|LRR_4|LRR_1|LRR_4|LRR_8|LRR_1|LRR_4|LRR_1|LRR_1|LRR_8|LRR_8|LRR_1|LRR_4|LRR_8|LRR_4|LRR_1|LRR_8|LRR_1|LRR_1|LRR_4|LRR_1|LRR_8|LRR_4|LRR_1|LRR_4|LRR_1|LRR_4|LRR_8|LRR_4|LRR_1|LRR_4|LRR_1|LRR_8|LRR_4|LRR_1|LRR_4|LRR_1|LRR_8|LRR_4|LRR_1|Pkinase|PK_Tyr_Ser-Thr	LRR-RLK
Alsspi	Alsspi_Aspi01Gene58258.t1	RLK	LRRNT_2|LRR_8|LRR_4|LRR_8|LRR_4|LRR_1|LRR_4|LRR_1|LRR_4|LRR_8|LRR_4|LRR_1|LRR_8|LRR_1|LRR_8|LRR_8|LRR_1|LRR_4|LRR_8|LRR_4|LRR_1|LRR_8|LRR_1|LRR_1|LRR_4|LRR_1|LRR_4|LRR_1|LRR_8|LRR_4|LRR_1|LRR_8|LRR_4|LRR_8|LRR_4|LRR_1|LRR_4|LRR_1|LRR_8|LRR_4|LRR_1|LRR_4|LRR_1|LRR_8|LRR_4|LRR_1|LRR_1|Pkinase|PK_Tyr_Ser-Thr	LRR-RLK
Alsspi	Alsspi_Aspi01Gene58430.t1	RLK	B_lectin|PAN_2|ABC1|Pkinase|PK_Tyr_Ser-Thr|ABC1	Lectin-RLK
Alsspi	Alsspi_Aspi01Gene58431.t1	RLK	B_lectin|PAN_2|ABC1|Pkinase|PK_Tyr_Ser-Thr|ABC1	Lectin-RLK
Alsspi	Alsspi_Aspi01Gene58493.t1	RLK	LRRNT_2|LRR_8|LRR_4|LRR_8|LRR_1|LRR_8|LRR_1|LRR_4|LRR_6|LRR_1|LRR_4|LRR_8|LRR_1|PK_Tyr_Ser-Thr|Pkinase	LRR-RLK
Alsspi	Alsspi_Aspi01Gene58506.t1	RLK	LRR_4|LRR_8|LRR_1|ABC1|PK_Tyr_Ser-Thr|Pkinase|ABC1|Pkinase_fungal	LRR-RLK
Alsspi	Alsspi_Aspi01Gene58625.t1	RLK	LysM|LysM|LysM|Mid2|PK_Tyr_Ser-Thr|Pkinase	LysM-RLK
Alsspi	Alsspi_Aspi01Gene58727.t1	RLK	B_lectin|S_locus_glycop|PAN_2|PAN_1|Pkinase|PK_Tyr_Ser-Thr|APH	Lectin-RLK
Alsspi	Alsspi_Aspi01Gene58728.t1	RLK	S_locus_glycop|PAN_2|PAN_1|Pkinase|PK_Tyr_Ser-Thr|APH	other-RLK
Alsspi	Alsspi_Aspi01Gene58927.t1	RLK	Pkinase|PK_Tyr_Ser-Thr|Pkinase|PK_Tyr_Ser-Thr	other-RLK
Alsspi	Alsspi_Aspi01Gene59040.t1	RLK	S_locus_glycop|PAN_1|PK_Tyr_Ser-Thr|Pkinase|Kinase-like	other-RLK
Alsspi	Alsspi_Aspi01Gene59330.t1	RLP	LRR_4|LRR_1|LRR_8|LRR_4|LRR_6|LRR_1|LRR_6|LRR_1|LRR_8|LRR_4|LRR_1|LRR_1	LRR-RLP
Alsspi	Alsspi_Aspi01Gene59388.t1	RLK	rve|LRR_4|LRR_8|LRR_4|LRR_1|LRR_1|ABC1|PK_Tyr_Ser-Thr|Pkinase|Kinase-like|ABC1	LRR-RLK
Alsspi	Alsspi_Aspi01Gene59425.t1	RLP	LysM|LysM	LysM-RLP
Alsspi	Alsspi_Aspi01Gene59511.t1	RLK	LRR_8|LRR_4|LRR_1|LRR_1|LRR_8|LRR_4|LRR_1|LRR_8|LRR_1|LRR_4|LRR_1|LRR_8|LRR_4|LRR_1|LRR_1|LRR_8|LRR_4|LRR_1|LRR_1|LRR_8|LRR_1|LRR_4|LRR_1|ABC1|Pkinase|PK_Tyr_Ser-Thr|ABC1	LRR-RLK
Alsspi	Alsspi_Aspi01Gene59513.t1	RLK	RVT_2|LRR_8|LRR_8|LRR_4|LRR_1|LRR_1|LRR_8|LRR_4|LRR_1|LRR_1|LRR_1|LRR_4|LRR_8|LRR_1|ABC1|Pkinase|PK_Tyr_Ser-Thr	LRR-RLK
Alsspi	Alsspi_Aspi01Gene59515.t1	RLP	LRR_8|LRR_4|LRR_1|LRR_6|LRR_1|LRR_4|LRR_1|LRR_6|LRR_8|LRR_1|LRR_4|LRR_1|LRR_8|LRR_4|LRR_1|LRR_6|LRR_4|LRR_1	LRR-RLP
Alsspi	Alsspi_Aspi01Gene59691.t1	RLK	Lectin_legB|Bact_lectin|Lectin_legB|ABC1|Pkinase|PK_Tyr_Ser-Thr|ABC1	Lectin-RLK
Alsspi	Alsspi_Aspi01Gene59721.t1	RLK	Pkinase|PK_Tyr_Ser-Thr	other-RLK
Alsspi	Alsspi_Aspi01Gene59813.t1	RLK	Pkinase|PK_Tyr_Ser-Thr|Kinase-like|APH|RIO1|Kdo|FTA2	other-RLK
Alsspi	Alsspi_Aspi01Gene59853.t1	RLK	B_lectin|S_locus_glycop|Plasmod_Pvs28|PAN_2|PAN_3|Pkinase|PK_Tyr_Ser-Thr|APH|Kinase-like	Lectin-RLK
Alsspi	Alsspi_Aspi01Gene59859.t1	RLK	B_lectin|S_locus_glycop|Plasmod_Pvs28|PAN_1|Pkinase|PK_Tyr_Ser-Thr|APH	Lectin-RLK
Alsspi	Alsspi_Aspi01Gene59979.t1	RLK	PK_Tyr_Ser-Thr|Pkinase|Pkinase_fungal|Kinase-like	other-RLK
Alsspi	Alsspi_Aspi01Gene60368.t2	RLK	LRRNT_2|LRR_4|LRR_8|LRR_6|LRR_8|LRR_1|LRR_6|LRR_8|LRR_1|LRR_4|LRR_1|LRR_1|Pkinase|PK_Tyr_Ser-Thr|APH|ABC1	LRR-RLK
Alsspi	Alsspi_Aspi01Gene60464.t1	RLK	GUB_WAK_bind|EGF_3|ABC1|Pkinase|PK_Tyr_Ser-Thr|APH|ABC1	WAK-RLK
Alsspi	Alsspi_Aspi01Gene60465.t1	RLK	GUB_WAK_bind|EGF_3|ABC1|Pkinase|PK_Tyr_Ser-Thr|Pkinase|PK_Tyr_Ser-Thr|ABC1	WAK-RLK
[truncated: 11,235 more rows]

## Sheet: TableS3_NLRs
Table S3: List of NB-ARC-containing proteins from ferns and control species
seqname	species	fern	nbarc	multiple_nbarc	cluster	NLRT_Domain	NLRT_Subclass	RGA_type	RGA.tm	hmmscan_res	NLR_type
Medtru_mRNA_MtrunA17Chr3g0097641	Medtru	Non-fern	1	TRUE	CC-like-NLR	(NBARC)(LRR)	CC-NLR or CCR-NLR or CCG10-NLR	NBS>CNL	FALSE	AAA_7|AAA_16|ATPase_2|AAA_7|NB-ARC|nSTAND3|AAA_19|AAA_22|AAA_14|NACHT|NTPase_1	CC-NLR
Aratha_AT4G09420.1.TAIR10	Aratha	Non-fern	1	TRUE	CC-like-NLR	(TIR)(NBARC)	TIR-NLR	NBS>OTHER	FALSE	AAA_22|TIR|TIR_2|AAA_16|ATPase_2|NB-ARC|nSTAND3|ABC_tran|AAA_22|KTI12|NACHT|AAA_18|AAA	TIR-NLR
Marpal_utg000156g0182561	Marpal	Non-fern	0	FALSE	CC-like-NLR	(a/b)(NBARC)(LRR)	UNDETERMINED	UNDETERMINED	FALSE	DUF676|PGAP1|NB-ARC	Hyd-NLR
Adinel_JAKNSL_Ane04917.m	Adinel	Fern	0	FALSE	CC-like-NLR	(LRR)	UNDETERMINED	UNDETERMINED	FALSE	NB-ARC	UNDETERMINED
Salcuc_Sacu_v1.1_s0071.g016835	Salcuc	Fern	0	FALSE	CC-like-NLR	(NBARC)	UNDETERMINED	UNDETERMINED	FALSE	AAA_16|AAA_7|NB-ARC|AAA_22	UNDETERMINED
Alsspi_Aspi01Gene02699.t1	Alsspi	Fern	0	FALSE	CC-like-NLR	(NBARC)	UNDETERMINED	UNDETERMINED	FALSE	AAA_16|NB-ARC	UNDETERMINED
Salcuc_Sacu_v1.1_s0153.g023510	Salcuc	Fern	0	FALSE	CC-like-NLR	(NBARC)	UNDETERMINED	NBS>CN	FALSE	AAA_16|NB-ARC|AAA_22|NACHT	CC-NLR
Adinel_JAKNSL_Ane24336.m	Adinel	Fern	0	FALSE	CC-like-NLR	(NBARC)	UNDETERMINED	NBS>CN	FALSE	AAA_16|NB-ARC|AAA_22|nSTAND3|NACHT	CC-NLR
Isosin_Chr8.3488	Isosin	Non-fern	0	FALSE	CC-like-NLR	(NBARC)	UNDETERMINED	NBS>CN	FALSE	AAA_16|NB-ARC|AAA_29|AAA_22|NACHT|NACHT	CC-NLR
Adinel_JAKNSL_Ane50776.m	Adinel	Fern	0	FALSE	CC-like-NLR	(NBARC)	UNDETERMINED	UNDETERMINED	TRUE	AAA_16|NB-ARC|ATPase_2|KAP_NTPase|AAA_14|AAA_22|NACHT|Thymidylate_kin	UNDETERMINED
Alsspi_Aspi01Gene72239.t1	Alsspi	Fern	0	FALSE	CC-like-NLR	(NBARC)	UNDETERMINED	UNDETERMINED	FALSE	AAA_16|NB-ARC|NACHT	UNDETERMINED
Isosin_Chr8.2993	Isosin	Non-fern	0	FALSE	CC-like-NLR	(NBARC)	UNDETERMINED	UNDETERMINED	FALSE	AAA_23|NB-ARC|AAA_16|AAA_15|AAA_29|NB-ARC	UNDETERMINED
Dipcom_Dicom.Y221200.1.v3.1	Dipcom	Non-fern	0	FALSE	CC-like-NLR	(NBARC)	UNDETERMINED	UNDETERMINED	FALSE	BrxC_BrxD|ATPase_2|nSTAND1|NB-ARC|AAA_16|ABC_tran|AAA_22|NACHT	UNDETERMINED
Alsspi_Aspi01Gene27827.t1	Alsspi	Fern	0	FALSE	CC-like-NLR	(NBARC)	UNDETERMINED	NBS>CN	FALSE	His_Phos_1|AAA_16|NB-ARC|Zeta_toxin|AAA_22	CC-NLR
Alsspi_Aspi01Gene02862.t1	Alsspi	Fern	0	FALSE	CC-like-NLR	(NBARC)	UNDETERMINED	NBS>CN	FALSE	NB-ARC	CC-NLR
Alsspi_Aspi01Gene71291.t1	Alsspi	Fern	0	FALSE	CC-like-NLR	(NBARC)	UNDETERMINED	NBS>CN	TRUE	NB-ARC	CC-NLR
Adicap_JABFUD_Adc13622.rna	Adicap	Fern	0	FALSE	CC-like-NLR	(NBARC)	UNDETERMINED	UNDETERMINED	FALSE	NB-ARC	UNDETERMINED
Alsspi_Aspi01Gene02667.t1	Alsspi	Fern	0	FALSE	CC-like-NLR	(NBARC)	UNDETERMINED	UNDETERMINED	FALSE	NB-ARC	UNDETERMINED
Alsspi_Aspi01Gene34833.t1	Alsspi	Fern	0	FALSE	CC-like-NLR	(NBARC)	UNDETERMINED	UNDETERMINED	FALSE	NB-ARC	UNDETERMINED
Alsspi_Aspi01Gene34838.t1	Alsspi	Fern	0	FALSE	CC-like-NLR	(NBARC)	UNDETERMINED	UNDETERMINED	FALSE	NB-ARC	UNDETERMINED
Alsspi_Aspi01Gene37703.t1	Alsspi	Fern	0	FALSE	CC-like-NLR	(NBARC)	UNDETERMINED	UNDETERMINED	FALSE	NB-ARC	UNDETERMINED
Salcuc_Sacu_v1.1_s0011.g005271	Salcuc	Fern	0	FALSE	CC-like-NLR	(NBARC)	UNDETERMINED	UNDETERMINED	FALSE	NB-ARC	UNDETERMINED
Isosin_Chr13.3799	Isosin	Non-fern	0	FALSE	CC-like-NLR	(NBARC)	UNDETERMINED	UNDETERMINED	TRUE	NB-ARC|AAA_16|AAA_22|NACHT|NACHT	UNDETERMINED
Alsspi_Aspi01Gene56511.t1	Alsspi	Fern	0	FALSE	CC-like-NLR	(NBARC)	UNDETERMINED	UNDETERMINED	FALSE	NB-ARC|AAA_16|ATPase_2|KAP_NTPase|AAA_22|AAA_14	UNDETERMINED
Isosin_Chr14.1756	Isosin	Non-fern	0	FALSE	CC-like-NLR	(NBARC)	UNDETERMINED	UNDETERMINED	TRUE	NB-ARC|AAA_22	UNDETERMINED
Isosin_Chr13.1669	Isosin	Non-fern	0	FALSE	CC-like-NLR	(NBARC)	UNDETERMINED	UNDETERMINED	TRUE	NB-ARC|AAA_22|AAA_14	UNDETERMINED
Isosin_Chr3.58	Isosin	Non-fern	0	FALSE	CC-like-NLR	(NBARC)	UNDETERMINED	UNDETERMINED	TRUE	NB-ARC|AAA_22|NACHT	UNDETERMINED
Isosin_Chr4.26	Isosin	Non-fern	0	FALSE	CC-like-NLR	(NBARC)	UNDETERMINED	UNDETERMINED	TRUE	NB-ARC|AAA_22|NACHT	UNDETERMINED
Isosin_Chr21.409	Isosin	Non-fern	0	FALSE	CC-like-NLR	(NBARC)	UNDETERMINED	UNDETERMINED	FALSE	NB-ARC|AAA_22|NTPase_1	UNDETERMINED
Isosin_Chr22.2645	Isosin	Non-fern	0	FALSE	CC-like-NLR	(NBARC)	UNDETERMINED	UNDETERMINED	FALSE	NB-ARC|ABC_tran|AAA_22	UNDETERMINED
Alsspi_Aspi01Gene02577.t1	Alsspi	Fern	0	FALSE	CC-like-NLR	(NBARC)	UNDETERMINED	NBS>CN	FALSE	NB-ARC|NACHT	CC-NLR
Alsspi_Aspi01Gene71306.t1	Alsspi	Fern	0	FALSE	CC-like-NLR	(NBARC)	UNDETERMINED	NBS>CN	FALSE	NB-ARC|NACHT	CC-NLR
Alsspi_Aspi01Gene72237.t1	Alsspi	Fern	0	FALSE	CC-like-NLR	(NBARC)	UNDETERMINED	NBS>CN	TRUE	NB-ARC|NB-ARC	CC-NLR
Isosin_Chr6.2952	Isosin	Non-fern	0	FALSE	CC-like-NLR	(NBARC)	UNDETERMINED	UNDETERMINED	FALSE	NB-ARC|XAF1_C	UNDETERMINED
Isosin_Chr13.3145	Isosin	Non-fern	0	FALSE	CC-like-NLR	(NBARC)	UNDETERMINED	UNDETERMINED	FALSE	nSTAND1|PIF1|NB-ARC|AAA_16|ABC_tran|ATPase_2|AAA_19|AAA_22|AAA_14|NACHT|NTPase_1	UNDETERMINED
Isosin_Chr14.1736	Isosin	Non-fern	0	FALSE	CC-like-NLR	(NBARC)	UNDETERMINED	UNDETERMINED	FALSE	PCC|NB-ARC|PCC|AAA_22	CC-NLR
Isosin_Chr12.757	Isosin	Non-fern	0	FALSE	CC-like-NLR	(NBARC)	UNDETERMINED	NBS>CN	FALSE	ResIII|AAA_16|NB-ARC|AAA_15|AAA_29|AAA_22|nSTAND3|NACHT|AAA_21|nSTAND3	CC-NLR
Adinel_JAKNSL_Ane21343.m	Adinel	Fern	0	FALSE	CC-like-NLR	(NBARC)	UNDETERMINED	NBS>CN	FALSE	RsgA_GTPase|nSTAND1|AAA_16|NB-ARC|nSTAND3|AAA_30|ATPase_2|ABC_tran|AAA_22|NACHT|AAA_18|AAA	CC-NLR
Isosin_Chr6.1863	Isosin	Non-fern	0	FALSE	CC-like-NLR	(NBARC)	UNDETERMINED	UNDETERMINED	FALSE	RsgA_GTPase|T2SSE|NB-ARC|AAA_22	UNDETERMINED
Isosin_Chr13.3185	Isosin	Non-fern	0	FALSE	CC-like-NLR	(NBARC)	UNDETERMINED	NBS>CN	FALSE	TniB|NB-ARC|AAA_22	CC-NLR
Alsspi_Aspi01Gene56495.t1	Alsspi	Fern	0	FALSE	CC-like-NLR	(NBARC)	UNDETERMINED	UNDETERMINED	FALSE	TsaE|NB-ARC|AAA_16|ATPase_2|KAP_NTPase|AAA_22|AAA_14	UNDETERMINED
Alsspi_Aspi01Gene56535.t1	Alsspi	Fern	0	FALSE	CC-like-NLR	(NBARC)	UNDETERMINED	UNDETERMINED	FALSE	TsaE|NB-ARC|AAA_16|ATPase_2|KAP_NTPase|AAA_22|AAA_14	UNDETERMINED
Alsspi_Aspi01Gene27826.t1	Alsspi	Fern	0	FALSE	CC-like-NLR	(NBARC)	UNDETERMINED	UNDETERMINED	FALSE		UNDETERMINED
Salcuc_Sacu_v1.1_s0011.g005265	Salcuc	Fern	0	FALSE	CC-like-NLR	(NBARC)(LRR)	UNDETERMINED	NBS>CNL	FALSE	AAA_16|ATPase_2|NB-ARC|AAA_14|NACHT|LRR_8|LRR_4|LRR_4|LRR_4|LRR_8|LRR_1|LRR_8|LRR_4|LRR_4|LRR_8|LRR_4|LRR_1|LRR_8	CC-NLR
Phypat_Pp09h410.t2	Phypat	Non-fern	0	FALSE	CC-like-NLR	(NBARC)(LRR)	UNDETERMINED	NBS>CNL	FALSE	AAA_16|DUF3388|NB-ARC|ATPase_2|nSTAND3|KAP_NTPase|AAA_22|NACHT|LRR_8|LRR_8|LRR_4|LRR_1|LRR_1|LRR_4|LRR_8|LRR_4|LRR_4|LRR_1|LRR_8|LRR_4|LRR_8|LRR_4|LRR_4	CC-NLR
Taklep_Tle3c03814.1	Taklep	Non-fern	0	FALSE	CC-like-NLR	(NBARC)(LRR)	UNDETERMINED	NBS>NL	FALSE	AAA_16|NB-ARC|AAA_22|LRR_4|LRR_8|LRR_8|LRR_8|LRR_4|LRR_1|LRR_8|LRR_4|LRR_8|LRR_4|LRR_8|LRR_8|LRR_4	UNDETERMINED
Isosin_Chr16.1830	Isosin	Non-fern	0	FALSE	CC-like-NLR	(NBARC)(LRR)	UNDETERMINED	NBS>CNL	FALSE	AAA_16|NB-ARC|AAA_22|LRR_8|LRR_4|LRR_1|LRR_4|LRR_1|LRR_8|LRR_4|LRR_8|LRR_4|LRR_4|LRR_1|LRR_4|LRR_8|LRR_4|LRR_4|LRR_4|LRR_8|LRR_8|LRR_8|LRR_4|LRR_1|LRR_8|LRR_8|LRR_4|LRR_1|LRR_8|LRR_4|LRR_1|LRR_8|LRR_4|LRR_1|LRR_1	CC-NLR
Taklep_Tle2c06546.1	Taklep	Non-fern	0	FALSE	CC-like-NLR	(NBARC)(LRR)	UNDETERMINED	NBS>CNL	FALSE	AAA_16|NB-ARC|AAA_22|NACHT|LRR_4|LRR_4|LRR_8|LRR_4|LRR_8|LRR_4|LRR_4|LRR_8|LRR_4|LRR_8|LRR_4	CC-NLR
Alsspi_Aspi01Gene71170.t1	Alsspi	Fern	0	FALSE	CC-like-NLR	(NBARC)(LRR)	UNDETERMINED	NBS>CNL	TRUE	AAA_16|NB-ARC|ABC_tran|LRR_8|LRR_4|LRR_1|LRR_4|LRR_8|LRR_1|LRR_4|LRR_1|LRR_4|LRR_8|LRR_4	CC-NLR
Adinel_JAKNSL_Ane11860.m	Adinel	Fern	0	FALSE	CC-like-NLR	(NBARC)(LRR)	UNDETERMINED	NBS>NL	TRUE	AAA_16|NB-ARC|ATPase_2|AAA_14|AAA_22|NACHT|NACHT|LRR_4|LRR_8|LRR_4|LRR_8|LRR_1|LRR_4|LRR_1|LRR_4|LRR_8|LRR_4|LRR_1|LRR_4|LRR_1|LRR_8|LRR_8|LRR_4|LRR_1|LRR_4|LRR_1	UNDETERMINED
Marpolrud_Mp1g20580.1	Marpolrud	Non-fern	0	FALSE	CC-like-NLR	(NBARC)(LRR)	UNDETERMINED	NBS>CNL	FALSE	AAA_16|NB-ARC|ATPase_2|AAA_22|NACHT|LRR_8|LRR_4|LRR_8|LRR_4|LRR_1|LRR_1|LRR_4|LRR_8|LRR_4|LRR_1|LRR_8|LRR_1|LRR_4	CC-NLR
Marpal_utg000023g0057541	Marpal	Non-fern	0	FALSE	CC-like-NLR	(NBARC)(LRR)	UNDETERMINED	NBS>CNL	FALSE	AAA_16|NB-ARC|ATPase_2|AAA_22|NACHT|LRR_8|LRR_4|LRR_8|LRR_4|LRR_1|LRR_1|LRR_8|LRR_4|LRR_1|LRR_8|LRR_1|LRR_4	CC-NLR
Phypat_Pp13h463.t1	Phypat	Non-fern	0	FALSE	CC-like-NLR	(NBARC)(LRR)	UNDETERMINED	NBS>NL	FALSE	AAA_16|NB-ARC|ATPase_2|KAP_NTPase|ABC_tran|AAA_22|SLFN-g3_helicase|NACHT|LRR_8|LRR_8|LRR_4|LRR_4|LRR_8|LRR_4|LRR_4|LRR_8|LRR_4|LRR_8|LRR_4|LRR_8|LRR_8|LRR_4	UNDETERMINED
Phypat_Pp03h660.t1	Phypat	Non-fern	0	FALSE	CC-like-NLR	(NBARC)(LRR)	UNDETERMINED	NBS>NL	FALSE	AAA_16|NB-ARC|KAP_NTPase|AAA_22|NACHT|LRR_4|LRR_8|LRR_8|LRR_4|LRR_4|LRR_8|LRR_4|LRR_4|LRR_8|LRR_8|LRR_4|LRR_8|LRR_8|LRR_4	UNDETERMINED
Adinel_JAKNSL_Ane57158.m	Adinel	Fern	0	FALSE	CC-like-NLR	(NBARC)(LRR)	UNDETERMINED	NBS>CNL	TRUE	AAA_16|NB-ARC|KAP_NTPase|ATPase_2|ABC_tran|AAA_14|AAA_22|NACHT|LRR_4|LRR_8|LRR_4|LRR_8|LRR_1|LRR_4|LRR_1	CC-NLR
Alsspi_Aspi01Gene02597.t1	Alsspi	Fern	0	FALSE	CC-like-NLR	(NBARC)(LRR)	UNDETERMINED	NBS>NL	FALSE	AAA_16|NB-ARC|LRR_8|KCTD11_21_C|LRR_4|LRR_8|LRR_4|LRR_1|LRR_4|LRR_8|LRR_4|LRR_1|LRR_4|LRR_8|LRR_4|LRR_8|LRR_1|LRR_4|LRR_8|KCTD11_21_C|LRR_4|LRR_1|LRR_8|LRR_4|LRR_1|LRR_8|LRR_4|LRR_8|LRR_1	UNDETERMINED
Alsspi_Aspi01Gene11841.t2	Alsspi	Fern	0	FALSE	CC-like-NLR	(NBARC)(LRR)	UNDETERMINED	NBS>CNL	FALSE	AAA_16|NB-ARC|LRR_8|LRR_1|LRR_1|LRR_4|LRR_8|LRR_8|LRR_1|LRR_8|LRR_8|LRR_4|LRR_8|LRR_8|LRR_1|LRR_8|LRR_4|LRR_1|LRR_8|LRR_1|LRR_4|LRR_8|LRR_1|LRR_1	CC-NLR
Taklep_Tle1c05257.1	Taklep	Non-fern	0	FALSE	CC-like-NLR	(NBARC)(LRR)	UNDETERMINED	NBS>CNL	FALSE	AAA_16|NB-ARC|LRR_8|LRR_4|LRR_1|LRR_8|LRR_1|LRR_4|LRR_1|LRR_1|LRR_8|LRR_4|LRR_1|LRR_8|LRR_4|LRR_1|LRR_4|LRR_1	CC-NLR
Alsspi_Aspi01Gene02698.t1	Alsspi	Fern	0	FALSE	CC-like-NLR	(NBARC)(LRR)	UNDETERMINED	NBS>NL	FALSE	AAA_16|NB-ARC|LRR_8|LRR_4|LRR_8|LRR_1|LRR_4|LRR_4|LRR_8|LRR_4|LRR_1|LRR_8|LRR_4|LRR_1|LRR_8|KCTD11_21_C|LRR_4|LRR_1|LRR_8|LRR_4|LRR_1|LRR_8|KCTD11_21_C|LRR_4|LRR_1|LRR_8|LRR_4|LRR_1	UNDETERMINED
Adinel_JAKNSL_Ane63942.m	Adinel	Fern	0	FALSE	CC-like-NLR	(NBARC)(LRR)	UNDETERMINED	NBS>CNL	FALSE	AAA_16|NB-ARC|NACHT|LRR_4|LRR_4|LRR_8|LRR_6|LRR_4|LRR_8|CBL|LRR_4|LRR_4|LRR_8|CBL|LRR_6|LRR_4|LRR_1|LRR_6|LRR_4|LRR_8|LRR_1|CBL|LRR_4|LRR_8|LRR_6|LRR_4|LRR_1|LRR_6	CC-NLR
Adicap_JABFUD_Adc31276.rna	Adicap	Fern	0	FALSE	CC-like-NLR	(NBARC)(LRR)	UNDETERMINED	NBS>NL	TRUE	AAA_16|NB-ARC|nSTAND3|ATPase_2|AAA_22|NACHT|LRR_4|LRR_8|LRR_8|LRR_4|LRR_1|LRR_4|LRR_1|LRR_8|LRR_8|LRR_4|LRR_1|LRR_4|LRR_8|LRR_8|LRR_4|LRR_1|LRR_8|LRR_1|LRR_8|LRR_4	UNDETERMINED
Adicap_JABFUD_Adc04382.rna	Adicap	Fern	0	FALSE	CC-like-NLR	(NBARC)(LRR)	UNDETERMINED	NBS>NL	FALSE	AAA_16|NB-ARC|nSTAND3|ATPase_2|AAA_22|NACHT|LRR_8|LRR_4|LRR_8|LRR_4|LRR_1|LRR_4|LRR_1|LRR_8|LRR_4|LRR_1|LRR_4|LRR_8|LRR_8|LRR_4|LRR_1|LRR_1|LRR_8|LRR_4	UNDETERMINED
Adicap_JABFUD_Adc04005.rna	Adicap	Fern	0	FALSE	CC-like-NLR	(NBARC)(LRR)	UNDETERMINED	NBS>CNL	TRUE	ATPase_2|NB-ARC|AAA_22|LRR_4|LRR_4	CC-NLR
Dipcom_Dicom.14G073400.1.v3.1	Dipcom	Non-fern	0	FALSE	CC-like-NLR	(NBARC)(LRR)	UNDETERMINED	NBS>NL	FALSE	BrxC_BrxD|ATPase_2|nSTAND1|NB-ARC|AAA_16|ABC_tran|AAA_22|NACHT|LRR_4|LRR_8|LRR_4|LRR_8|LRR_4|LRR_1|LRR_4|LRR_8|LRR_4|LRR_4|LRR_8|LRR_8|LRR_4|LRR_4|LRR_8|LRR_4|LRR_8|LRR_4|LRR_8|LRR_1|LRR_4|LRR_8|LRR_4|LRR_1|LRR_8|LRR_4|LRR_1|LRR_4|LRR_8|LRR_4	UNDETERMINED
Alsspi_Aspi01Gene68172.t1	Alsspi	Fern	0	FALSE	CC-like-NLR	(NBARC)(LRR)	UNDETERMINED	NBS>CNL	TRUE	DUF815|AAA_16|NB-ARC|AAA_22|LRR_8|LRR_8|LRR_4|LRR_4|LRR_1|LRR_8|LRR_8|LRR_4|LRR_8|LRR_4|LRR_8|LRR_8|LRR_4|LRR_1|LRR_4|C1_2	CC-NLR
Alsspi_Aspi01Gene37709.t1	Alsspi	Fern	0	FALSE	CC-like-NLR	(NBARC)(LRR)	UNDETERMINED	NBS>NL	FALSE	DUF815|AAA_16|NB-ARC|KAP_NTPase|ATPase_2|AAA_22|AAA_14|NACHT|AAA|LRR_4|LRR_8|LRR_4|LRR_1|LRR_8|LRR_1|LRR_8|LRR_4|LRR_1|LRR_4|LRR_8|LRR_4|LRR_1|LRR_8|LRR_4|LRR_1|LRR_1	UNDETERMINED
Alsspi_Aspi01Gene37705.t1	Alsspi	Fern	0	FALSE	CC-like-NLR	(NBARC)(LRR)	UNDETERMINED	NBS>NL	FALSE	DUF815|NB-ARC|KAP_NTPase|AAA_16|ATPase_2|AAA_22|AAA_14|NACHT|LRR_4|LRR_8|LRR_4|LRR_1|LRR_8|LRR_1|LRR_8|LRR_4|LRR_1|LRR_4|LRR_8|LRR_4|LRR_1|LRR_8|LRR_4|LRR_1|LRR_1	UNDETERMINED
Adicap_JABFUD_Adc11326.rna	Adicap	Fern	0	FALSE	CC-like-NLR	(NBARC)(LRR)	UNDETERMINED	NBS>CNL	TRUE	FlbT|AAA_16|NB-ARC|ATPase_2|AAA_22|AAA_14|NACHT|LRR_4|LRR_8|LRR_4|LRR_8|LRR_4|LRR_1|LRR_1|LRR_4|LRR_8|LRR_8|LRR_4|LRR_4|LRR_1|LRR_8|LRR_4|LRR_1|LRR_4|LRR_1	CC-NLR
Marpolrud_Mp4g08790.1	Marpolrud	Non-fern	0	FALSE	CC-like-NLR	(NBARC)(LRR)	UNDETERMINED	NBS>CNL	TRUE	NB-ARC|AAA_16|AAA_22|AAA_18|AAA|LRR_4	CC-NLR
Alsspi_Aspi01Gene56522.t1	Alsspi	Fern	0	FALSE	CC-like-NLR	(NBARC)(LRR)	UNDETERMINED	NBS>NL	FALSE	NB-ARC|AAA_16|ATPase_2|KAP_NTPase|AAA_22|AAA_14|LRR_8|LRR_8|LRR_4|LRR_8|LRR_8|LRR_8|LRR_4|LRR_8|LRR_8|LRR_4|LRR_8|LRR_4	UNDETERMINED
Alsspi_Aspi01Gene47873.t1	Alsspi	Fern	0	FALSE	CC-like-NLR	(NBARC)(LRR)	UNDETERMINED	NBS>CNL	TRUE	NB-ARC|AAA_16|ATPase_2|KAP_NTPase|AAA_22|NACHT|LRR_4|LRR_8|LRR_1|LRR_4|LRR_8|LRR_8|LRR_4|LRR_8|LRR_1|LRR_8|LRR_4|LRR_8|LRR_4|LRR_1|LRR_4|LRR_8|LRR_1|LRR_4|LRR_1	CC-NLR
Marpal_utg000035g0070101	Marpal	Non-fern	0	FALSE	CC-like-NLR	(NBARC)(LRR)	UNDETERMINED	UNDETERMINED	FALSE	NB-ARC|AAA_16|ATPase_2|NB-ARC|LRR_4|LRR_8|LRR_4|LRR_8	UNDETERMINED
Alsspi_Aspi01Gene34832.t1	Alsspi	Fern	0	FALSE	CC-like-NLR	(NBARC)(LRR)	UNDETERMINED	NBS>NL	FALSE	NB-ARC|AAA_16|KAP_NTPase|AAA_22|LRR_4|LRR_8|LRR_4|LRR_4|LRR_8|LRR_1|LRR_4|LRR_4|LRR_8|LRR_8|LRR_1|LRR_4|LRR_1	UNDETERMINED
Cerric_JAIKUY_Ceric.28G061500.1	Cerric	Fern	0	FALSE	CC-like-NLR	(NBARC)(LRR)	UNDETERMINED	NBS>CNL	FALSE	NB-ARC|AAA_16|LRR_8|LRR_4|LRR_4|LRR_1|LRR_4|LRR_8|LRR_4|LRR_8|LRR_4|LRR_4|LRR_8|LRR_4|LRR_1|LRR_4|LRR_8|LRR_1|LRR_4|LRR_1	CC-NLR
Alsspi_Aspi01Gene68320.t1	Alsspi	Fern	0	FALSE	CC-like-NLR	(NBARC)(LRR)	UNDETERMINED	NBS>CNL	FALSE	NB-ARC|AAA_16|NB-ARC|LRR_8|LRR_4|LRR_8|LRR_8|LRR_4|LRR_1|LRR_4	CC-NLR
Isosin_Chr17.480	Isosin	Non-fern	0	FALSE	CC-like-NLR	(NBARC)(LRR)	UNDETERMINED	NBS>NL	FALSE	NB-ARC|AAA_22|AAA_14|LRR_8|LRR_4|LRR_8|LRR_4|LRR_8|LRR_8|LRR_8|LRR_4|LRR_8|LRR_4|LRR_4|LRR_4|LRR_8|LRR_8|LRR_4|LRR_8|LRR_4|LRR_4|LRR_8|LRR_4|LRR_8|LRR_4|LRR_8|LRR_4|LRR_8|LRR_4|LRR_8|LRR_8|LRR_4	UNDETERMINED
Alsspi_Aspi01Gene68228.t1	Alsspi	Fern	0	FALSE	CC-like-NLR	(NBARC)(LRR)	UNDETERMINED	NBS>NL	FALSE	NB-ARC|AAA_22|cobW|NACHT|LRR_8|LRR_4|Sec3_CC|LRR_4|LRR_1|LRR_8|LRR_8|LRR_4|LRR_8|LRR_1|LRR_4|LRR_8|LRR_1|LRR_8|LRR_4|LRR_1|LRR_1|LRR_8|LRR_4|LRR_1|LRR_8|LRR_8|LRR_1|LRR_4|LRR_8|LRR_4|LRR_1|LRR_8|LRR_4|LRR_8|LRR_1|LRR_4|LRR_1|LRR_8|LRR_4|LRR_1|LRR_1|LRR_8|LRR_4|LRR_4|LRR_1|LRR_8|LRR_8|LRR_4|LRR_4|LRR_8|LRR_4|LRR_1|LRR_4	CC-NLR
Isosin_Chr22.841	Isosin	Non-fern	0	FALSE	CC-like-NLR	(NBARC)(LRR)	UNDETERMINED	NBS>CNL	FALSE	NB-ARC|AAA_30|AAA_22|LRR_8|LRR_4|LRR_4|LRR_1|LRR_8|LRR_8|LRR_4|LRR_1|LRR_8|LRR_4|LRR_1|LRR_8|LRR_4|LRR_1|LRR_8|LRR_4|LRR_8|LRR_8|LRR_1|LRR_4|LRR_8|LRR_1|LRR_8|LRR_1|LRR_4|LRR_6|LRR_8|LRR_4|LRR_1|LRR_1|LRR_4|LRR_1|LRR_8|LRR_6|LRR_4|LRR_1|LRR_8|LRR_4|LRR_1	CC-NLR
Isosin_Chr21.3489	Isosin	Non-fern	0	FALSE	CC-like-NLR	(NBARC)(LRR)	UNDETERMINED	NBS>CNL	FALSE	NB-ARC|ATPase_2|AAA_22|AAA_14|LRR_8|LRR_4|LRR_4|LRR_8|LRR_4	CC-NLR
Marpal_utg000008g0018631	Marpal	Non-fern	0	FALSE	CC-like-NLR	(NBARC)(LRR)	UNDETERMINED	UNDETERMINED	FALSE	NB-ARC|ATPase_2|AAA_22|AAA|AAA_18|SKI	UNDETERMINED
Isosin_Chr19.3209	Isosin	Non-fern	0	FALSE	CC-like-NLR	(NBARC)(LRR)	UNDETERMINED	NBS>CNL	FALSE	NB-ARC|ATPase_2|KAP_NTPase|AAA_14|LRR_4|LRR_8|LRR_4|LRR_1|LRR_4|LRR_8|LRR_4|LRR_1|LRR_4|LRR_8|LRR_8|LRR_4|LRR_4|LRR_8|LRR_4|LRR_8|LRR_1|LRR_8|LRR_4|LRR_1|LRR_1|LRR_4|LRR_1|LRR_8|LRR_1|LRR_8|LRR_4|LRR_4|LRR_8	CC-NLR
Adinel_JAKNSL_Ane01657.m	Adinel	Fern	0	FALSE	CC-like-NLR	(NBARC)(LRR)	UNDETERMINED	UNDETERMINED	FALSE	NB-ARC|LRR_4|LRR_4|LRR_8|LRR_4|LRR_4|LRR_8|LRR_4|LRR_8|LRR_8|LRR_4|LRR_8|LRR_4|LRR_8	UNDETERMINED
Cerric_JAIKUY_Ceric.03G041100.1	Cerric	Fern	0	FALSE	CC-like-NLR	(NBARC)(LRR)	UNDETERMINED	NBS>NL	TRUE	NB-ARC|LRR_4|LRR_4|LRR_8|LRR_4|LRR_8|LRR_4|LRR_8|LRR_8|LRR_4|LRR_4|LRR_4|LRR_8	UNDETERMINED
Isosin_Chr14.1735	Isosin	Non-fern	0	FALSE	CC-like-NLR	(NBARC)(LRR)	UNDETERMINED	NBS>NL	FALSE	NB-ARC|LRR_4|LRR_4|LRR_8|LRR_8|LRR_4|LRR_8|LRR_6|LRR_8|LRR_1|LRR_4|LRR_1|LRR_1|LRR_8|LRR_4|LRR_1	UNDETERMINED
Adicap_JABFUD_Adc23772.rna	Adicap	Fern	0	FALSE	CC-like-NLR	(NBARC)(LRR)	UNDETERMINED	NBS>CNL	FALSE	NB-ARC|LRR_8|LRR_4|LRR_8|LRR_4|LRR_8|LRR_4|LRR_4|LRR_8|LRR_4|LRR_8|LRR_4|LRR_8|LRR_4|LRR_8|LRR_4	CC-NLR
Isosin_Chr5.3004	Isosin	Non-fern	0	FALSE	CC-like-NLR	(NBARC)(LRR)	UNDETERMINED	NBS>NL	FALSE	NB-ARC|nSTAND3|ATPase_2|AAA_22|NACHT|LRR_4|LRR_8|LRR_1|LRR_4|LRR_1|LRR_8|LRR_1|LRR_4|LRR_8|LRR_8|LRR_4|LRR_1|LRR_4|LRR_8|LRR_4|LRR_8|LRR_4|LRR_1|LRR_4|LRR_1|LRR_8|LRR_4|LRR_1|LRR_1|LRR_8|LRR_4|LRR_1|LRR_4	UNDETERMINED
Phypat_Pp15h579.t1	Phypat	Non-fern	0	FALSE	CC-like-NLR	(NBARC)(LRR)	UNDETERMINED	NBS>CNL	FALSE	RsgA_GTPase|AAA_16|NB-ARC|KAP_NTPase|ATPase_2|nSTAND3|AAA_22|AAA_14|NACHT|LRR_4|LRR_8|LRR_8|LRR_4|LRR_8|LRR_4|LRR_1|LRR_8|LRR_4|LRR_8|LRR_4|LRR_8|LRR_1|LRR_4	CC-NLR
Cerric_JAIKUY_Ceric.32G019500.1	Cerric	Fern	0	FALSE	CC-like-NLR	(NBARC)(LRR)	UNDETERMINED	NBS>CNL	FALSE	T3S_SPI-1_N0|AAA_16|NB-ARC|nSTAND3|AAA_22|SLFN-g3_helicase|NACHT|LRR_8|LRR_8|LRR_4|LRR_8|LRR_4	CC-NLR
Alsspi_Aspi01Gene32920.t1	Alsspi	Fern	0	FALSE	CC-like-NLR	(NBARC)(LRR)	UNDETERMINED	UNDETERMINED	FALSE	TsaE|NB-ARC|AAA_16|ATPase_2|KAP_NTPase|AAA_22|AAA_14|LRR_8|LRR_4|LRR_8|LRR_4|LRR_4|LRR_8|LRR_4|LRR_8|LRR_4|LRR_8|LRR_8|LRR_4|LRR_8|LRR_4	UNDETERMINED
Marpal_utg000010g0025261	Marpal	Non-fern	0	FALSE	CC-like-NLR	(NBARC)(LRR)(a/b)	UNDETERMINED	UNDETERMINED	FALSE	AAA_16|NB-ARC|AAA_22|NACHT|LRR_4|LRR_4	Hyd-NLR
Adicap_JABFUD_Adc16963.rna	Adicap	Fern	0	FALSE	CC-like-NLR	(NBARC)(LRR)(LRR)	UNDETERMINED	NBS>NL	FALSE	AAA_16|NB-ARC|AAA_22|LRR_4|LRR_8|LRR_4|LRR_1|LRR_8|LRR_4|LRR_8|LRR_4|LRR_1|LRR_4|LRR_4|LRR_1|LRR_8|LRR_1|LRR_8|LRR_4	UNDETERMINED
Selmoe_rna_XM_024665441.1	Selmoe	Non-fern	0	FALSE	CC-like-NLR	(NBARC)(LRR)(LRR)	UNDETERMINED	NBS>CNL	FALSE	Apolipoprotein|Apolipoprotein|AAA_16|NB-ARC|TrwB_AAD_bind|AAA_22|LRR_4|LRR_8|LRR_8|LRR_4|LRR_8|LRR_4|LRR_4|LRR_8|LRR_1|LRR_4|LRR_8|LRR_4|LRR_8|LRR_4|LRR_4|LRR_4|LRR_4|LRR_8|LRR_4|LRR_8|LRR_8|LRR_4|LRR_4|LRR_8	CC-NLR
Adicap_JABFUD_Adc16962.rna	Adicap	Fern	0	FALSE	CC-like-NLR	(NBARC)(LRR)(LRR)	UNDETERMINED	NBS>NL	FALSE	NB-ARC|AAA_22|LRR_8|LRR_4|LRR_8|LRR_8|LRR_4|LRR_1|LRR_8|LRR_4|LRR_8|LRR_1|LRR_8|LRR_4|LRR_1	UNDETERMINED
Alsspi_Aspi01Gene02662.t1	Alsspi	Fern	0	FALSE	CC-like-NLR	(NBARC)(LRR)(LRR)	UNDETERMINED	NBS>NL	FALSE	NB-ARC|LRR_4|LRR_8|LRR_4|LRR_4|LRR_8|LRR_4|LRR_8|LRR_4|LRR_1|LRR_8|LRR_4|LRR_1|LRR_8|LRR_4|LRR_8|LRR_1|LRR_4|LRR_8|LRR_4|LRR_1|LRR_4|LRR_8|LRR_4|LRR_8|LRR_1|LRR_4|LRR_4|LRR_8	UNDETERMINED
Alsspi_Aspi01Gene02867.t1	Alsspi	Fern	0	FALSE	CC-like-NLR	(NBARC)(LRR)(LRR)(LRR)	UNDETERMINED	NBS>CNL	FALSE	NB-ARC|LRR_4|LRR_8|LRR_4|LRR_8|LRR_4|LRR_8|LRR_4|LRR_1|LRR_4|LRR_8|LRR_4|LRR_1|LRR_8|LRR_4|LRR_1|LRR_8|LRR_4|LRR_1|LRR_4|LRR_8|LRR_4|LRR_8|LRR_1|LRR_4|LRR_4|LRR_4|LRR_8|LRR_4|LRR_8|LRR_4|LRR_8|LRR_4|LRR_8|LRR_4|LRR_1|LRR_4|LRR_8|LRR_4|LRR_1|LRR_8|LRR_4|LRR_1|LRR_8|LRR_4|LRR_1|LRR_4|LRR_8|LRR_4|LRR_8|LRR_1|LRR_4|LRR_4|LRR_4|LRR_8	CC-NLR
Marves_Mvestita_S19g17167_RA	Marves	Fern	0	TRUE	CC-like-NLR	(NBARC)(LRR)(OTHER)	UNDETERMINED	NBS>NL	TRUE	AAA_22|AAA_23|NB-ARC|ATPase_2|AAA_22|NACHT|LRR_4|LRR_8|LRR_4|LRR_8|LRR_8|LRR_4|LRR_8|LRR_4|LRR_4|LRR_4|LRR_8|LRR_4|LRR_8|Sec3_CC|LRR_4|LRR_8|LRR_4|LRR_8|LRR_4|LRR_4|LRR_4|LRR_8|LRR_4|LRR_8|LRR_4|LRR_8|LRR_4|Gta3|LRR_1|LRR_4|LRR_8|LRR_4|LRR_4|Gta3|LRR_1|LRR_4|LRR_8|LRR_4|LRR_4|Gta3|LRR_4|LRR_1|AAA_23	CC-NLR
Marves_Mvestita_S19g17167_RA	Marves	Fern	1	TRUE	CC-like-NLR	(NBARC)(LRR)(OTHER)	UNDETERMINED	NBS>NL	TRUE	AAA_22|AAA_23|NB-ARC|ATPase_2|AAA_22|NACHT|LRR_4|LRR_8|LRR_4|LRR_8|LRR_8|LRR_4|LRR_8|LRR_4|LRR_4|LRR_4|LRR_8|LRR_4|LRR_8|Sec3_CC|LRR_4|LRR_8|LRR_4|LRR_8|LRR_4|LRR_4|LRR_4|LRR_8|LRR_4|LRR_8|LRR_4|LRR_8|LRR_4|Gta3|LRR_1|LRR_4|LRR_8|LRR_4|LRR_4|Gta3|LRR_1|LRR_4|LRR_8|LRR_4|LRR_4|Gta3|LRR_4|LRR_1|AAA_23	CC-NLR
Alsspi_Aspi01Gene68225.t1	Alsspi	Fern	0	FALSE	CC-like-NLR	(NBARC)(LRR)(TRX)	UNDETERMINED	NBS>NL	FALSE	DUF815|AAA_16|NB-ARC|ATPase_2|NACHT|LRR_8|LRR_4|LRR_4|LRR_4|LRR_8|LRR_8|LRR_4|LRR_8|LRR_4|LRR_8|LRR_4|LRR_1|LRR_4|C1_2	UNDETERMINED
Alsspi_Aspi01Gene68327.t2	Alsspi	Fern	0	FALSE	CC-like-NLR	(NBARC)(LRR)(TRX)	UNDETERMINED	NBS>NL	FALSE	NB-ARC|AAA_22|NACHT|LRR_8|LRR_4|LRR_8|LRR_4|LRR_8|LRR_4|LRR_8|LRR_1|LRR_4|LRR_8|LRR_4|LRR_8|LRR_4|LRR_1|LRR_4|Thioredoxin_8|C1_2	UNDETERMINED
Alsspi_Aspi01Gene68324.t1	Alsspi	Fern	0	FALSE	CC-like-NLR	(NBARC)(LRR)(TRX)	UNDETERMINED	NBS>NL	FALSE	NB-ARC|AAA_22|NACHT|LRR_8|LRR_4|LRR_8|LRR_8|LRR_4|LRR_8|LRR_1|LRR_4|LRR_8|LRR_4|LRR_1|LRR_4|Thioredoxin_8|C1_2	UNDETERMINED
Alsspi_Aspi01Gene68330.t1	Alsspi	Fern	0	FALSE	CC-like-NLR	(NBARC)(LRR)(TRX)	UNDETERMINED	NBS>NL	FALSE	NB-ARC|DUF815|AAA_16|AAA_22|AAA_7|AAA_30|AAA_18|ATP_bind_1|LRR_8|LRR_4|LRR_4|LRR_8|LRR_4|LRR_8|LRR_4|LRR_8|LRR_4|LRR_8|LRR_4|LRR_8|LRR_4|LRR_1|Thioredoxin_8|C1_2	UNDETERMINED
Isosin_Chr9.1189	Isosin	Non-fern	0	FALSE	CC-like-NLR	(NBARC)(OTHER)	UNDETERMINED	UNDETERMINED	FALSE	nSTAND1|NB-ARC|AAA_16|AAA_22|PrpR_N|PPR|PPR_3|PPR_1|PPR_2|PPR	UNDETERMINED
Marpolrud_Mp2g17050.1	Marpolrud	Non-fern	0	FALSE	CC-like-NLR	(PLOOP)(LRR)	UNDETERMINED	UNDETERMINED	FALSE	AAA_16|NB-ARC|AAA_22|NACHT|NB-ARC|LRR_4|LRR_4|LRR_8|LRR_4|LRR_8	UNDETERMINED
Marpal_utg000008g0018621	Marpal	Non-fern	0	FALSE	CC-like-NLR	(PLOOP)(LRR)	UNDETERMINED	UNDETERMINED	FALSE	AAA_16|Zeta_toxin|nSTAND3|AAA_22|AAA_5|LRR_8|LRR_4	UNDETERMINED
Marpal_utg000035g0070091	Marpal	Non-fern	0	FALSE	CC-like-NLR	(PLOOP)(LRR)(LRR)	UNDETERMINED	UNDETERMINED	FALSE	AAA_16|ATPase_2|AAA_22|RNA_helicase	UNDETERMINED
Alsspi_Aspi01Gene66169.t1	Alsspi	Fern	0	FALSE	CC-like-NLR	(TRANSPOSON)(NBARC)	UNDETERMINED	UNDETERMINED	FALSE	RVT_2|NB-ARC	UNDETERMINED
Alsspi_Aspi01Gene34837.t1	Alsspi	Fern	0	FALSE	CC-like-NLR		UNDETERMINED	NBS>CN	FALSE	AAA_16|NB-ARC|KAP_NTPase|AAA_22	CC-NLR
Isosin_Chr17.2815	Isosin	Non-fern	0	TRUE	CC-like-NLR		UNDETERMINED	TM-CC	TRUE	AAA_24|RuvB_N|AAA_16|nSTAND3|AAA_24|AAA_22|AAA_5|AAA|AAA_lid_3|Peptidase_M41	UNDETERMINED
Isosin_Chr18.2840	Isosin	Non-fern	0	TRUE	CC-like-NLR		UNDETERMINED	TM-CC	TRUE	AAA_24|RuvB_N|AAA_16|nSTAND3|AAA_24|AAA_22|AAA_5|AAA|AAA_lid_3|Peptidase_M41	UNDETERMINED
Adicap_JABFUD_Adc15902.rna	Adicap	Fern	0	FALSE	CC-like-NLR		UNDETERMINED	NBS>NL	FALSE	DUF815|AAA_16|NB-ARC|NB-ARC|LRR_8	UNDETERMINED
Adicap_JABFUD_Adc15262.rna	Adicap	Fern	0	FALSE	CC-like-NLR		UNDETERMINED	NBS>CN	FALSE	NB-ARC|LRR_4|LRR_4|LRR_4|LRR_4|LRR_4	CC-NLR
Adicap_JABFUD_Adc24755.rna	Adicap	Fern	0	FALSE	CC-like-NLR		UNDETERMINED	UNDETERMINED	FALSE		UNDETERMINED
Cerric_JAIKUY_Ceric.32G019300.1	Cerric	Fern	0	FALSE	CC-like-NLR		UNDETERMINED	UNDETERMINED	FALSE		UNDETERMINED
Adicap_JABFUD_Adc20913.rna	Adicap	Fern	0	FALSE	CC-NB-ARM	(NBARC)(ARM)	UNDETERMINED	NBS>CN	FALSE	nSTAND3|NB-ARC|nSTAND1|AAA_16	CC-NB-ARM
Adicap_JABFUD_Adc22006.rna	Adicap	Fern	0	FALSE	CC-NB-ARM	(NBARC)(ARM)	UNDETERMINED	NBS>CN	FALSE	RsgA_GTPase|nSTAND3|NB-ARC|AAA_16	CC-NB-ARM
Adinel_JAKNSL_Ane11388.m	Adinel	Fern	0	FALSE	CC-NB-ARM	(NBARC)(ARM)	UNDETERMINED	NBS>CN	FALSE	RsgA_GTPase|nSTAND3|NB-ARC|AAA_16	CC-NB-ARM
Adinel_JAKNSL_Ane21798.m	Adinel	Fern	0	FALSE	CC-NB-ARM	(NBARC)(ARM)	UNDETERMINED	NBS>CN	FALSE	nSTAND3|nSTAND1|NB-ARC|AAA_16	CC-NB-ARM
Adinel_JAKNSL_Ane62085.m	Adinel	Fern	0	FALSE	CC-NB-ARM	(NBARC)(ARM)	UNDETERMINED	NBS>CN	FALSE	nSTAND3|NB-ARC|AAA_16|nSTAND1	CC-NB-ARM
Adinel_JAKNSL_Ane63252.m	Adinel	Fern	0	FALSE	CC-NB-ARM	(NBARC)(ARM)	UNDETERMINED	NBS>CN	FALSE	RsgA_GTPase|nSTAND3|NB-ARC|AAA_16|nSTAND1	CC-NB-ARM
Alsspi_Aspi01Gene58031.t1	Alsspi	Fern	0	FALSE	CC-NB-ARM	(NBARC)(ARM)	UNDETERMINED	NBS>CN	FALSE	RsgA_GTPase|nSTAND3|NB-ARC|AAA_16	CC-NB-ARM
Cerric_JAIKUY_Ceric.05G095900.1	Cerric	Fern	0	FALSE	CC-NB-ARM	(NBARC)	UNDETERMINED	NBS>CN	FALSE	nSTAND1|RsgA_GTPase|NB-ARC|AAA_16|nSTAND1|AAA_22	CC-NLR
Cerric_JAIKUY_Ceric.05G096100.1	Cerric	Fern	0	FALSE	CC-NB-ARM	(NBARC)(ARM)	UNDETERMINED	NBS>CN	FALSE	NB-ARC	CC-NB-ARM
Cerric_JAIKUY_Ceric.05G096200.1	Cerric	Fern	0	FALSE	CC-NB-ARM	(NBARC)	UNDETERMINED	NBS>CN	FALSE	RsgA_GTPase|NB-ARC|nSTAND3|AAA_16|nSTAND1|AAA_22	CC-NLR
Cerric_JAIKUY_Ceric.05G096300.1	Cerric	Fern	0	FALSE	CC-NB-ARM	(NBARC)(ARM)	UNDETERMINED	NBS>CN	FALSE	RsgA_GTPase|NB-ARC|AAA_16	CC-NB-ARM
Cerric_JAIKUY_Ceric.05G096400.1	Cerric	Fern	0	FALSE	CC-NB-ARM	(NBARC)(ARM)	UNDETERMINED	NBS>CN	FALSE	RsgA_GTPase|NB-ARC|AAA_16	CC-NB-ARM
Cerric_JAIKUY_Ceric.05G096600.1	Cerric	Fern	0	FALSE	CC-NB-ARM	(NBARC)(ARM)	UNDETERMINED	NBS>CN	FALSE	NB-ARC	CC-NB-ARM
Cerric_JAIKUY_Ceric.12G084200.1	Cerric	Fern	0	FALSE	CC-NB-ARM	(NBARC)(ARM)	UNDETERMINED	NBS>CN	FALSE	nSTAND1|RsgA_GTPase|NB-ARC|AAA_16|nSTAND1|AAA_22	CC-NB-ARM
Cerric_JAIKUY_Ceric.13G054700.1	Cerric	Fern	0	FALSE	CC-NB-ARM	(NBARC)(ARM)	UNDETERMINED	NBS>CN	FALSE	nSTAND1|RsgA_GTPase|NB-ARC|AAA_16|nSTAND1	CC-NB-ARM
Cerric_JAIKUY_Ceric.1Z169700.1	Cerric	Fern	0	FALSE	CC-NB-ARM	(NBARC)(ARM)	UNDETERMINED	NBS>CN	FALSE	RsgA_GTPase|NB-ARC|AAA_16	CC-NB-ARM
Salcuc_Sacu_v1.1_s0033.g011092	Salcuc	Fern	0	FALSE	CC-NB-ARM	(NBARC)	UNDETERMINED	NBS>CN	FALSE	nSTAND3|NB-ARC|AAA_16|AAA_22	CC-NLR
Camsin_rna_XM_028252403.1	Camsin	Non-fern	0	FALSE	CC-NB-ARM	(NBARC)(ARM)	UNDETERMINED	UNDETERMINED	FALSE	NB-ARC|nSTAND3|AAA_16|Arm	UNDETERMINED
Camsin_rna_XM_028261480.1	Camsin	Non-fern	0	TRUE	CC-NB-ARM	(CC)(NBARC)(LRR)	CC-NLR	NBS>CNL	FALSE	Rx_N|AAA_16|NB-ARC|NACHT|LRR_4|LRR_8|LRR_4|NACHT	CC-NLR
Dencat_rna_XM_028697888.1	Dencat	Non-fern	0	FALSE	CC-NB-ARM	(NBARC)(ARM)	UNDETERMINED	UNDETERMINED	FALSE	nSTAND3|NB-ARC|AAA_16|AAA_22|AAA_33	UNDETERMINED
Dipcom_Dicom.11G039300.9.v3.1	Dipcom	Non-fern	0	FALSE	CC-NB-ARM	(NBARC)(ARM)	UNDETERMINED	NBS>CN	FALSE	Helo_like_N|NB-ARC|AAA_16|ATPase_2|nSTAND3|TPR_9|Arm|Arm|Arm	CC-NB-ARM
Dipcom_Dicom.Y060800.1.v3.1	Dipcom	Non-fern	0	FALSE	CC-NB-ARM	(NBARC)(ARM)	UNDETERMINED	UNDETERMINED	FALSE	RsgA_GTPase|AAA_16|NB-ARC|nSTAND3|ATPase_2|AAA_22	UNDETERMINED
Dipcom_Dicom.Y154000.11.v3.1	Dipcom	Non-fern	0	FALSE	CC-NB-ARM	(NBARC)(ARM)	UNDETERMINED	NBS>CN	FALSE	Helo_like_N|NB-ARC|AAA_16|ATPase_2|nSTAND3|TPR_9|Arm|Arm|Arm	CC-NB-ARM
Dipcom_Dicom.Y299600.1.v3.1	Dipcom	Non-fern	0	FALSE	CC-NB-ARM	(NBARC)(ARM)	UNDETERMINED	UNDETERMINED	FALSE	RsgA_GTPase|AAA_16|NB-ARC|nSTAND3|ATPase_2|AAA_22	UNDETERMINED
Dipcom_Dicom.Y468200.1.v3.1	Dipcom	Non-fern	0	FALSE	CC-NB-ARM	(NBARC)(ARM)	UNDETERMINED	UNDETERMINED	FALSE	RsgA_GTPase|AAA_16|NB-ARC|nSTAND3|ATPase_2|AAA_22	UNDETERMINED
Isosin_Chr1.3414	Isosin	Non-fern	0	FALSE	CC-NB-ARM	(NBARC)(ARM)	UNDETERMINED	UNDETERMINED	FALSE	NB-ARC|AAA_16|Arm|Arm	UNDETERMINED
Isosin_Chr1.3417	Isosin	Non-fern	0	FALSE	CC-NB-ARM	(NBARC)	UNDETERMINED	UNDETERMINED	FALSE	AAA_16|NB-ARC|nSTAND3	UNDETERMINED
Isosin_Chr10.4010	Isosin	Non-fern	0	FALSE	CC-NB-ARM	(NBARC)(ARM)	UNDETERMINED	NBS>CN	FALSE	RsgA_GTPase|nSTAND3|NB-ARC|AAA_16|AAA_22|AAA_33|HEAT_2|DUF3385|Arm|HEAT_2|GUN4_N|DUF3385|GUN4_N|Arm	CC-NB-ARM
Isosin_Chr15.3937	Isosin	Non-fern	0	FALSE	CC-NB-ARM	(NBARC)(ARM)	UNDETERMINED	UNDETERMINED	TRUE	NB-ARC|ATPase_2|AAA_16|AAA_22|Arm|HEAT_EZ|HEAT	UNDETERMINED
Isosin_Chr16.3691	Isosin	Non-fern	0	FALSE	CC-NB-ARM	(NBARC)(ARM)	UNDETERMINED	UNDETERMINED	TRUE	NB-ARC|AAA_16|nSTAND3|AAA_22|Arm|HEAT	UNDETERMINED
Isosin_Chr2.3090	Isosin	Non-fern	0	FALSE	CC-NB-ARM	(NBARC)(ARM)(ARM)	UNDETERMINED	UNDETERMINED	FALSE	NB-ARC|AAA_16|Arm|Arm	UNDETERMINED
Isosin_Chr2.3097	Isosin	Non-fern	0	FALSE	CC-NB-ARM	(NBARC)	UNDETERMINED	UNDETERMINED	FALSE	AAA_16|NB-ARC|nSTAND3	UNDETERMINED
Isosin_Chr22.2805	Isosin	Non-fern	0	FALSE	CC-NB-ARM	(NBARC)	UNDETERMINED	UNDETERMINED	FALSE	NB-ARC	UNDETERMINED
Isosin_Chr5.3419	Isosin	Non-fern	0	FALSE	CC-NB-ARM	(NBARC)	UNDETERMINED	UNDETERMINED	FALSE	NB-ARC	UNDETERMINED
Isosin_Chr5.3420	Isosin	Non-fern	0	FALSE	CC-NB-ARM	(NBARC)	UNDETERMINED	UNDETERMINED	FALSE	NB-ARC	UNDETERMINED
Isosin_Chr8.251	Isosin	Non-fern	0	FALSE	CC-NB-ARM	(NBARC)	UNDETERMINED	UNDETERMINED	FALSE	NB-ARC	UNDETERMINED
Isosin_Chr9.4560	Isosin	Non-fern	0	FALSE	CC-NB-ARM	(NBARC)(ARM)	UNDETERMINED	NBS>CN	FALSE	RsgA_GTPase|nSTAND3|NB-ARC|AAA_16|AAA_22|AAA_33|HEAT_2|DUF3385|Arm|HEAT_2|GUN4_N|DUF3385|GUN4_N|Arm	CC-NB-ARM
Marpal_utg000002g0001911	Marpal	Non-fern	0	FALSE	CC-NB-ARM	(NBARC)(ARM)	UNDETERMINED	UNDETERMINED	FALSE	NB-ARC|AAA_16|nSTAND3|HEAT_2|HEAT_EZ|Arm|Arm_2|HEAT_2|Arm|HEAT_2|HEAT_EZ|Arm|HEAT_2|HEAT_EZ|DUF3385|Arm|HEAT_2|Arm|HEAT_2|HEAT_EZ|Arm|Cnd1|Arm_2|HEAT|HEAT_PBS|Arm	UNDETERMINED
Marpal_utg000011g0025671	Marpal	Non-fern	0	FALSE	CC-NB-ARM	(NBARC)(ARM)	UNDETERMINED	NBS>CN	FALSE	Seryl_tRNA_N|NB-ARC|AAA_16|AAA_11|nSTAND3|AAA_22|NACHT|AAA|DUF3385|HEAT_2|PUL|HEAT_2|PUL|DUF3385|Cys_knot|PUL|Cys_knot|PUL|Cys_knot|PUL	CC-NB-ARM
Marpal_utg000012g0028371	Marpal	Non-fern	0	FALSE	CC-NB-ARM	(NBARC)(ARM)(TPR)	UNDETERMINED	NBS>CN	FALSE	nSTAND3|AAA_16|NB-ARC|AAA_22|NACHT|AAA|BAF250_C|UNC45-central|HEAT_EZ|HEAT_2|Cnd1|SIL1|Arm|HEAT|HEAT_2|HEAT_EZ|BAF250_C|HEAT_2|Arm|HEAT_2|UNC45-central|Arm|RIX1|HEAT_EZ|V-ATPase_H_C|Cnd1|HEAT_2|DUF3385|Arm|HEAT_EZ|Atx10homo_assoc|Arm|HEAT_2|HEAT_EZ|UNC45-central|HEAT_2|HEAT_EZ|ELMO_ARM|Cnd1|HEAT|HEAT_2|RIX1|HEAT_EZ|V-ATPase_H_C|HEAT_2|Atx10homo_assoc|UNC45-central|HEAT_EZ|Arm|HEAT_2|HEAT_EZ|Arm|B…	CC-NB-ARM
Marpal_utg000013g0032471	Marpal	Non-fern	0	FALSE	CC-NB-ARM	(NBARC)	UNDETERMINED	UNDETERMINED	FALSE	NB-ARC|AAA_22|NACHT	UNDETERMINED
Marpal_utg000013g0032491	Marpal	Non-fern	0	FALSE	CC-NB-ARM	(NBARC)	UNDETERMINED	UNDETERMINED	FALSE	NB-ARC	UNDETERMINED
Marpal_utg000020g0054561	Marpal	Non-fern	0	FALSE	CC-NB-ARM	(NBARC)(ARM)(TPR)	UNDETERMINED	NBS>CN	FALSE	AAA_16|NB-ARC|nSTAND3|AAA_19|AAA_22|ABC_tran|NACHT|AAA_28|HEAT_2|HEAT_EZ|Arm_2|Arm|HEAT_2|Arm|HEAT_2|HEAT_EZ|Arm|HEAT_2|Arm|Arm_2|HEAT_EZ|Arm|TPR_2|TPR_1|TPR_8|TPR_2|TPR_9|TPR_2|TPR_1|TPR_8|TPR_11	CC-NB-ARM
Marpal_utg000067g0111181	Marpal	Non-fern	0	FALSE	CC-NB-ARM	(NBARC)(ARM)(TPR)	UNDETERMINED	NBS>CN	FALSE	NB-ARC|nSTAND3|AAA_16|AAA_22|NACHT|AAA_5|AAA_28|Arm|HEAT_2|HEAT_EZ|Arm|HEAT_2|Arm|HEAT_2|Arm|HEAT_EZ|Arm|HEAT_2|HEAT_EZ|Arm|HEAT|Arm|HEAT_EZ|HEAT_2|Arm|HEAT_EZ|Arm|HEAT_2|Adaptin_N|HEAT_EZ|Arm|HEAT_2|Cnd1|Arm|HEAT|HEAT_EZ|HEAT_PBS|Arm|TPR_9|TPR_1|TPR_2|SHNi-TPR|TPR_9|TPR_2|TPR_1|TPR_1	CC-NB-ARM
Marpal_utg000069g0117401	Marpal	Non-fern	0	FALSE	CC-NB-ARM	(NBARC)	UNDETERMINED	UNDETERMINED	FALSE	AAA_16|TsaE|NB-ARC|nSTAND3|AAA_22|AAA_23|NACHT|RNA_helicase	UNDETERMINED
Marpal_utg000069g0117411	Marpal	Non-fern	0	FALSE	CC-NB-ARM		UNDETERMINED	UNDETERMINED	FALSE		UNDETERMINED
Marpal_utg000080g0133641	Marpal	Non-fern	0	FALSE	CC-NB-ARM	(NBARC)(ARM)	UNDETERMINED	NBS>CN	FALSE	NB-ARC|AAA_16|nSTAND3|AAA_22|NACHT|HEAT_2|HEAT_EZ|Arm_2|HEAT_2|Arm|HEAT_EZ|HEAT_2|Arm|HEAT_2|Arm	CC-NB-ARM
Marpal_utg000095g0146271	Marpal	Non-fern	0	FALSE	CC-NB-ARM	(NBARC)	UNDETERMINED	UNDETERMINED	FALSE	nSTAND3|NB-ARC|AAA_16|AAA_22	UNDETERMINED
Marpolrud_Mp4g09370.1	Marpolrud	Non-fern	0	FALSE	CC-NB-ARM	(NBARC)(ARM)	UNDETERMINED	UNDETERMINED	FALSE	NB-ARC|nSTAND3|AAA_16|AAA_22|NACHT|NB-ARC|HEAT_2|HEAT_EZ|HEAT_2|HEAT_EZ|Arm|HEAT|HEAT_2|Arm|Arm	UNDETERMINED
Marpolrud_Mp5g08960.1	Marpolrud	Non-fern	0	FALSE	CC-NB-ARM	(NBARC)(ARM)(TPR)	UNDETERMINED	NBS>CN	FALSE	NB-ARC|nSTAND3|AAA_16|AAA_22|AAA_25|NACHT|AAA_5|AAA_28|Arm|HEAT_2|HEAT_EZ|Arm|HEAT|HEAT_2|Arm|HEAT_2|Arm|HEAT_EZ|Arm|HEAT_2|HEAT_EZ|Arm|HEAT|Arm|HEAT_EZ|HEAT_2|Arm|HEAT_EZ|Arm|HEAT_2|HEAT_EZ|Arm|HEAT_2|Cnd1|Arm|HEAT|HEAT_EZ|HEAT_PBS|Arm|HEAT|TPR_9|TPR_1|TPR_2|SHNi-TPR|TPR_9|TPR_2|TPR_1|TPR_1|TPR_2|TPR_11|TPR_9	CC-NB-ARM
Marpolrud_Mp5g10840.1	Marpolrud	Non-fern	0	FALSE	CC-NB-ARM	(NBARC)(ARM)(TPR)	UNDETERMINED	NBS>CN	FALSE	AAA_16|NB-ARC|nSTAND3|AAA_19|AAA_22|NACHT|AAA_28|HEAT_2|HEAT_2|HEAT_EZ|Arm_2|Arm|HEAT_2|Arm|HEAT_2|HEAT_EZ|Arm|Arm_2|HEAT_2|Arm|HEAT_EZ|Arm|TPR_2|TPR_1|TPR_8|TPR_2|TPR_9|TPR_2|TPR_1|TPR_8|TPR_11|TPR_9	CC-NB-ARM
Marpolrud_Mp5g18500.1	Marpolrud	Non-fern	0	FALSE	CC-NB-ARM	(NBARC)(ARM)	UNDETERMINED	UNDETERMINED	FALSE	NB-ARC|AAA_16|AAA_22|Arm|HEAT_2|HEAT_EZ|Arm|HEAT_2|Arm|HEAT|HEAT_2|HEAT_EZ|Cnd1|Arm|HEAT|HEAT_EZ|HEAT_2|Arm|HEAT	UNDETERMINED
Marpolrud_Mp5g21860.1	Marpolrud	Non-fern	0	FALSE	CC-NB-ARM	(NBARC)(ARM)(TPR)	UNDETERMINED	NBS>CN	FALSE	nSTAND3|AAA_16|AAA_11|NB-ARC|AAA_22|NACHT|AAA|ELMO_ARM|BAF250_C|UNC45-central|HEAT_EZ|SIL1|HEAT_2|Cnd1|Arm|HEAT|HEAT_EZ|HEAT_2|BAF250_C|HEAT_2|Arm|HEAT_2|Arm|UNC45-central|RIX1|HEAT_EZ|V-ATPase_H_C|Cnd1|HEAT_2|Arm|Atx10homo_assoc|Arm|Cnd1|HEAT_2|HEAT_EZ|UNC45-central|HEAT_2|HEAT_EZ|Arm|Cnd1|ELMO_ARM|HEAT_2|RIX1|HEAT_EZ|V-ATPase_H_C|Atx10homo_assoc|HEAT_EZ|HEAT_2|UNC45-central|HEAT|HEAT_EZ|Arm|Cnd…	CC-NB-ARM
Orysat_LOC_Os02g10900.1.MSUv7.0	Orysat	Non-fern	0	FALSE	CC-NB-ARM	(NBARC)(ARM)	UNDETERMINED	NBS>CN	FALSE	NB-ARC|nSTAND3|AAA_16|NACHT|AAA_33	CC-NB-ARM
Quesub_rna_CFP56_22929	Quesub	Non-fern	0	FALSE	CC-NB-ARM	(NBARC)(ARM)	UNDETERMINED	UNDETERMINED	FALSE	nSTAND3|nSTAND3|NB-ARC|AAA_16|Arm	UNDETERMINED
Selmoe_rna_XM_024661987.1	Selmoe	Non-fern	0	FALSE	CC-NB-ARM	(NBARC)(ARM)	UNDETERMINED	NBS>CN	FALSE	NB-ARC|AAA_16	CC-NB-ARM
Selmoe_rna_XM_024662263.1	Selmoe	Non-fern	0	FALSE	CC-NB-ARM	(NBARC)(ARM)	UNDETERMINED	NBS>CN	FALSE	RsgA_GTPase|NB-ARC|AAA_16|nSTAND3|AAA_22|NACHT|AAA_33|Arm|Arm	CC-NB-ARM
Selmoe_rna_XM_024664167.1	Selmoe	Non-fern	0	FALSE	CC-NB-ARM	(NBARC)(ARM)	UNDETERMINED	NBS>CN	FALSE	NB-ARC|AAA_16|AAA_22	CC-NB-ARM
Selmoe_rna_XM_024665165.1	Selmoe	Non-fern	0	FALSE	CC-NB-ARM	(NBARC)(ARM)	UNDETERMINED	NBS>CN	FALSE	NB-ARC|AAA_16	CC-NB-ARM
Selmoe_rna_XM_024684285.1	Selmoe	Non-fern	0	FALSE	CC-NB-ARM	(NBARC)(ARM)	UNDETERMINED	NBS>CN	FALSE	NB-ARC|AAA_16|AAA_22	CC-NB-ARM
Selmoe_rna_XM_024684841.1	Selmoe	Non-fern	0	FALSE	CC-NB-ARM	(NBARC)(ARM)	UNDETERMINED	NBS>CN	FALSE	RsgA_GTPase|NB-ARC|AAA_16|nSTAND3|AAA_22|NACHT|AAA_33|Arm|Arm	CC-NB-ARM
Setita_rna_XM_004951466.3	Setita	Non-fern	0	FALSE	CC-NB-ARM	(NBARC)(ARM)	UNDETERMINED	UNDETERMINED	FALSE	NB-ARC|nSTAND3|AAA_16|AAA_22|NACHT|AAA_33	UNDETERMINED
Alsspi_Aspi01Gene55099.t1	Alsspi	Fern	0	FALSE	CC-NLR (Cbl-N)	(NBARC)(LRR)	CC-NLR or CCR-NLR or CCG10-NLR	NBS>RNL	FALSE	RPW8|NB-ARC|LRR_8|LRR_4|LRR_4|LRR_1|LRR_8|LRR_4|LRR_8|LRR_4|LRR_8|LRR_4|LRR_8|LRR_4|LRR_1|LRR_1|LRR_4|LRR_8|LRR_4|LRR_1|LRR_4|LRR_8|LRR_1|LRR_4|LRR_1|LRR_8|LRR_4	RPW8-NLR
Alsspi_Aspi01Gene56659.t1	Alsspi	Fern	0	FALSE	CC-NLR (Cbl-N)	(NBARC)(LRR)	UNDETERMINED	NBS>RNL	FALSE	RPW8|NB-ARC|AAA_22|VPS28|LRR_4|LRR_8|LRR_8|LRR_4|LRR_1|LRR_8|LRR_4|LRR_1	RPW8-NLR
Azofil_Azfi_s0292.g063388	Azofil	Fern	0	FALSE	CC-NLR (Cbl-N)	(NBARC)(LRR)	UNDETERMINED	NBS>RNL	FALSE	NB-ARC|AAA_22|LRR_8|LRR_4|LRR_1|LRR_4|LRR_1|LRR_8|LRR_4|LRR_4|LRR_8|LRR_1|LRR_4|LRR_1|LRR_8|LRR_4|LRR_8|LRR_4|LRR_1	UNDETERMINED
Cerric_JAIKUY_Ceric.01G123500.1	Cerric	Fern	0	FALSE	CC-NLR (Cbl-N)	(CblN)(NBARC)(LRR)	CCR-NLR	NBS>RNL	FALSE	RPW8|AAA_16|NB-ARC|NACHT|LRR_8|LRR_4|LRR_4|LRR_4|LRR_8|LRR_1|LRR_4|LRR_1|LRR_8|LRR_4|LRR_4|LRR_8|LRR_1|LRR_4|LRR_8|LRR_4|LRR_8|LRR_4|LRR_8|LRR_4|LRR_4	RPW8-NLR
Salcuc_Sacu_v1.1_s0074.g017289	Salcuc	Fern	0	FALSE	CC-NLR (Cbl-N)	(NBARC)(LRR)(LRR)	CC-NLR or CCR-NLR or CCG10-NLR	NBS>RNL	FALSE	RPW8|SCO4226-like|NB-ARC|AAA_22|LRR_4|LRR_8|LRR_1|LRR_8|LRR_4|LRR_8|LRR_1|LRR_8|LRR_1|LRR_8|LRR_4|LRR_8|LRR_4	RPW8-NLR
Dipcom_Dicom.03G094400.1.v3.1	Dipcom	Non-fern	0	FALSE	CC-NLR (Cbl-N)	(NBARC)(LRR)	CC-NLR or CCR-NLR or CCG10-NLR	NBS>NL	FALSE	NB-ARC|NB-ARC|LRR_8|LRR_4|LRR_8|LRR_4|LRR_8|LRR_4	UNDETERMINED
Isosin_Chr1.1954	Isosin	Non-fern	0	FALSE	CC-NLR (Cbl-N)	(NBARC)(LRR)	CC-NLR or CCR-NLR or CCG10-NLR	NBS>NL	FALSE	Dynactin_p22|Torsin|nSTAND1|AAA_16|ATPase_2|NB-ARC|AAA_22|AAA_14|AAA_18|RE_ApaLI|LRR_8|LRR_8|LRR_8	UNDETERMINED
Isosin_Chr1.1958	Isosin	Non-fern	0	FALSE	CC-NLR (Cbl-N)	(NBARC)(LRR)	CC-NLR or CCR-NLR or CCG10-NLR	NBS>NL	FALSE	NB-ARC|LRR_8|LRR_8|LRR_4|LRR_8|LRR_4	UNDETERMINED
Isosin_Chr1.3098	Isosin	Non-fern	0	FALSE	CC-NLR (Cbl-N)	(NBARC)(LRR)	UNDETERMINED	NBS>NL	FALSE	NB-ARC|LRR_4|LRR_8|LRR_4|LRR_1|LRR_8|LRR_1	UNDETERMINED
Isosin_Chr11.403	Isosin	Non-fern	0	FALSE	CC-NLR (Cbl-N)	(NBARC)(LRR)(OTHER)	UNDETERMINED	NBS>CNL	FALSE	Rx_N|Rx_N|NB-ARC|AAA_22|LRR_4|LRR_4	CC-NLR
Isosin_Chr12.2001	Isosin	Non-fern	0	FALSE	CC-NLR (Cbl-N)	(NBARC)(LRR)	UNDETERMINED	NBS>CNL	FALSE	Rx_N|NB-ARC|TniB|AAA_22|LRR_4|LRR_8	CC-NLR
Isosin_Chr12.215	Isosin	Non-fern	0	FALSE	CC-NLR (Cbl-N)	(NBARC)(LRR)	UNDETERMINED	NBS>CNL	FALSE	Rx_N|NB-ARC|AAA_22|LRR_4|LRR_8|LRR_4	CC-NLR
Isosin_Chr14.1540	Isosin	Non-fern	0	FALSE	CC-NLR (Cbl-N)	(NBARC)(LRR)(LRR)	CC-NLR or CCR-NLR or CCG10-NLR	NBS>NL	FALSE	NB-ARC|LRR_4|LRR_8|LRR_4|LRR_4|LRR_4|LRR_4|LRR_4|LRR_8	UNDETERMINED
Isosin_Chr15.4793	Isosin	Non-fern	0	FALSE	CC-NLR (Cbl-N)	(NBARC)	UNDETERMINED	NBS>RN	FALSE	NB-ARC	UNDETERMINED
Isosin_Chr17.3068	Isosin	Non-fern	0	FALSE	CC-NLR (Cbl-N)	(NBARC)(LRR)	UNDETERMINED	NBS>RNL	FALSE	RPW8|NB-ARC|AAA_22|LRR_8|LRR_4|LRR_8|LRR_4|LRR_8|LRR_4|LRR_4	RPW8-NLR
Isosin_Chr18.3056	Isosin	Non-fern	0	FALSE	CC-NLR (Cbl-N)	(NBARC)(LRR)	CC-NLR or CCR-NLR or CCG10-NLR	NBS>NL	FALSE	nSTAND1|AAA_16|NB-ARC|LRR_8|LRR_8|LRR_4|LRR_4|LRR_8|LRR_4|LRR_8|LRR_4|LRR_4	UNDETERMINED
Isosin_Chr18.4375	Isosin	Non-fern	0	FALSE	CC-NLR (Cbl-N)	(NBARC)(LRR)	UNDETERMINED	NBS>RNL	FALSE	NB-ARC|LRR_8|LRR_4|LRR_8|LRR_4|LRR_8|LRR_4|LRR_4|LRR_4	UNDETERMINED
Isosin_Chr18.4388	Isosin	Non-fern	0	FALSE	CC-NLR (Cbl-N)	(NBARC)(LRR)	UNDETERMINED	NBS>RNL	TRUE	RPW8|NB-ARC|AAA_22|LRR_4|LRR_8|LRR_4|LRR_8|LRR_4	RPW8-NLR
Isosin_Chr18.4435	Isosin	Non-fern	0	FALSE	CC-NLR (Cbl-N)	(NBARC)(LRR)	UNDETERMINED	NBS>RNL	FALSE	NB-ARC|AAA_22|LRR_8|LRR_4|LRR_8|LRR_4|LRR_8|LRR_4|LRR_4|LRR_4	UNDETERMINED
Isosin_Chr19.2858	Isosin	Non-fern	0	FALSE	CC-NLR (Cbl-N)	(NBARC)(LRR)	UNDETERMINED	NBS>CNL	FALSE	AAA_16|NB-ARC|LRR_8|LRR_4|LRR_8|LRR_4|LRR_4|LRR_8|LRR_4|LRR_4|LRR_4|LRR_4|LRR_8|LRR_4|LRR_4|LRR_4	CC-NLR
Isosin_Chr19.3060	Isosin	Non-fern	0	FALSE	CC-NLR (Cbl-N)	(NBARC)(LRR)	UNDETERMINED	NBS>CNL	FALSE	AAA_16|NB-ARC|LRR_8|LRR_4|LRR_8|LRR_4|LRR_4|LRR_8|LRR_4|LRR_4|LRR_4|LRR_4|LRR_8|LRR_4|LRR_4|LRR_4	CC-NLR
Isosin_Chr2.2849	Isosin	Non-fern	0	FALSE	CC-NLR (Cbl-N)	(NBARC)	UNDETERMINED	UNDETERMINED	FALSE	NB-ARC	UNDETERMINED
Isosin_Chr20.2920	Isosin	Non-fern	0	FALSE	CC-NLR (Cbl-N)	(NBARC)(LRR)	UNDETERMINED	NBS>CNL	FALSE	AAA_16|NB-ARC|LRR_8|LRR_4|LRR_8|LRR_4|LRR_4|LRR_8|LRR_4|LRR_4|LRR_4|LRR_4|LRR_8|LRR_4|LRR_4|LRR_4	CC-NLR
Isosin_Chr21.1095	Isosin	Non-fern	0	FALSE	CC-NLR (Cbl-N)	(NBARC)(LRR)	UNDETERMINED	NBS>NL	FALSE	NB-ARC|LRR_8|LRR_8|LRR_4|LRR_4|LRR_4|LRR_4	UNDETERMINED
Isosin_Chr21.2678	Isosin	Non-fern	0	FALSE	CC-NLR (Cbl-N)	(OTHER)(NBARC)	UNDETERMINED	NBS>CN	FALSE	ApoLp-III|Laminin_II|MCPsignal|NPV_P10|nSTAND1|AAA_16|NB-ARC|nSTAND3|AAA_22|AAA_14|AAA	CC-NLR
Isosin_Chr21.2956	Isosin	Non-fern	0	FALSE	CC-NLR (Cbl-N)	(NBARC)(LRR)	UNDETERMINED	NBS>NL	FALSE	NB-ARC|LRR_8|LRR_4|LRR_8|LRR_8|LRR_4|LRR_4|LRR_8|LRR_4	UNDETERMINED
Isosin_Chr21.496	Isosin	Non-fern	0	FALSE	CC-NLR (Cbl-N)	(CblN)(NBARC)(LRR)	CCR-NLR	NBS>RNL	FALSE	NB-ARC|LRR_4|LRR_8|LRR_4|LRR_4|LRR_8|LRR_4|LRR_4|LRR_8|LRR_4|LRR_8|LRR_4|LRR_1|LRR_8|LRR_4|LRR_8|LRR_4|LRR_6|LRR_8|LRR_6|LRR_4|LRR_1|LRR_4|LRR_8|LRR_4|LRR_1	RPW8-NLR
Isosin_Chr22.2773	Isosin	Non-fern	0	FALSE	CC-NLR (Cbl-N)	(NBARC)(LRR)	UNDETERMINED	NBS>CNL	FALSE	NB-ARC|LRR_4|LRR_8|LRR_4|LRR_8|LRR_4|LRR_8|LRR_4|LRR_4	CC-NLR
Isosin_Chr22.4171.1	Isosin	Non-fern	0	FALSE	CC-NLR (Cbl-N)	(PKin)(NBARC)(LRR)	CC-NLR or CCR-NLR or CCG10-NLR	NBS>NL	FALSE	PK_Tyr_Ser-Thr|Pkinase|AAA_16|NB-ARC|RNA_helicase|LRR_8|LRR_4|LRR_4|LRR_8|LRR_4|LRR_8|LRR_4|LRR_4|LRR_8|LRR_4|LRR_4|LRR_8	Pkin-NLR
Isosin_Chr22.507	Isosin	Non-fern	0	FALSE	CC-NLR (Cbl-N)	(CblN)(NBARC)(LRR)	CCR-NLR	NBS>RNL	FALSE	NB-ARC|LRR_4|LRR_8|LRR_4|LRR_4|LRR_8|LRR_8|LRR_4|LRR_8|LRR_4|LRR_1|LRR_8|LRR_4|LRR_8|LRR_4|LRR_6|LRR_8|LRR_6|LRR_4|LRR_1|LRR_4|LRR_8|LRR_4|LRR_1	RPW8-NLR
Isosin_Chr4.2579	Isosin	Non-fern	0	FALSE	CC-NLR (Cbl-N)	(NBARC)	CC-NLR or CCR-NLR or CCG10-NLR	UNDETERMINED	FALSE	AAA_16|NB-ARC|AAA_22|AAA_14|Viral_helicase1|AAA|NB-ARC|RE_ApaLI	UNDETERMINED
Isosin_Scaffold3709.103	Isosin	Non-fern	0	FALSE	CC-NLR (Cbl-N)	(CblN)(NBARC)(LRR)	CCR-NLR	NBS>RNL	FALSE	NB-ARC|LRR_4|LRR_8|LRR_4|LRR_4|LRR_8|LRR_4|LRR_4|LRR_8|LRR_4|LRR_8|LRR_4|LRR_1|LRR_8|LRR_4|LRR_8|LRR_4|LRR_8|LRR_4|LRR_1|LRR_4	RPW8-NLR
Isosin_Scaffold3719.24	Isosin	Non-fern	0	FALSE	CC-NLR (Cbl-N)	(NBARC)	CC-NLR or CCR-NLR or CCG10-NLR	UNDETERMINED	FALSE	NB-ARC	UNDETERMINED
Marpal_utg000005g0011491	Marpal	Non-fern	0	FALSE	CC-NLR (Cbl-N)	(NBARC)(LRR)	UNDETERMINED	NBS>RNL	FALSE	RPW8|NB-ARC|AAA_22|NACHT|LRR_4|LRR_4|LRR_8|LRR_4|LRR_8|LRR_4|LRR_8|LRR_4|LRR_8|LRR_4|LRR_4|LRR_1|LRR_4|LRR_8|LRR_4	RPW8-NLR
Marpolrud_Mp3g09150.1	Marpolrud	Non-fern	0	FALSE	CC-NLR (Cbl-N)	(CblN)(NBARC)(LRR)	CCR-NLR	NBS>RNL	FALSE	RPW8|Rx_N|NB-ARC|AAA_22|NACHT|LRR_4|LRR_8|LRR_4|LRR_1|LRR_8|LRR_4|LRR_4|LRR_4|LRR_8|LRR_4|LRR_4|LRR_1|LRR_4|LRR_8|LRR_4|LRR_1	RPW8-NLR
Marpolrud_Mp3g09170.1	Marpolrud	Non-fern	0	FALSE	CC-NLR (Cbl-N)	(NBARC)(LRR)	UNDETERMINED	NBS>NL	TRUE	NB-ARC|AAA_22|NACHT|LRR_8|LRR_4|LRR_8|LRR_8|LRR_4|LRR_1|LRR_8|LRR_8|LRR_4|LRR_8|LRR_4|LRR_1	UNDETERMINED
Marpolrud_Mp3g09180.1	Marpolrud	Non-fern	0	FALSE	CC-NLR (Cbl-N)	(CblN)(NBARC)(LRR)	CCR-NLR	NBS>RNL	FALSE	RPW8|NB-ARC|AAA_22|NACHT|LRR_4|LRR_8|LRR_4|LRR_8|LRR_4|LRR_4|LRR_4|LRR_4|LRR_8|LRR_4|LRR_4|LRR_4|LRR_8|LRR_4	RPW8-NLR
Marpolrud_Mp3g09200.1	Marpolrud	Non-fern	0	FALSE	CC-NLR (Cbl-N)	(CblN)(NBARC)(LRR)	CCR-NLR	NBS>RNL	FALSE	RPW8|NB-ARC|AAA_22|NACHT|LRR_4|LRR_8|LRR_4|LRR_1|LRR_8|LRR_8|LRR_4|LRR_4|LRR_8|LRR_4|LRR_4|LRR_1|LRR_4|LRR_8|LRR_4	RPW8-NLR
Marpolrud_Mp3g09210.1	Marpolrud	Non-fern	0	FALSE	CC-NLR (Cbl-N)	(CblN)(NBARC)(LRR)	CCR-NLR	NBS>RNL	TRUE	RPW8|NB-ARC|AAA_22|LRR_8|LRR_4|LRR_8|LRR_4|LRR_1|LRR_8|LRR_1|LRR_8|LRR_8|LRR_4|LRR_8|LRR_4|LRR_4|LRR_4|LRR_1|LRR_4|LRR_8|LRR_4	RPW8-NLR
Marpolrud_Mp3g09220.1	Marpolrud	Non-fern	0	FALSE	CC-NLR (Cbl-N)	(NBARC)(LRR)	UNDETERMINED	NBS>RNL	FALSE	RPW8|Rx_N|NB-ARC|AAA_22|LRR_8|LRR_4|LRR_8|LRR_4|LRR_1|LRR_8|LRR_4|LRR_8|LRR_8|LRR_4|LRR_8|LRR_4|LRR_4|LRR_4|LRR_1|LRR_4	RPW8-NLR
Marpolrud_Mp3g09230.1	Marpolrud	Non-fern	0	FALSE	CC-NLR (Cbl-N)	(NBARC)(LRR)	UNDETERMINED	NBS>CNL	FALSE	NB-ARC|AAA_22|NACHT|LRR_4|LRR_8|LRR_4|LRR_1|LRR_8|LRR_4|LRR_4|LRR_4|LRR_4|LRR_8|LRR_4|LRR_4|LRR_1|LRR_4|LRR_8|LRR_4	CC-NLR
Marpolrud_Mp4g22230.1	Marpolrud	Non-fern	0	FALSE	CC-NLR (Cbl-N)	(NBARC)(LRR)	UNDETERMINED	NBS>NL	FALSE	NB-ARC|LRR_8|LRR_4|LRR_8|LRR_8|LRR_4|LRR_1|LRR_8|LRR_4|LRR_4|LRR_8|LRR_4|LRR_8|LRR_4|LRR_4|LRR_4|LRR_1|LRR_4|LRR_4	UNDETERMINED
Phypat_Pp01h003.t1	Phypat	Non-fern	0	FALSE	CC-NLR (Cbl-N)	(NBARC)(LRR)	UNDETERMINED	NBS>NL	FALSE	NB-ARC|LRR_4|LRR_8|LRR_1|LRR_8|LRR_4|LRR_8|LRR_4|LRR_4|LRR_4|LRR_8|LRR_4|LRR_1|LRR_8|LRR_4|LRR_1|LRR_4|LRR_8|LRR_4|LRR_1	UNDETERMINED
Phypat_Pp03h022.t1	Phypat	Non-fern	0	FALSE	CC-NLR (Cbl-N)	(NBARC)(LRR)	CC-NLR or CCR-NLR or CCG10-NLR	NBS>NL	FALSE	NB-ARC|LRR_4|LRR_8|LRR_4|LRR_4|LRR_4|LRR_8|LRR_8|LRR_4|LRR_4|LRR_8|LRR_4	UNDETERMINED
Phypat_Pp03h051.t1	Phypat	Non-fern	0	FALSE	CC-NLR (Cbl-N)	(NBARC)(LRR)	CC-NLR or CCR-NLR or CCG10-NLR	NBS>NL	FALSE	NB-ARC|LRR_8|LRR_4|LRR_8|LRR_4|LRR_8|LRR_4|LRR_4|LRR_4|LRR_8|LRR_8|LRR_4|LRR_4	UNDETERMINED
Phypat_Pp03h053.t1	Phypat	Non-fern	0	FALSE	CC-NLR (Cbl-N)	(NBARC)(LRR)	CC-NLR or CCR-NLR or CCG10-NLR	NBS>CNL	FALSE	NB-ARC|LRR_8|LRR_4|LRR_8|LRR_8|LRR_4|LRR_8|LRR_4|LRR_8|LRR_8|LRR_4|LRR_8|LRR_4	CC-NLR
Phypat_Pp03h054.t1	Phypat	Non-fern	0	FALSE	CC-NLR (Cbl-N)	(NBARC)(LRR)	CC-NLR or CCR-NLR or CCG10-NLR	NBS>NL	FALSE	NB-ARC|LRR_8|LRR_8|LRR_4|LRR_8|LRR_4|LRR_8|LRR_4|LRR_8|LRR_4|LRR_4	UNDETERMINED
Phypat_Pp03h055.t1	Phypat	Non-fern	0	FALSE	CC-NLR (Cbl-N)	(NBARC)	CC-NLR or CCR-NLR or CCG10-NLR	NBS>CN	FALSE	NB-ARC	CC-NLR
Phypat_Pp03h056.t1	Phypat	Non-fern	0	FALSE	CC-NLR (Cbl-N)	(NBARC)(LRR)	UNDETERMINED	NBS>NL	FALSE	NB-ARC|LRR_4|LRR_8|LRR_4|LRR_4|LRR_4|LRR_8|LRR_4|LRR_8|LRR_4	UNDETERMINED
Phypat_Pp03h1523.t1	Phypat	Non-fern	0	FALSE	CC-NLR (Cbl-N)	(CblN)(NBARC)(LRR)	CCR-NLR	NBS>RNL	FALSE	RPW8|NB-ARC|LRR_8|LRR_4|LRR_8|LRR_4|LRR_8|LRR_8|LRR_4|LRR_8|LRR_4|LRR_8|LRR_4|LRR_8|LRR_8|LRR_4|LRR_8|LRR_8|LRR_4|LRR_8|LRR_4|LRR_8|LRR_8|LRR_8|LRR_4|LRR_8|IL2|LRR_8|LRR_4|LRR_4|LRR_8|LRR_8|IL2|LRR_4|LRR_4|LRR_8|LRR_4|LRR_4|LRR_8|DUF6066|LRR_4|LRR_8|LRR_1	RPW8-NLR
Phypat_Pp10h002.t1	Phypat	Non-fern	0	FALSE	CC-NLR (Cbl-N)	(CblN)(NBARC)(LRR)	CCR-NLR	NBS>RNL	FALSE	RPW8|NB-ARC|LRR_8|LRR_4|LRR_1|LRR_4|LRR_4|LRR_8|LRR_4|LRR_1|LRR_4|LRR_8|LRR_4|LRR_4|LRR_8|LRR_4|LRR_4|LRR_8|LRR_4|LRR_8|LRR_4|LRR_1|LRR_8|LRR_1|LRR_4|LRR_8|LRR_8|LRR_4|LRR_1|LRR_8|LRR_1|LRR_8|LRR_4|LRR_8|LRR_1|LRR_1|LRR_4|LRR_1|LRR_8|LRR_1|LRR_4|LRR_1	RPW8-NLR
Phypat_Pp14h963.t1	Phypat	Non-fern	0	FALSE	CC-NLR (Cbl-N)	(NBARC)(LRR)	UNDETERMINED	UNDETERMINED	FALSE	NB-ARC|NB-ARC	UNDETERMINED
Phypat_Pp16h1032.t1	Phypat	Non-fern	0	FALSE	CC-NLR (Cbl-N)	(NBARC)(LRR)	UNDETERMINED	NBS>CNL	TRUE	NB-ARC|LRR_8|LRR_4|LRR_8|LRR_1|LRR_4|LRR_8|LRR_4|LRR_4|LRR_8|LRR_4|LRR_8|LRR_4|LRR_4|LRR_4|LRR_8|LRR_4|LRR_8	CC-NLR
Phypat_Pp19h079.t1	Phypat	Non-fern	0	FALSE	CC-NLR (Cbl-N)	(NBARC)(LRR)	UNDETERMINED	NBS>CNL	FALSE	NB-ARC|NB-ARC|LRR_8|LRR_4|LRR_4|LRR_4|LRR_4|LRR_8|LRR_4	CC-NLR
Phypat_Pp23h407.t1	Phypat	Non-fern	0	FALSE	CC-NLR (Cbl-N)	(NBARC)	UNDETERMINED	UNDETERMINED	FALSE	NB-ARC	UNDETERMINED
Selmoe_rna_XM_002979141.2	Selmoe	Non-fern	0	FALSE	CC-NLR (Cbl-N)	(CblN)(NBARC)(LRR)	CCR-NLR	NBS>CNL	FALSE	NB-ARC|LRR_8|LRR_4|LRR_4|LRR_4|LRR_8|LRR_4|LRR_8|LRR_4|LRR_4|LRR_4|LRR_4|LRR_4|LRR_8|LRR_4	RPW8-NLR
Selmoe_rna_XM_002979142.2	Selmoe	Non-fern	0	FALSE	CC-NLR (Cbl-N)	(NBARC)(LRR)	CC-NLR or CCR-NLR or CCG10-NLR	NBS>RNL	FALSE	RPW8|NB-ARC|LRR_4|LRR_8|LRR_4|LRR_8|LRR_8|LRR_4|LRR_4|LRR_8|LRR_4|LRR_4|LRR_8|LRR_4	RPW8-NLR
Selmoe_rna_XM_002979929.2	Selmoe	Non-fern	0	FALSE	CC-NLR (Cbl-N)	(CblN)(NBARC)(LRR)	CCR-NLR	NBS>RNL	FALSE	RPW8|NB-ARC|LRR_8|LRR_4|LRR_1|LRR_8|LRR_8|LRR_4|LRR_4|LRR_4|LRR_8|LRR_4|LRR_8|LRR_4|LRR_4	RPW8-NLR
Selmoe_rna_XM_002991901.2	Selmoe	Non-fern	0	FALSE	CC-NLR (Cbl-N)	(NBARC)(LRR)	UNDETERMINED	NBS>NL	FALSE	NB-ARC|LRR_8|LRR_4|LRR_8|LRR_4|LRR_8|LRR_1|LRR_8|LRR_4|LRR_8|LRR_4|LRR_4|LRR_4|LRR_8|LRR_4|LRR_8|LRR_4	UNDETERMINED
Selmoe_rna_XM_024660639.1	Selmoe	Non-fern	0	FALSE	CC-NLR (Cbl-N)	(NBARC)(LRR)	CC-NLR or CCR-NLR or CCG10-NLR	NBS>CNL	FALSE	Rx_N|Rx_N|NB-ARC|LRR_4|LRR_8|LRR_4|LRR_8|LRR_4|LRR_8|LRR_4|LRR_4	CC-NLR
Selmoe_rna_XM_024662355.1	Selmoe	Non-fern	0	FALSE	CC-NLR (Cbl-N)	(NBARC)	UNDETERMINED	UNDETERMINED	FALSE	AAA_16|NB-ARC	UNDETERMINED
Selmoe_rna_XM_024662372.1	Selmoe	Non-fern	0	FALSE	CC-NLR (Cbl-N)	(CblN)(NBARC)	CCR-NLR	NBS>RN	FALSE	RPW8|AAA_16|NB-ARC	RPW8-NLR
Selmoe_rna_XM_024666417.1	Selmoe	Non-fern	0	FALSE	CC-NLR (Cbl-N)	(NBARC)(LRR)	CC-NLR or CCR-NLR or CCG10-NLR	NBS>NL	FALSE	NB-ARC|ABC_tran|NACHT|LRR_8|LRR_4|LRR_8|LRR_4|LRR_8|LRR_4|LRR_4|LRR_8|LRR_4|LRR_4|LRR_4	UNDETERMINED
Selmoe_rna_XM_024666419.1	Selmoe	Non-fern	0	FALSE	CC-NLR (Cbl-N)	(NBARC)(LRR)	CC-NLR or CCR-NLR or CCG10-NLR	NBS>NL	FALSE	Rx_N|Rx_N|NB-ARC|AAA_22|LRR_4|LRR_4|Vasohibin|LRR_4|LRR_4|Vasohibin|LRR_4|LRR_4	CC-NLR
Selmoe_rna_XM_024666421.1	Selmoe	Non-fern	0	FALSE	CC-NLR (Cbl-N)	(NBARC)(LRR)	CC-NLR or CCR-NLR or CCG10-NLR	NBS>NL	FALSE	AAA_16|NB-ARC|LRR_8|LRR_4|LRR_8|LRR_4|LRR_4|LRR_8|LRR_8|LRR_4|LRR_8|LRR_4	UNDETERMINED
Selmoe_rna_XM_024666426.1	Selmoe	Non-fern	0	FALSE	CC-NLR (Cbl-N)	(NBARC)(LRR)(LRR)	UNDETERMINED	NBS>NL	FALSE	AAA_16|NB-ARC|AAA_22|NACHT|LRR_4|LRR_8|LRR_4|LRR_8|LRR_4|LRR_8|LRR_4|LRR_4|LRR_8|LRR_4|LRR_4	UNDETERMINED
Selmoe_rna_XM_024666428.1	Selmoe	Non-fern	0	FALSE	CC-NLR (Cbl-N)	(NBARC)(LRR)	CC-NLR or CCR-NLR or CCG10-NLR	NBS>NL	FALSE	AAA_16|NB-ARC|AAA_22|LRR_8|LRR_4|LRR_8|LRR_4|LRR_4|LRR_4	UNDETERMINED
Selmoe_rna_XM_024666429.1	Selmoe	Non-fern	0	FALSE	CC-NLR (Cbl-N)	(NBARC)(LRR)	CC-NLR or CCR-NLR or CCG10-NLR	NBS>NL	FALSE	NB-ARC|AAA_22|LRR_8|LRR_4|LRR_4|LRR_8|LRR_4|LRR_8|LRR_4	UNDETERMINED
Selmoe_rna_XM_024666432.1	Selmoe	Non-fern	0	FALSE	CC-NLR (Cbl-N)	(NBARC)(LRR)	CC-NLR or CCR-NLR or CCG10-NLR	NBS>CNL	FALSE	AAA_16|NB-ARC|ABC_tran|AAA_22|LRR_4|LRR_4|LRR_4	CC-NLR
Selmoe_rna_XM_024667151.1	Selmoe	Non-fern	0	FALSE	CC-NLR (Cbl-N)	(NBARC)	UNDETERMINED	UNDETERMINED	FALSE	AAA_16|NB-ARC|AAA_22|NACHT	UNDETERMINED
Selmoe_rna_XM_024667165.1	Selmoe	Non-fern	0	FALSE	CC-NLR (Cbl-N)	(NBARC)(LRR)	UNDETERMINED	UNDETERMINED	FALSE	AAA_16|NB-ARC|AAA_14|LRR_4|LRR_4|LRR_4	UNDETERMINED
Selmoe_rna_XM_024667241.1	Selmoe	Non-fern	0	FALSE	CC-NLR (Cbl-N)	(NBARC)(LRR)	CC-NLR or CCR-NLR or CCG10-NLR	NBS>CNL	FALSE	NB-ARC|AAA_16|AAA_18|LRR_8|LRR_4|LRR_8|LRR_4|LRR_8|LRR_8|LRR_4|LRR_4	CC-NLR
Selmoe_rna_XM_024671421.1	Selmoe	Non-fern	0	FALSE	CC-NLR (Cbl-N)	(NBARC)(LRR)(LRR)(OTHER)	CC-NLR or CCR-NLR or CCG10-NLR	NBS>RNL	FALSE	RPW8|AAA_16|NB-ARC|NACHT|LRR_8|LRR_4|LRR_4|LRR_8|LRR_4|LRR_1|LRR_8|LRR_4|LRR_8|LRR_4|LRR_4|LRR_4|LRR_8|LRR_4|DUF4283	RPW8-NLR
Selmoe_rna_XM_024678361.1	Selmoe	Non-fern	0	FALSE	CC-NLR (Cbl-N)	(NBARC)(LRR)	CC-NLR or CCR-NLR or CCG10-NLR	NBS>CNL	FALSE	NB-ARC|AAA_16|LRR_8|LRR_4|LRR_8|LRR_4|LRR_8|LRR_8|LRR_4	CC-NLR
Selmoe_rna_XM_024678673.1	Selmoe	Non-fern	0	FALSE	CC-NLR (Cbl-N)	(NBARC)(LRR)	UNDETERMINED	NBS>NL	FALSE	AAA_16|NB-ARC|LRR_8|LRR_4|LRR_4|LRR_8|LRR_9|LRR_4|LRR_4	UNDETERMINED
Selmoe_rna_XM_024678713.1	Selmoe	Non-fern	0	FALSE	CC-NLR (Cbl-N)	(NBARC)(LRR)	UNDETERMINED	NBS>NL	FALSE	AAA_16|NB-ARC|LRR_8|LRR_4|LRR_4|LRR_1|LRR_8	UNDETERMINED
Selmoe_rna_XM_024680414.1	Selmoe	Non-fern	0	FALSE	CC-NLR (Cbl-N)	(NBARC)(LRR)(LRR)	UNDETERMINED	UNDETERMINED	FALSE	AAA_16|NB-ARC|AAA_14|LRR_4|LRR_4|LRR_4|LRR_4	UNDETERMINED
Selmoe_rna_XM_024680546.1	Selmoe	Non-fern	0	FALSE	CC-NLR (Cbl-N)	(NBARC)	UNDETERMINED	UNDETERMINED	FALSE	AAA_16|NB-ARC|NACHT	UNDETERMINED
Selmoe_rna_XM_024681889.1	Selmoe	Non-fern	0	FALSE	CC-NLR (Cbl-N)	(NBARC)(LRR)	UNDETERMINED	NBS>NL	FALSE	PTPlike_phytase|NB-ARC|AAA_22|NACHT|AAA_18|LRR_8|LRR_4|LRR_8|LRR_4|LRR_8|LRR_4|LRR_4	UNDETERMINED
Selmoe_rna_XM_024683164.1	Selmoe	Non-fern	0	FALSE	CC-NLR (Cbl-N)	(NBARC)(LRR)(OTHER)	CC-NLR or CCR-NLR or CCG10-NLR	NBS>RNL	FALSE	RPW8|AAA_16|NB-ARC|NACHT|LRR_8|LRR_4|LRR_4|LRR_8|LRR_4|LRR_1|LRR_8|LRR_4|LRR_8|LRR_4|LRR_4|LRR_4|LRR_8|LRR_4|DUF4283	RPW8-NLR
Selmoe_rna_XM_024684147.1	Selmoe	Non-fern	0	FALSE	CC-NLR (Cbl-N)	(CblN)(NBARC)(LRR)	CCR-NLR	NBS>RNL	FALSE	RPW8|AAA_16|NB-ARC|NACHT|LRR_8|LRR_8|LRR_4|LRR_4|LRR_8|LRR_4|LRR_8|LRR_8|LRR_4|LRR_4	RPW8-NLR
Selmoe_rna_XM_024684161.1	Selmoe	Non-fern	0	FALSE	CC-NLR (Cbl-N)	(NBARC)	CC-NLR or CCR-NLR or CCG10-NLR	NBS>CN	FALSE	NB-ARC|AAA_16|NACHT	CC-NLR
Selmoe_rna_XM_024684170.1	Selmoe	Non-fern	0	FALSE	CC-NLR (Cbl-N)	(NBARC)	UNDETERMINED	UNDETERMINED	FALSE	NB-ARC	UNDETERMINED
Selmoe_rna_XM_024684293.1	Selmoe	Non-fern	0	FALSE	CC-NLR (Cbl-N)	(CblN)(NBARC)	CCR-NLR	NBS>RN	FALSE	RPW8|NB-ARC	RPW8-NLR
Selmoe_rna_XM_024685495.1	Selmoe	Non-fern	0	FALSE	CC-NLR (Cbl-N)	(NBARC)(LRR)	UNDETERMINED	NBS>NL	TRUE	PTPlike_phytase|NB-ARC|AAA_22|NACHT|AAA_18|LRR_8|LRR_4|LRR_8|LRR_4|LRR_8|LRR_4|LRR_4	UNDETERMINED
Selmoe_rna_XM_024688463.1	Selmoe	Non-fern	0	FALSE	CC-NLR (Cbl-N)	(NBARC)(LRR)	UNDETERMINED	NBS>NL	FALSE	PAS_8|PAS_8|AAA_16|NB-ARC|LRR_8|LRR_4|LRR_8|LRR_4|LRR_4|LRR_4	UNDETERMINED
Selmoe_rna_XM_024688526.1	Selmoe	Non-fern	0	FALSE	CC-NLR (Cbl-N)	(NBARC)	CC-NLR or CCR-NLR or CCG10-NLR	UNDETERMINED	FALSE	NB-ARC	UNDETERMINED
Selmoe_rna_XM_024688530.1	Selmoe	Non-fern	0	FALSE	CC-NLR (Cbl-N)	(NBARC)(LRR)	UNDETERMINED	NBS>NL	FALSE	NB-ARC|LRR_8|LRR_8|LRR_4|LRR_4	UNDETERMINED
Selmoe_rna_XM_024688532.1	Selmoe	Non-fern	0	FALSE	CC-NLR (Cbl-N)	(NBARC)(LRR)	CC-NLR or CCR-NLR or CCG10-NLR	UNDETERMINED	TRUE	NB-ARC	UNDETERMINED
Selmoe_rna_XM_024688533.1	Selmoe	Non-fern	0	FALSE	CC-NLR (Cbl-N)	(NBARC)(LRR)	UNDETERMINED	UNDETERMINED	FALSE	LRR_8|LRR_4|LRR_4|LRR_4|LRR_8|LRR_4|LRR_4	UNDETERMINED
Selmoe_rna_XM_024688620.1	Selmoe	Non-fern	0	FALSE	CC-NLR (Cbl-N)	(NBARC)(LRR)	CC-NLR or CCR-NLR or CCG10-NLR	NBS>NL	FALSE	AAA_16|NB-ARC|AAA_22|LRR_8|LRR_4|LRR_8|LRR_4|LRR_4|LRR_8|LRR_4	UNDETERMINED
Selmoe_rna_XM_024688629.1	Selmoe	Non-fern	0	FALSE	CC-NLR (Cbl-N)	(NBARC)(LRR)	CC-NLR or CCR-NLR or CCG10-NLR	NBS>NL	FALSE	PAS_8|PAS_8|AAA_16|NB-ARC|AAA_22|LRR_4|LRR_8|LRR_4|LRR_4	UNDETERMINED
Selmoe_rna_XM_024689625.1	Selmoe	Non-fern	0	FALSE	CC-NLR (Cbl-N)	(NBARC)(LRR)	CC-NLR or CCR-NLR or CCG10-NLR	NBS>NL	FALSE	NB-ARC|AAA_22|NACHT|LRR_8|LRR_4|LRR_4|LRR_8|LRR_8|LRR_4|LRR_4|LRR_8|LRR_4|LRR_4|LRR_4	UNDETERMINED
Selmoe_rna_XM_024689633.1	Selmoe	Non-fern	0	FALSE	CC-NLR (Cbl-N)	(NBARC)(LRR)	CC-NLR or CCR-NLR or CCG10-NLR	NBS>NL	FALSE	Rx_N|Rx_N|NB-ARC|ABC_tran|LRR_8|LRR_4|LRR_8|LRR_4|LRR_4|LRR_8|LRR_4|LRR_4|LRR_4|LRR_8	CC-NLR
Selmoe_rna_XM_024689643.1	Selmoe	Non-fern	0	FALSE	CC-NLR (Cbl-N)	(NBARC)(LRR)	UNDETERMINED	NBS>NL	FALSE	Rx_N|Rx_N|NB-ARC|AAA_22|LRR_8|LRR_4|LRR_8|LRR_4|LRR_4|LRR_8|LRR_4|LRR_4|LRR_4	CC-NLR
Setita_rna_XM_004985744.3	Setita	Non-fern	1	TRUE	CC-NLR (Cbl-N)	(NBARC)	UNDETERMINED	UNDETERMINED	FALSE	AAA_22|AAA_16|NB-ARC|AAA_22	UNDETERMINED
Adicap_JABFUD_Adc19917.rna	Adicap	Fern	0	FALSE	CC-NLR (EDVID, branch I)		UNDETERMINED	TM-CC	TRUE	GBP|AAA_16|MMR_HSR1|Dynamin_N|RHD3_GTPase|Sey1_3HB	UNDETERMINED
Adinel_JAKNSL_Ane40669.m	Adinel	Fern	0	FALSE	CC-NLR (EDVID, branch I)		UNDETERMINED	TM-CC	TRUE	AAA_16|GBP|MMR_HSR1|Dynamin_N|RHD3_GTPase|Sey1_3HB	UNDETERMINED
Cerric_JAIKUY_Ceric.36G000900.1	Cerric	Fern	0	FALSE	CC-NLR (EDVID, branch I)		UNDETERMINED	TM-CC	TRUE	GBP|AAA_14|MMR_HSR1|Dynamin_N|RHD3_GTPase|AAA_14|Sey1_3HB	UNDETERMINED
Aratha_AT3G14460.1.TAIR10	Aratha	Non-fern	0	FALSE	CC-NLR (EDVID, branch I)	(CC)(NBARC)(LRR)(LRR)	CC-NLR	NBS>NL	FALSE	Rx_N|AAA_16|NB-ARC|nSTAND3|LRR_4|LRR_8|LRR_4|LRR_4|LRR_4|LRR_8|LRR_8|LRR_4|LRR_4|LRR_8|LRR_4|LRR_8	CC-NLR
Aratha_AT3G14470.1.TAIR10	Aratha	Non-fern	0	FALSE	CC-NLR (EDVID, branch I)	(CC)(NBARC)(LRR)	CC-NLR	NBS>CNL	FALSE	Rx_N|NB-ARC|LRR_4|LRR_8|LRR_4|LRR_8|LRR_4|LRR_4	CC-NLR
Aratha_AT5G45160.1.TAIR10	Aratha	Non-fern	0	FALSE	CC-NLR (EDVID, branch I)		UNDETERMINED	TM-CC	TRUE	AAA_16|GBP|MMR_HSR1|AAA_28|Dynamin_N|RHD3_GTPase|Sey1_3HB|Hemerythrin	UNDETERMINED
Camsin_rna_XM_028196232.1	Camsin	Non-fern	0	FALSE	CC-NLR (EDVID, branch I)	(CC)(NBARC)	CC-NLR	NBS>CN	FALSE	Rx_N|NB-ARC	CC-NLR
Camsin_rna_XM_028196241.1	Camsin	Non-fern	0	FALSE	CC-NLR (EDVID, branch I)	(CC)(NBARC)(LRR)	CC-NLR	NBS>NL	FALSE	Rx_N|NB-ARC|AAA_22|LRR_8|LRR_4|LRR_4|LRR_4|LRR_4|LRR_4|LRR_4|LRR_8|LRR_4|LRR_8|LRR_4|LRR_4|LRR_8|LRR_4	CC-NLR
Camsin_rna_XM_028196300.1	Camsin	Non-fern	0	FALSE	CC-NLR (EDVID, branch I)	(NBARC)(LRR)	UNDETERMINED	UNDETERMINED	FALSE	NB-ARC	UNDETERMINED
Camsin_rna_XM_028196370.1	Camsin	Non-fern	0	FALSE	CC-NLR (EDVID, branch I)	(NBARC)	CC-NLR or CCR-NLR or CCG10-NLR	UNDETERMINED	FALSE	NB-ARC	UNDETERMINED
Camsin_rna_XM_028196566.1	Camsin	Non-fern	0	FALSE	CC-NLR (EDVID, branch I)	(CC)(NBARC)(LRR)	CC-NLR	NBS>NL	FALSE	Rx_N|AAA_16|NB-ARC|AAA_22|LRR_4|LRR_8|LRR_4|LRR_1|LRR_4|LRR_1|LRR_4	CC-NLR
Camsin_rna_XM_028196585.1	Camsin	Non-fern	0	FALSE	CC-NLR (EDVID, branch I)	(CC)(NBARC)	CC-NLR	UNDETERMINED	FALSE	Rx_N|AAA_16|NB-ARC	CC-NLR
Camsin_rna_XM_028197092.1	Camsin	Non-fern	0	FALSE	CC-NLR (EDVID, branch I)	(CC)(NBARC)(LRR)	CC-NLR	NBS>CNL	FALSE	Rx_N|NB-ARC|LRR_8|LRR_4|LRR_8|LRR_4|LRR_4|LRR_4|LRR_8|LRR_4|LRR_4	CC-NLR
Camsin_rna_XM_028197356.1	Camsin	Non-fern	0	FALSE	CC-NLR (EDVID, branch I)	(NBARC)(LRR)	UNDETERMINED	UNDETERMINED	FALSE	NB-ARC|NB-ARC	UNDETERMINED
Camsin_rna_XM_028197357.1	Camsin	Non-fern	0	FALSE	CC-NLR (EDVID, branch I)	(NBARC)(LRR)	UNDETERMINED	NBS>NL	FALSE	NB-ARC|LRR_8|LRR_1|LRR_4|LRR_1|LRR_4|LRR_8|LRR_4|LRR_4|LRR_8	UNDETERMINED
Camsin_rna_XM_028197965.1	Camsin	Non-fern	0	FALSE	CC-NLR (EDVID, branch I)	(CC)(NBARC)(LRR)	CC-NLR	NBS>RNL	FALSE	Rx_N|NB-ARC|AAA_22|LRR_8|LRR_4|LRR_8|LRR_4|LRR_4|LRR_4|LRR_4|LRR_4|LRR_8|LRR_4|LRR_8|LRR_8|LRR_4|LRR_4	CC-NLR
Camsin_rna_XM_028198565.1	Camsin	Non-fern	0	FALSE	CC-NLR (EDVID, branch I)	(CC)(PLOOP)	CC-NLR	NBS>CN	FALSE	Rx_N|AAA_16|NB-ARC|nSTAND3|NACHT	CC-NLR
Camsin_rna_XM_028198574.1	Camsin	Non-fern	0	FALSE	CC-NLR (EDVID, branch I)	(CC)(NBARC)	CC-NLR	NBS>RN	FALSE	RPW8|Rx_N|AAA_22|NB-ARC	RPW8-NLR
Camsin_rna_XM_028198581.1	Camsin	Non-fern	0	FALSE	CC-NLR (EDVID, branch I)	(CC)(NBARC)(LRR)	CC-NLR	NBS>CNL	FALSE	Rx_N|AAA_16|NB-ARC|nSTAND3|LRR_8|LRR_4|LRR_4|LRR_4|LRR_8|LRR_4|LRR_4|LRR_4|LRR_8|LRR_4|LRR_4|LRR_4|LRR_8	CC-NLR
Camsin_rna_XM_028199005.1	Camsin	Non-fern	0	FALSE	CC-NLR (EDVID, branch I)	(CC)(NBARC)	CC-NLR	NBS>RN	FALSE	RPW8|Rx_N|AAA_16|NB-ARC|AAA_14|NACHT|AAA_18	RPW8-NLR
Camsin_rna_XM_028199132.1	Camsin	Non-fern	0	FALSE	CC-NLR (EDVID, branch I)	(CC)(NBARC)(LRR)	CC-NLR	NBS>CNL	FALSE	Rx_N|AAA_16|NB-ARC|nSTAND3|AAA_22|AAA_18|LRR_8|LRR_4|LRR_4|LRR_4|LRR_4	CC-NLR
Camsin_rna_XM_028199169.1	Camsin	Non-fern	0	FALSE	CC-NLR (EDVID, branch I)	(CC)(NBARC)(LRR)	CC-NLR	NBS>RNL	FALSE	RPW8|Rx_N|NB-ARC|AAA_22|LRR_4|LRR_8|LRR_4|LRR_8|LRR_4|LRR_4|LRR_8|LRR_8|LRR_4	RPW8-NLR
Camsin_rna_XM_028203755.1	Camsin	Non-fern	0	FALSE	CC-NLR (EDVID, branch I)	(NBARC)(LRR)	CC-NLR or CCR-NLR or CCG10-NLR	NBS>NL	FALSE	Rx_N|NB-ARC|NACHT|NACHT|LRR_8|LRR_4|LRR_8|LRR_4|LRR_8|LRR_4|LRR_8|LRR_8|LRR_4	CC-NLR
Camsin_rna_XM_028203770.1	Camsin	Non-fern	0	FALSE	CC-NLR (EDVID, branch I)	(CC)(NBARC)(LRR)	CC-NLR	NBS>NL	FALSE	Rx_N|AAA_16|NB-ARC|AAA_22|LRR_8|LRR_4|LRR_1|LRR_8|LRR_4|LRR_8|LRR_4	CC-NLR
Camsin_rna_XM_028205038.1	Camsin	Non-fern	0	FALSE	CC-NLR (EDVID, branch I)	(CC)(NBARC)(LRR)(LRR)	CC-NLR	NBS>CNL	FALSE	Rx_N|AAA_16|NB-ARC|AAA_22|LRR_8|LRR_4|LRR_4|LRR_4|LRR_4|LRR_8	CC-NLR
Camsin_rna_XM_028205720.1	Camsin	Non-fern	0	FALSE	CC-NLR (EDVID, branch I)	(CC)(NBARC)(LRR)	CC-NLR	NBS>NL	FALSE	Rx_N|AAA_16|NB-ARC|AAA_22|NACHT|LRR_8|LRR_4|LRR_1|LRR_4|LRR_4|LRR_8|LRR_4	CC-NLR
Camsin_rna_XM_028205728.1	Camsin	Non-fern	0	FALSE	CC-NLR (EDVID, branch I)	(CC)(NBARC)(LRR)	CC-NLR	NBS>NL	FALSE	Rx_N|AAA_16|NB-ARC|AAA_22|LRR_8|LRR_4|LRR_4|LRR_4|LRR_4|LRR_8	CC-NLR
Camsin_rna_XM_028206034.1	Camsin	Non-fern	0	FALSE	CC-NLR (EDVID, branch I)	(CC)(NBARC)(LRR)(LRR)	CC-NLR	NBS>CNL	FALSE	Rx_N|AAA_16|NB-ARC|nSTAND3|LRR_4|LRR_8|LRR_4|LRR_4|LRR_4|LRR_8|LRR_4|LRR_4	CC-NLR
Camsin_rna_XM_028206379.1	Camsin	Non-fern	0	FALSE	CC-NLR (EDVID, branch I)	(CC)(NBARC)(LRR)	CC-NLR	NBS>NL	FALSE	Rx_N|NB-ARC|nSTAND3|LRR_4|LRR_8|LRR_4|LRR_8|LRR_4|LRR_4|LRR_4|LRR_4|LRR_4|LRR_8|LRR_4	CC-NLR
Camsin_rna_XM_028209411.1	Camsin	Non-fern	0	FALSE	CC-NLR (EDVID, branch I)	(CC)(NBARC)	CC-NLR	NBS>CN	FALSE	Rx_N|AAA_16|NB-ARC|nSTAND3|AAA_14	CC-NLR
Camsin_rna_XM_028209863.1	Camsin	Non-fern	0	FALSE	CC-NLR (EDVID, branch I)	(CC)(NBARC)	CC-NLR	UNDETERMINED	FALSE	Rx_N|AAA_16|NB-ARC|AAA_22	CC-NLR
Camsin_rna_XM_028209944.1	Camsin	Non-fern	0	FALSE	CC-NLR (EDVID, branch I)	(CC)(NBARC)(LRR)	CC-NLR	NBS>RNL	FALSE	RPW8|Rx_N|NB-ARC|AAA_22|LRR_8|LRR_4|LRR_4|LRR_4|LRR_8|LRR_4|LRR_4|LRR_8|LRR_8|LRR_4|LRR_8|LRR_8|LRR_4	RPW8-NLR
Camsin_rna_XM_028210650.1	Camsin	Non-fern	0	FALSE	CC-NLR (EDVID, branch I)	(CC)(NBARC)(LRR)	CC-NLR	NBS>CNL	FALSE	Rx_N|AAA_16|NB-ARC|AAA_22|LRR_4|LRR_8|LRR_4|LRR_4|LRR_4	CC-NLR
Camsin_rna_XM_028210691.1	Camsin	Non-fern	0	FALSE	CC-NLR (EDVID, branch I)	(CC)(NBARC)(LRR)	CC-NLR	NBS>CNL	FALSE	Rx_N|AAA_16|NB-ARC|NACHT|LRR_4|LRR_8|LRR_8|LRR_4	CC-NLR
Camsin_rna_XM_028210860.1	Camsin	Non-fern	0	FALSE	CC-NLR (EDVID, branch I)	(CC)(NBARC)(LRR)	CC-NLR	NBS>CNL	FALSE	Rx_N|AAA_16|NB-ARC|AAA_22|LRR_8|LRR_4|LRR_4|LRR_4|LRR_4|LRR_8|LRR_4|LRR_4|LRR_8	CC-NLR
Camsin_rna_XM_028211023.1	Camsin	Non-fern	0	FALSE	CC-NLR (EDVID, branch I)	(NBARC)(LRR)	UNDETERMINED	NBS>NL	FALSE	NB-ARC|LRR_4|LRR_4|LRR_4	UNDETERMINED
Camsin_rna_XM_028211025.1	Camsin	Non-fern	0	FALSE	CC-NLR (EDVID, branch I)	(CC)(NBARC)	CC-NLR	NBS>RN	FALSE	RPW8|Rx_N|TTRAP|DUF6537|NB-ARC	RPW8-NLR
Camsin_rna_XM_028212770.1	Camsin	Non-fern	0	FALSE	CC-NLR (EDVID, branch I)	(CC)(NBARC)(LRR)(LRR)	CC-NLR	NBS>CNL	FALSE	Rx_N|AAA_16|NB-ARC|nSTAND3|LRR_4|LRR_8|LRR_4|LRR_4|LRR_4|LRR_4|LRR_4|LRR_4|LRR_4|LRR_8|LRR_4|LRR_4|LRR_8	CC-NLR
Camsin_rna_XM_028213138.1	Camsin	Non-fern	0	FALSE	CC-NLR (EDVID, branch I)	(CC)(CC)(NBARC)(LRR)	CC-NLR	NBS>CNL	TRUE	Rx_N|Death_3|Rx_N|AAA_16|NB-ARC|nSTAND3|LRR_4|LRR_8|LRR_4	CC-NLR
Camsin_rna_XM_028213337.1	Camsin	Non-fern	0	FALSE	CC-NLR (EDVID, branch I)	(CC)(NBARC)	CC-NLR	NBS>RN	FALSE	Rx_N|Tra1_ring|AAA_16|NB-ARC|AAA_33|AAA_18	CC-NLR
Camsin_rna_XM_028213850.1	Camsin	Non-fern	0	FALSE	CC-NLR (EDVID, branch I)	(CC)(NBARC)(LRR)	CC-NLR	NBS>CNL	FALSE	Rx_N|NB-ARC|LRR_8|LRR_8|LRR_4|LRR_8|LRR_1|LRR_4|LRR_4|LRR_4|LRR_8|LRR_4|LRR_4|LRR_8	CC-NLR
Camsin_rna_XM_028213906.1	Camsin	Non-fern	0	FALSE	CC-NLR (EDVID, branch I)	(CC)(NBARC)(LRR)	CC-NLR	NBS>CNL	FALSE	Rx_N|AAA_16|NB-ARC|LRR_8|LRR_4|LRR_4|LRR_4	CC-NLR
Camsin_rna_XM_028214121.1	Camsin	Non-fern	0	FALSE	CC-NLR (EDVID, branch I)	(CC)(NBARC)	CC-NLR	NBS>RN	FALSE	RPW8|Rx_N|NB-ARC	RPW8-NLR
Camsin_rna_XM_028214144.1	Camsin	Non-fern	0	FALSE	CC-NLR (EDVID, branch I)	(CC)(NBARC)(LRR)(LRR)	CC-NLR	NBS>CNL	FALSE	Rx_N|AAA_16|NB-ARC|nSTAND3|LRR_8|LRR_4|LRR_4|LRR_8|LRR_4|LRR_4|LRR_4|LRR_4	CC-NLR
Camsin_rna_XM_028214353.1	Camsin	Non-fern	0	FALSE	CC-NLR (EDVID, branch I)	(NBARC)(LRR)	CC-NLR or CCR-NLR or CCG10-NLR	NBS>NL	FALSE	NB-ARC|LRR_8|LRR_8|LRR_4|LRR_8|LRR_4|LRR_8|LRR_4|LRR_4|LRR_8|LRR_4|LRR_8|LRR_4|LRR_8|LRR_4	UNDETERMINED
Camsin_rna_XM_028214422.1	Camsin	Non-fern	0	FALSE	CC-NLR (EDVID, branch I)	(NBARC)(LRR)	CC-NLR or CCR-NLR or CCG10-NLR	NBS>NL	FALSE	NB-ARC|LRR_8|LRR_4|LRR_8|LRR_4|LRR_4|LRR_4|LRR_8|LRR_8|LRR_4|LRR_8	UNDETERMINED
Camsin_rna_XM_028215026.1	Camsin	Non-fern	0	FALSE	CC-NLR (EDVID, branch I)	(NBARC)(LRR)(LRR)	UNDETERMINED	UNDETERMINED	FALSE	NB-ARC	UNDETERMINED
Camsin_rna_XM_028215110.1	Camsin	Non-fern	0	FALSE	CC-NLR (EDVID, branch I)	(CC)(NBARC)	CC-NLR	UNDETERMINED	FALSE	Rx_N|AAA_16|NB-ARC|nSTAND3	CC-NLR
Camsin_rna_XM_028215625.1	Camsin	Non-fern	0	FALSE	CC-NLR (EDVID, branch I)	(CC)(NBARC)	CC-NLR	UNDETERMINED	FALSE	Rx_N|AAA_16|NB-ARC	CC-NLR
Camsin_rna_XM_028215661.1	Camsin	Non-fern	0	FALSE	CC-NLR (EDVID, branch I)	(CC)(NBARC)(LRR)	CC-NLR	NBS>CNL	FALSE	Rx_N|AAA_16|NB-ARC|AAA_22|LRR_4|LRR_8|LRR_8|LRR_4|LRR_4|LRR_4|LRR_4|LRR_8|LRR_8|LRR_4|LRR_8|LRR_4	CC-NLR
Camsin_rna_XM_028215772.1	Camsin	Non-fern	0	FALSE	CC-NLR (EDVID, branch I)	(CC)(NBARC)	CC-NLR	UNDETERMINED	FALSE	Rx_N|AAA_16|NB-ARC	CC-NLR
Camsin_rna_XM_028215851.1	Camsin	Non-fern	0	FALSE	CC-NLR (EDVID, branch I)	(CC)(NBARC)(LRR)(LRR)	CC-NLR	NBS>CNL	TRUE	Rx_N|AAA_16|NB-ARC|LRR_8|LRR_4|LRR_1|LRR_4|LRR_4|LRR_4|LRR_4|LRR_8|LRR_4|LRR_4|LRR_4|LRR_4|LRR_8	CC-NLR
Camsin_rna_XM_028217590.1	Camsin	Non-fern	0	FALSE	CC-NLR (EDVID, branch I)	(CC)(NBARC)(LRR)(LRR)	CC-NLR	NBS>CNL	FALSE	Rx_N|AAA_16|NB-ARC|AAA_22|LRR_4|LRR_8|LRR_8|LRR_4|LRR_1|LRR_4|LRR_4|LRR_4|LRR_4|LRR_8|LRR_4|LRR_4|LRR_4|LRR_1|LRR_8|LRR_8|LRR_4|LRR_4	CC-NLR
Camsin_rna_XM_028217613.1	Camsin	Non-fern	0	FALSE	CC-NLR (EDVID, branch I)	(NBARC)(LRR)	CC-NLR or CCR-NLR or CCG10-NLR	NBS>NL	FALSE	Retrotran_gag_2|AAA_16|NB-ARC|AAA_22|LRR_4|LRR_8|LRR_8|LRR_4|LRR_4|LRR_4|LRR_8|LRR_4|LRR_4|LRR_4|LRR_1|LRR_8|LRR_8|LRR_4|LRR_4|LRR_8|LRR_4	UNDETERMINED
Camsin_rna_XM_028218203.1	Camsin	Non-fern	0	FALSE	CC-NLR (EDVID, branch I)	(CC)(NBARC)(LRR)	CC-NLR	NBS>NL	FALSE	Rx_N|AAA_16|NB-ARC|nSTAND3|AAA_22|AAA_14|LRR_8|LRR_4|LRR_6|LRR_4|LRR_4|LRR_4|LRR_8|LRR_4|LRR_4|LRR_4	CC-NLR
Camsin_rna_XM_028218365.1	Camsin	Non-fern	0	FALSE	CC-NLR (EDVID, branch I)	(CC)(NBARC)	CC-NLR	UNDETERMINED	FALSE	Rx_N|RuvB_N|AAA_16|NB-ARC	CC-NLR
Camsin_rna_XM_028218376.1	Camsin	Non-fern	0	FALSE	CC-NLR (EDVID, branch I)	(NBARC)(LRR)	CC-NLR or CCR-NLR or CCG10-NLR	NBS>NL	FALSE	NB-ARC|LRR_8|LRR_4|LRR_8|LRR_4|LRR_1|LRR_8|LRR_4|LRR_1	UNDETERMINED
Camsin_rna_XM_028218644.1	Camsin	Non-fern	0	FALSE	CC-NLR (EDVID, branch I)	(CC)(NBARC)	CC-NLR	NBS>CN	FALSE	Rx_N|AAA_16|NB-ARC	CC-NLR
Camsin_rna_XM_028220309.1	Camsin	Non-fern	0	FALSE	CC-NLR (EDVID, branch I)	(CC)(NBARC)(LRR)	CC-NLR	NBS>NL	FALSE	Rx_N|NB-ARC|LRR_4|LRR_8|LRR_4|LRR_8|LRR_4|LRR_4	CC-NLR
Camsin_rna_XM_028220333.1	Camsin	Non-fern	0	FALSE	CC-NLR (EDVID, branch I)	(CC)(NBARC)(LRR)	CC-NLR	NBS>NL	FALSE	Rx_N|NB-ARC|LRR_4|LRR_8|LRR_4|LRR_1|LRR_8|LRR_4|LRR_4|LRR_4|LRR_4|LRR_4|LRR_4	CC-NLR
Camsin_rna_XM_028220863.1	Camsin	Non-fern	0	FALSE	CC-NLR (EDVID, branch I)	(CC)(NBARC)(LRR)	CC-NLR	NBS>NL	FALSE	Rx_N|AAA_16|NB-ARC|LRR_8|LRR_8|LRR_8|LRR_4|LRR_1|LRR_4|LRR_4|LRR_4|LRR_4	CC-NLR
Camsin_rna_XM_028221807.1	Camsin	Non-fern	0	FALSE	CC-NLR (EDVID, branch I)	(CC)(NBARC)(LRR)	CC-NLR	NBS>CNL	FALSE	Rx_N|AAA_16|NB-ARC|AAA_22|NACHT|LRR_8|LRR_4|LRR_4	CC-NLR
Camsin_rna_XM_028222230.1	Camsin	Non-fern	3	TRUE	CC-NLR (EDVID, branch I)	(CC)(NBARC)(NBARC)(NBARC)(NBARC)(LRR)(LRR)	CC-NLR	NBS>NL	FALSE	Rx_N|AAA_16|NB-ARC|nSTAND3|AAA_22|DUF1719|ABC_tran|AAA_14|NACHT|AAA_24|AAA_33|DUF3654|AAA_16|NB-ARC|nSTAND3|ABC_tran|AAA_22|AAA_14|SRP54|AAA_24|AAA_33|AAA_18|Thymidylate_kin|DUF3654|AAA_16|NB-ARC|nSTAND3|AAA_22|ABC_tran|AAA_14|DUF1719|DUF3654|AAA_16|RuvB_N|NB-ARC|nSTAND3|AAA_22|DUF1719|NACHT|LRR_8|LRR_4|LRR_4	CC-NLR
Camsin_rna_XM_028222230.1	Camsin	Non-fern	2	TRUE	CC-NLR (EDVID, branch I)	(CC)(NBARC)(NBARC)(NBARC)(NBARC)(LRR)(LRR)	CC-NLR	NBS>NL	FALSE	Rx_N|AAA_16|NB-ARC|nSTAND3|AAA_22|DUF1719|ABC_tran|AAA_14|NACHT|AAA_24|AAA_33|DUF3654|AAA_16|NB-ARC|nSTAND3|ABC_tran|AAA_22|AAA_14|SRP54|AAA_24|AAA_33|AAA_18|Thymidylate_kin|DUF3654|AAA_16|NB-ARC|nSTAND3|AAA_22|ABC_tran|AAA_14|DUF1719|DUF3654|AAA_16|RuvB_N|NB-ARC|nSTAND3|AAA_22|DUF1719|NACHT|LRR_8|LRR_4|LRR_4	CC-NLR
Camsin_rna_XM_028222230.1	Camsin	Non-fern	0	TRUE	CC-NLR (EDVID, branch I)	(CC)(NBARC)(NBARC)(NBARC)(NBARC)(LRR)(LRR)	CC-NLR	NBS>NL	FALSE	Rx_N|AAA_16|NB-ARC|nSTAND3|AAA_22|DUF1719|ABC_tran|AAA_14|NACHT|AAA_24|AAA_33|DUF3654|AAA_16|NB-ARC|nSTAND3|ABC_tran|AAA_22|AAA_14|SRP54|AAA_24|AAA_33|AAA_18|Thymidylate_kin|DUF3654|AAA_16|NB-ARC|nSTAND3|AAA_22|ABC_tran|AAA_14|DUF1719|DUF3654|AAA_16|RuvB_N|NB-ARC|nSTAND3|AAA_22|DUF1719|NACHT|LRR_8|LRR_4|LRR_4	CC-NLR
Camsin_rna_XM_028222230.1	Camsin	Non-fern	1	TRUE	CC-NLR (EDVID, branch I)	(CC)(NBARC)(NBARC)(NBARC)(NBARC)(LRR)(LRR)	CC-NLR	NBS>NL	FALSE	Rx_N|AAA_16|NB-ARC|nSTAND3|AAA_22|DUF1719|ABC_tran|AAA_14|NACHT|AAA_24|AAA_33|DUF3654|AAA_16|NB-ARC|nSTAND3|ABC_tran|AAA_22|AAA_14|SRP54|AAA_24|AAA_33|AAA_18|Thymidylate_kin|DUF3654|AAA_16|NB-ARC|nSTAND3|AAA_22|ABC_tran|AAA_14|DUF1719|DUF3654|AAA_16|RuvB_N|NB-ARC|nSTAND3|AAA_22|DUF1719|NACHT|LRR_8|LRR_4|LRR_4	CC-NLR
Camsin_rna_XM_028222388.1	Camsin	Non-fern	0	FALSE	CC-NLR (EDVID, branch I)	(CC)(NBARC)(LRR)(LRR)	CC-NLR	NBS>NL	FALSE	Rx_N|AAA_16|NB-ARC|LRR_4|LRR_8|LRR_4|LRR_8|LRR_4|LRR_8|LRR_4|LRR_4|LRR_8|LRR_4|LRR_8|LRR_4|LRR_4|LRR_8|LRR_4	CC-NLR
Camsin_rna_XM_028222811.1	Camsin	Non-fern	0	FALSE	CC-NLR (EDVID, branch I)	(NBARC)(LRR)	CC-NLR or CCR-NLR or CCG10-NLR	NBS>NL	FALSE	NB-ARC|LRR_8|LRR_1|LRR_4|LRR_1|LRR_4	UNDETERMINED
Camsin_rna_XM_028222985.1	Camsin	Non-fern	0	FALSE	CC-NLR (EDVID, branch I)	(CC)(NBARC)	CC-NLR	UNDETERMINED	FALSE	Rx_N|AAA_16|NB-ARC|AAA_22	CC-NLR
Camsin_rna_XM_028225165.1	Camsin	Non-fern	0	FALSE	CC-NLR (EDVID, branch I)	(CC)(NBARC)(LRR)	CC-NLR	NBS>CNL	FALSE	Rx_N|AAA_16|NB-ARC|AAA_22|NACHT|LRR_4|LRR_8|LRR_4	CC-NLR
Camsin_rna_XM_028225879.1	Camsin	Non-fern	0	FALSE	CC-NLR (EDVID, branch I)	(CC)(NBARC)(LRR)(LRR)	CC-NLR	NBS>NL	FALSE	Rx_N|NB-ARC|AAA_22|AAA_18|LRR_8|LRR_4|LRR_4|LRR_8|LRR_4|LRR_8|LRR_4|LRR_4|LRR_8|LRR_8|LRR_4	CC-NLR
Camsin_rna_XM_028226785.1	Camsin	Non-fern	0	FALSE	CC-NLR (EDVID, branch I)	(CC)(NBARC)	CC-NLR	NBS>CN	FALSE	Rx_N|NB-ARC|AAA_22|AAA_18	CC-NLR
Camsin_rna_XM_028227180.1	Camsin	Non-fern	0	FALSE	CC-NLR (EDVID, branch I)	(CC)(NBARC)(LRR)(LRR)	CC-NLR	NBS>CNL	FALSE	Rx_N|NB-ARC|LRR_8|LRR_8|LRR_8|LRR_8	CC-NLR
Camsin_rna_XM_028227192.1	Camsin	Non-fern	0	FALSE	CC-NLR (EDVID, branch I)	(CC)(NBARC)(LRR)	CC-NLR	NBS>CNL	FALSE	Rx_N|AAA_16|NB-ARC|AAA_22|LRR_8|LRR_4|LRR_4|LRR_4|LRR_8|LRR_4	CC-NLR
Camsin_rna_XM_028227349.1	Camsin	Non-fern	0	FALSE	CC-NLR (EDVID, branch I)	(NBARC)	CC-NLR or CCR-NLR or CCG10-NLR	UNDETERMINED	FALSE	NB-ARC	UNDETERMINED
Camsin_rna_XM_028227504.1	Camsin	Non-fern	0	FALSE	CC-NLR (EDVID, branch I)	(CC)(NBARC)	CC-NLR	UNDETERMINED	FALSE	Rx_N|AAA_16|NB-ARC|nSTAND3	CC-NLR
Camsin_rna_XM_028227515.1	Camsin	Non-fern	0	FALSE	CC-NLR (EDVID, branch I)	(CC)(NBARC)(LRR)	CC-NLR	NBS>NL	FALSE	Rx_N|NB-ARC|nSTAND3|LRR_8|LRR_4|LRR_8|LRR_8|LRR_4|LRR_8|LRR_4|LRR_4|LRR_8|LRR_4	CC-NLR
Camsin_rna_XM_028227543.1	Camsin	Non-fern	0	FALSE	CC-NLR (EDVID, branch I)	(CC)(NBARC)(LRR)	CC-NLR	NBS>CNL	FALSE	Rx_N|NB-ARC|AAA_22|NACHT|LRR_8|LRR_1|LRR_4|LRR_1|LRR_4|LRR_4|LRR_1|LRR_8|LRR_4|LRR_4|LRR_8|LRR_4|LRR_8|LRR_4|LRR_1	CC-NLR
Camsin_rna_XM_028227670.1	Camsin	Non-fern	0	FALSE	CC-NLR (EDVID, branch I)	(CC)(NBARC)(LRR)	CC-NLR	NBS>CNL	FALSE	Rx_N|AAA_16|NB-ARC|nSTAND3|AAA_22|LRR_8|LRR_4|LRR_4|LRR_4|LRR_8|LRR_4	CC-NLR
Camsin_rna_XM_028227852.1	Camsin	Non-fern	0	FALSE	CC-NLR (EDVID, branch I)	(CC)(NBARC)(LRR)(LRR)	CC-NLR	NBS>NL	FALSE	Rx_N|AAA_16|NB-ARC|Rad17|AAA_14|LRR_8|LRR_4|LRR_4|LRR_4|LRR_4|LRR_4|LRR_8|LRR_4|LRR_8|LRR_4	CC-NLR
Camsin_rna_XM_028227890.1	Camsin	Non-fern	0	FALSE	CC-NLR (EDVID, branch I)	(NBARC)(LRR)	CC-NLR or CCR-NLR or CCG10-NLR	NBS>NL	FALSE	NB-ARC|LRR_4|LRR_8|LRR_1|LRR_8|LRR_4|LRR_1	UNDETERMINED
Camsin_rna_XM_028227893.1	Camsin	Non-fern	0	FALSE	CC-NLR (EDVID, branch I)	(CC)(NBARC)(LRR)	CC-NLR	NBS>RNL	FALSE	Rx_N|AAA_16|NB-ARC|LRR_4|LRR_8|LRR_4|LRR_4|LRR_4|LRR_4|LRR_4|LRR_4|LRR_8	CC-NLR
Camsin_rna_XM_028228339.1	Camsin	Non-fern	0	FALSE	CC-NLR (EDVID, branch I)	(NBARC)(LRR)	CC-NLR or CCR-NLR or CCG10-NLR	NBS>NL	TRUE	NB-ARC|AAA_16|AAA_22|NACHT|LRR_8|LRR_1|LRR_4|LRR_1|LRR_4|LRR_8|LRR_4|LRR_8|LRR_4|LRR_8	UNDETERMINED
Camsin_rna_XM_028228343.1	Camsin	Non-fern	0	FALSE	CC-NLR (EDVID, branch I)	(CC)(NBARC)(LRR)	CC-NLR	NBS>NL	FALSE	Rx_N|NB-ARC|AAA_22|LRR_8|LRR_4|LRR_4|LRR_4|LRR_8	CC-NLR
Camsin_rna_XM_028228352.1	Camsin	Non-fern	0	FALSE	CC-NLR (EDVID, branch I)	(CC)(NBARC)	CC-NLR	UNDETERMINED	FALSE	Rx_N|AAA_16|NB-ARC|Pox_A32|AAA_22|AAA_14	CC-NLR
Camsin_rna_XM_028229183.1	Camsin	Non-fern	0	FALSE	CC-NLR (EDVID, branch I)	(NBARC)(LRR)	CC-NLR or CCR-NLR or CCG10-NLR	NBS>CNL	FALSE	NB-ARC|AAA_22|LRR_8|LRR_4|LRR_4|LRR_4	CC-NLR
Camsin_rna_XM_028230678.1	Camsin	Non-fern	0	FALSE	CC-NLR (EDVID, branch I)	(CC)(NBARC)(LRR)	CC-NLR	NBS>CNL	FALSE	Rx_N|AAA_16|NB-ARC|LRR_8|LRR_4|LRR_4|LRR_4|LRR_4|LRR_8|LRR_4	CC-NLR
Camsin_rna_XM_028230680.1	Camsin	Non-fern	0	FALSE	CC-NLR (EDVID, branch I)	(CC)(NBARC)(LRR)	CC-NLR	NBS>CNL	FALSE	Rx_N|AAA_16|NB-ARC|LRR_4|LRR_8|LRR_4	CC-NLR
Camsin_rna_XM_028230690.1	Camsin	Non-fern	0	FALSE	CC-NLR (EDVID, branch I)	(NBARC)(LRR)	CC-NLR or CCR-NLR or CCG10-NLR	NBS>NL	FALSE	AAA_16|NB-ARC|LRR_4|LRR_8|LRR_4|LRR_4|LRR_4	UNDETERMINED
Camsin_rna_XM_028230691.1	Camsin	Non-fern	0	FALSE	CC-NLR (EDVID, branch I)	(CC)(NBARC)	CC-NLR	NBS>CN	FALSE	Rx_N|AAA_16|NB-ARC	CC-NLR
Camsin_rna_XM_028230978.1	Camsin	Non-fern	0	FALSE	CC-NLR (EDVID, branch I)	(CC)(NBARC)(LRR)	CC-NLR	NBS>CNL	FALSE	Rx_N|NB-ARC|LRR_4|LRR_8|LRR_4|LRR_8|LRR_4|LRR_4|LRR_4|LRR_8|LRR_4	CC-NLR
Camsin_rna_XM_028231848.1	Camsin	Non-fern	0	FALSE	CC-NLR (EDVID, branch I)	(CC)(NBARC)(LRR)(LRR)	CC-NLR	NBS>NL	FALSE	Rx_N|AAA_16|NB-ARC|LRR_4|LRR_8|LRR_4|LRR_8|LRR_4|LRR_4|LRR_4|LRR_4|LRR_8|LRR_4|LRR_4|LRR_8	CC-NLR
Camsin_rna_XM_028232253.1	Camsin	Non-fern	0	FALSE	CC-NLR (EDVID, branch I)	(CC)(NBARC)(LRR)	CC-NLR	NBS>CNL	FALSE	Rx_N|AAA_16|NB-ARC|nSTAND3|LRR_4|LRR_4|LRR_8|LRR_4|LRR_1|LRR_4|LRR_4	CC-NLR
Camsin_rna_XM_028232790.1	Camsin	Non-fern	0	FALSE	CC-NLR (EDVID, branch I)	(CC)(NBARC)(LRR)	CC-NLR	NBS>CNL	FALSE	Rx_N|AAA_16|NB-ARC|nSTAND3|AAA_22|LRR_4|LRR_4|LRR_8|LRR_4|LRR_1|LRR_4	CC-NLR
Camsin_rna_XM_028232906.1	Camsin	Non-fern	0	FALSE	CC-NLR (EDVID, branch I)	(CC)(NBARC)(LRR)	CC-NLR	NBS>NL	FALSE	Rx_N|AAA_16|NB-ARC|AAA_22|LRR_8|LRR_4|LRR_8|LRR_4|LRR_4|LRR_4|LRR_4|LRR_8|LRR_4|LRR_8|LRR_4|LRR_4|LRR_8|LRR_4	CC-NLR
Camsin_rna_XM_028234106.1	Camsin	Non-fern	0	FALSE	CC-NLR (EDVID, branch I)	(CC)(NBARC)	CC-NLR	NBS>RN	FALSE	RPW8|Rx_N|AAA_22|NB-ARC	RPW8-NLR
Camsin_rna_XM_028234428.1	Camsin	Non-fern	0	FALSE	CC-NLR (EDVID, branch I)	(NBARC)(LRR)	CC-NLR or CCR-NLR or CCG10-NLR	NBS>NL	FALSE	NB-ARC|AAA_22|LRR_8|LRR_4|LRR_8|LRR_4|LRR_4|LRR_8|LRR_1|LRR_4	UNDETERMINED
Camsin_rna_XM_028234445.1	Camsin	Non-fern	0	FALSE	CC-NLR (EDVID, branch I)	(CC)(NBARC)	CC-NLR	UNDETERMINED	FALSE	Rx_N|AAA_16|NB-ARC|nSTAND3	CC-NLR
Camsin_rna_XM_028234594.1	Camsin	Non-fern	0	FALSE	CC-NLR (EDVID, branch I)	(CC)(NBARC)(LRR)	CC-NLR	NBS>CNL	FALSE	Rx_N|AAA_16|NB-ARC|AAA_22|LRR_4|LRR_8|LRR_4|LRR_1|LRR_4|LRR_4|LRR_4|LRR_8|LRR_8|LRR_4|LRR_8|LRR_4|LRR_1|LRR_4|LRR_8|LRR_4|LRR_8	CC-NLR
Camsin_rna_XM_028234943.1	Camsin	Non-fern	0	FALSE	CC-NLR (EDVID, branch I)	(CC)(NBARC)(LRR)	CC-NLR	NBS>CNL	FALSE	Rx_N|AAA_16|NB-ARC|AAA_22|LRR_8|LRR_4|LRR_4|LRR_1|LRR_4|LRR_8|LRR_4|LRR_4|LRR_4|LRR_8|LRR_4	CC-NLR
Camsin_rna_XM_028234944.1	Camsin	Non-fern	0	FALSE	CC-NLR (EDVID, branch I)	(NBARC)(LRR)	CC-NLR or CCR-NLR or CCG10-NLR	NBS>NL	FALSE	NB-ARC|AAA_22|NACHT|LRR_8|LRR_4|LRR_1|LRR_4|LRR_8|LRR_4|LRR_8|LRR_8|LRR_4|LRR_4	UNDETERMINED
Camsin_rna_XM_028234953.1	Camsin	Non-fern	0	FALSE	CC-NLR (EDVID, branch I)	(CC)(NBARC)(LRR)	CC-NLR	NBS>RNL	FALSE	RPW8|Rx_N|NB-ARC|AAA_22|NACHT|LRR_4|LRR_8|LRR_4|LRR_1|LRR_4|LRR_8|LRR_8|LRR_4|LRR_4|LRR_8|LRR_4|LRR_1	RPW8-NLR
Camsin_rna_XM_028235258.1	Camsin	Non-fern	0	FALSE	CC-NLR (EDVID, branch I)	(CC)(NBARC)(LRR)	CC-NLR	NBS>NL	FALSE	Rx_N|NB-ARC|nSTAND3|LRR_4|LRR_8|LRR_4|LRR_8|LRR_4|LRR_4|LRR_4|LRR_8|LRR_4|LRR_4	CC-NLR
Camsin_rna_XM_028235396.1	Camsin	Non-fern	0	FALSE	CC-NLR (EDVID, branch I)	(CC)(NBARC)(LRR)	CC-NLR	NBS>CNL	FALSE	Rx_N|AAA_16|NB-ARC|NACHT|LRR_8|LRR_4|LRR_8|LRR_4|LRR_8|LRR_4|LRR_8|LRR_8|LRR_4|LRR_4|LRR_8|LRR_8|LRR_4	CC-NLR
Camsin_rna_XM_028236482.1	Camsin	Non-fern	0	FALSE	CC-NLR (EDVID, branch I)	(CC)(NBARC)	CC-NLR	UNDETERMINED	FALSE	Rx_N|AAA_16|NB-ARC|nSTAND3|AAA_22	CC-NLR
Camsin_rna_XM_028237318.1	Camsin	Non-fern	0	FALSE	CC-NLR (EDVID, branch I)	(CC)(NBARC)(LRR)	CC-NLR	NBS>NL	FALSE	Rx_N|NB-ARC|NB-ARC|LRR_8|LRR_4|LRR_1|LRR_4|LRR_4	CC-NLR
Camsin_rna_XM_028237852.1	Camsin	Non-fern	0	FALSE	CC-NLR (EDVID, branch I)	(CC)(NBARC)(LRR)	CC-NLR	NBS>CNL	FALSE	Rx_N|AAA_16|NB-ARC|nSTAND3|NB-ARC|LRR_8|LRR_4|LRR_4|LRR_1|LRR_4	CC-NLR
Camsin_rna_XM_028238751.1	Camsin	Non-fern	0	FALSE	CC-NLR (EDVID, branch I)	(CC)(NBARC)	CC-NLR	UNDETERMINED	FALSE	Rx_N|NB-ARC|nSTAND3	CC-NLR
Camsin_rna_XM_028239349.1	Camsin	Non-fern	0	FALSE	CC-NLR (EDVID, branch I)	(CC)(NBARC)(LRR)	CC-NLR	NBS>NL	FALSE	Rx_N|AAA_16|NB-ARC|nSTAND3|AAA_18|LRR_4|LRR_4	CC-NLR
Camsin_rna_XM_028239438.1	Camsin	Non-fern	0	FALSE	CC-NLR (EDVID, branch I)	(CC)(NBARC)(LRR)	CC-NLR	NBS>NL	FALSE	Rx_N|AAA_16|NB-ARC|Rad17|AAA_14|LRR_8|LRR_4|LRR_1|LRR_4|LRR_1|LRR_4|LRR_4	CC-NLR
Camsin_rna_XM_028239440.1	Camsin	Non-fern	0	FALSE	CC-NLR (EDVID, branch I)	(NBARC)(LRR)	CC-NLR or CCR-NLR or CCG10-NLR	NBS>NL	FALSE	NB-ARC|LRR_8|LRR_4|LRR_6|LRR_8|LRR_4|LRR_4|LRR_8|LRR_4|LRR_4|LRR_4|LRR_8	UNDETERMINED
Camsin_rna_XM_028239456.1	Camsin	Non-fern	0	FALSE	CC-NLR (EDVID, branch I)	(NBARC)(LRR)	CC-NLR or CCR-NLR or CCG10-NLR	NBS>NL	FALSE	NB-ARC|LRR_8|LRR_4|LRR_4|LRR_4|LRR_1|LRR_4	UNDETERMINED
[truncated: 3,392 more rows]

## Sheet: Table S4_HOG
Table S4: Presence/absence of known immune genes (extracted from Ali et al, bioRxiv, 2024, table S9)
[truncated: 95 more rows]
